# Supplementary material for: Signatures of Mitochondrial Dysfunction and Impaired Fatty Acid Metabolism in Plasma of Patients with Post-Acute Sequelae of COVID-19 (PASC)
Source: Metabolites. 2022 Oct 26;12(11):1026. doi: 10.3390/metabo12111026 (PMC9699059; doi:10.3390/metabo12111026)
Supplement: Supplementary file 1 [file metabolites-12-01026-s001.zip › Supplementary Table S1 - 220510 PASC plasma report.xlsx]

## Sheet: Raw Values
						Metabolomics ID	FC104-1	FC104-2	FC104-3	FC104-4	FC104-5	FC104-6	FC104-7	FC104-8	FC104-9	FC104-10	FC104-11	FC104-12	FC104-13	FC104-14	FC104-15	FC104-16	FC104-17	FC104-18	FC104-19	FC104-20	FC104-21	FC104-22	FC104-23	FC104-24	FC104-25	FC104-26	FC104-27	FC104-28	FC104-29	FC104-30	FC104-34	FC104-35	FC104-37	FC104-38	FC104-40	FC104-41	FC104-42	FC104-43	FC104-44	FC104-45	FC104-46	FC104-47	FC104-48
						Freezer Works ID	153164	153479	153977	151646	152287	153028	153371	153601	153859	154018	154882	155028	155122	155177	155785	157115	157615	158122	158157	158267	158968	159099	151902	159312	159494	159508	159815	160477	161120	163413	173928	173969	174359	174508	169528	169541	169560	169647	169688	169700	169709	170643	170647
						PID Identfication	921287	928064	938706	888848	903084	918594	926127	929784	935944	939602	956370	959503	961702	963009	975750	1006817	1019070	1031102	1031948	1034607	1050633	1053562	894058	1058545	1062638	1062930	1069966	1085357	1098644	1121481	2055293	2055826	2086052	2087892	2020624	2020784	2020879	2021244	2021572	2021670	2021750	2029572	2029605
N.	compound	CmpdID	Pathway	parent	medRt	Polarity	Healthy Control	Healthy Control	Healthy Control	Healthy Control	Healthy Control	Healthy Control	Healthy Control	Healthy Control	Healthy Control	Healthy Control	Healthy Control	Healthy Control	Healthy Control	Healthy Control	Healthy Control	Healthy Control	Healthy Control	Healthy Control	Healthy Control	Healthy Control	Healthy Control	Healthy Control	Healthy Control	Healthy Control	Healthy Control	Healthy Control	Healthy Control	Healthy Control	Healthy Control	Healthy Control	Covid No PASC	Covid No PASC	Covid No PASC	Covid No PASC	Covid No PASC	Covid No PASC	Covid No PASC	Covid No PASC	Covid No PASC	Covid No PASC	Covid No PASC	Covid No PASC	Covid No PASC
1	L-alanine	C00041	Amino acids	90.0548	0.706	[M+H]+	7.81701e+06	9205939	5.83444e+06	5323090	6329808	7179402	6569406	7365244	8369924	7295670	10093549	8559509	8.12214e+06	8.32648e+06	6.04025e+06	9517173	5.09091e+06	5635514	7449404	6.47716e+06	8679079	5.36063e+06	7161972	4534400	6.51057e+06	8131588	7.5328e+06	4.49701e+06	7.49594e+06	9548976	4.35897e+06	9501261	5.53122e+06	5.6047e+06	5.89305e+06	4.35978e+06	4952970	5.1951e+06	4.95943e+06	5531576	5.02037e+06	5821684	6.04263e+06
2	L-arginine	C00062	Amino acids	175.119	0.661	[M+H]+	2.1387e+06	1729180	994867	2.21043e+06	2548931	2806470	2148540	2845216	2.96952e+06	3795868	2862850	1.39981e+06	2.16287e+06	3934327	2983892	8528065	2.14444e+06	3.53677e+06	4.70352e+06	2.77445e+06	3416693	2.66245e+06	4063589	4632359	2757914	4.22349e+06	3.80934e+06	2.43218e+06	4329074	3.01683e+06	2.90615e+06	4.14032e+06	1.83814e+06	2.3257e+06	3.00219e+06	2246484	2.32209e+06	2909744	2.2978e+06	2.47922e+06	3443972	2.50782e+06	1960743
3	L-asparagine	C00152	Amino acids	133.061	0.707	[M+H]+	187103	251187	146509	168426	218610	216783	193543	109963	248574	230581	214758	181639	120076	229440	165773	354304	198631	234959	175749	229385	181217	253847	158634	179650	184975	287198	269506	117772	225096	265453	194330	232497	134686	132821	204626	147411	136429	132344	179644	198943	141758	161504	105585
4	L-aspartate	C00049	Amino acids	132.029	0.646	[M-H]-	754780	801647	489207	782566	597934	523224	677639	619699	532246	492411	437201	439079	713609	793770	354073	391111	565214	430446	457906	549444	638042	357607	595114	382655	441459	493817	631790	532408	936694	555948	516496	642300	670431	571841	658830	477385	631474	656971	602843	709536	755265	657379	725868
5	L-glutamate	C00025	Amino acids	148.06	0.705	[M+H]+	429589	434215	204035	312120	229410	352438	259183	459520	402995	577842	606288	451252	334529	216814	393476	423166	200056	365381	210083	278943	221078	455418	450078	294600	416341	164150	460722	1.08754e+06	486194	206888	480139	763087	288106	239002	281618	711128	802811	363635	501264	285078	467026	584740	288310
6	L-glutamine	C00064	Amino acids	147.076	0.703	[M+H]+	4.31685e+06	4009698	3426472	3176328	4664892	4.33551e+06	2.94398e+06	3334073	3.77222e+06	3905215	4.31006e+06	5.00969e+06	3.21516e+06	3.5132e+06	3.4422e+06	4959518	3.32475e+06	2935506	4.05322e+06	3.44836e+06	4.3266e+06	3.85973e+06	4.21703e+06	4787984	3.76706e+06	3.66751e+06	4.14281e+06	3.19887e+06	2.89972e+06	4376292	3845484	5.27913e+06	3.74085e+06	3646777	5.16042e+06	2.61536e+06	3.07568e+06	3.83579e+06	3.24185e+06	4.25647e+06	3.96679e+06	3.68119e+06	3.26812e+06
7	glycine	C00037	Amino acids	74.0232	0.757	[M-H]-	191473	244500	207223	190061	356306	242404	189603	168042	318409	178966	176940	291126	254685	185733	177999	341219	211995	128269	495769	223321	195322	168181	306667	233701	249552	190319	144336	139976	203713	349357	178376	172228	188157	194448	402362	141122	144504	188804	133253	286922	124966	125412	207225
8	L-histidine	C00135	Amino acids	156.077	0.635	[M+H]+	1.28816e+06	1.26954e+06	1126372	1.34717e+06	1.49661e+06	1.44372e+06	1.48002e+06	1.32325e+06	1.21348e+06	1.39051e+06	1.22966e+06	1.33331e+06	1.22202e+06	1.90897e+06	1.22797e+06	1.57413e+06	1.35157e+06	1.39643e+06	1.25108e+06	1.38439e+06	1.64751e+06	1.68866e+06	1.4061e+06	1.56508e+06	1603909	1.2159e+06	1.26099e+06	1.04122e+06	1.75949e+06	1417724	1.62383e+06	2.18634e+06	1.26835e+06	1.31267e+06	1.20398e+06	1.21474e+06	1.11438e+06	1.17878e+06	1.09445e+06	1.49639e+06	1.20827e+06	1.16953e+06	907167
9	L-isoleucine/leucine	C00407	Amino acids	132.102	0.715	[M+H]+	50183716	55365932	63422592	51532480	57590076	50230540	79710880	89572384	126600840	51478548	70551504	61079808	56097104	54326196	66628636	68332880	49431968	60443636	42858548	120762720	110965880	92253160	28975014	108978472	62028532	73826648	63230212	99027480	148801424	70241528	73321376	93810536	70286368	74588328	41160028	73973760	68477768	54748140	62297900	58241548	85000264	66238076	34779200
10	L-lysine	C00047	Amino acids	147.113	0.638	[M+H]+	1.88163e+06	3.0856e+06	2.17751e+06	2.58418e+06	2901401	2.55497e+06	2956762	2.41406e+06	4.64753e+06	3.2231e+06	2.63196e+06	2.58096e+06	2409032	1.98166e+06	3.30933e+06	1.68793e+06	2453384	2.63121e+06	2.563e+06	3417818	3.69042e+06	3.4213e+06	2.41135e+06	2520051	2985470	4561879	2.43557e+06	2.63837e+06	4669424	2.66393e+06	2.73575e+06	4198287	1.66848e+06	2897975	2185859	3377588	2679849	3.0201e+06	2.93671e+06	2.03932e+06	2.80767e+06	2.37721e+06	2.31912e+06
11	L-methionine	C00073	Amino acids	150.058	0.709	[M+H]+	3.83728e+06	5.56537e+06	2.79074e+06	3281845	3558958	3.45148e+06	4.2437e+06	2899560	7851364	3.46544e+06	4.48004e+06	3882938	3.32296e+06	3.54074e+06	3411423	3906663	4197274	2.9226e+06	3762711	4724148	5.9147e+06	6662468	2.43647e+06	3.66818e+06	4201516	2812139	5.14094e+06	2.75805e+06	7.52901e+06	3371751	3.76378e+06	4.56031e+06	3.48683e+06	3.7701e+06	2849680	3.24033e+06	2.90622e+06	3439334	3105172	3.08079e+06	2917985	3.30919e+06	1.72012e+06
12	L-phenylalanine	C00079	Amino acids	166.086	0.722	[M+H]+	1612499	11608651	11413472	8.27426e+06	9913377	7.83899e+06	9748984	4.55069e+06	11619159	8159158	7.33684e+06	11087136	943182	11816221	10116083	12052416	8571461	7.94095e+06	9267633	12833815	10967166	16436764	1.01962e+06	13060783	10992566	8.01536e+06	12750635	11529195	17011552	7.79869e+06	15697571	12273549	12508793	9499127	4279611	10520149	10338241	9784601	8487781	8.04143e+06	4.16075e+06	833433	7214664
13	L-proline	C00148	Amino acids	116.07	0.718	[M+H]+	59142860	50960320	36596540	36746968	45580636	57675744	66515436	54047460	82391576	65445364	62866860	64746828	54422868	92043296	75179136	68654488	34828284	41491820	62973980	47953408	69563752	69134688	46686436	51716672	63734272	62706068	57634868	40205924	91505144	61897052	62324960	90776576	37407092	52820148	70550336	36811864	64755164	58371660	82504696	52141452	47084012	53682064	49868604
14	L-serine	C00065	Amino acids	106.05	0.711	[M+H]+	247075	492875	216557	315311	490459	358579	339647	243682	570764	333529	315141	345134	334658	562606	229772	662078	308512	255638	556014	338072	267934	424829	340669	340862	389183	427601	390536	324677	479082	407529	277986	318868	271984	340184	426508	317442	374804	311174	235294	353524	329102	208590	203052
15	L-threonine	C00188	Amino acids	120.065	0.711	[M+H]+	1.19539e+06	1.75522e+06	730752	1.84697e+06	1751091	1.14465e+06	1.5033e+06	1.04554e+06	1.83771e+06	1.38201e+06	1.54581e+06	1.99386e+06	977322	1693117	1.30609e+06	1.59548e+06	1.7587e+06	1641259	1.96916e+06	1694005	1.88292e+06	1.45342e+06	1.05545e+06	1.39343e+06	1.74076e+06	2.3903e+06	1608863	1.31487e+06	1.8855e+06	2.34172e+06	991896	1334611	1.6735e+06	1.37661e+06	1.08959e+06	1.30086e+06	1.36952e+06	1.87984e+06	1.22655e+06	1.40318e+06	1375042	1.34714e+06	897795
16	L-tryptophan	C00078	Amino acids	205.097	1.779	[M+H]+	34791580	32225674	23832566	26698720	22108900	26484110	30050538	31364352	55339648	33109958	25094784	23564216	30575414	28417930	30114250	28414338	36759532	30246816	19109100	46787172	52024068	33943444	25160010	26615728	30680642	31741510	19254726	28240296	40146324	33562664	30024726	25693946	38204868	26731622	23464880	25254770	31055674	23375488	28543696	18060282	33997664	27999466	19508882
17	L-tyrosine	C00082	Amino acids	182.081	0.708	[M+H]+	4995694	7.14364e+06	5819698	3.17306e+06	4.78846e+06	5.09445e+06	4.67413e+06	6014372	11434588	4.27531e+06	4.97267e+06	4.44118e+06	3.84932e+06	7.33577e+06	6658594	7.78175e+06	5557109	3.81034e+06	4328433	7.80591e+06	6.59012e+06	9623369	4771364	4.92887e+06	6054122	2.84621e+06	6.14126e+06	6.99168e+06	10081409	6.31097e+06	8074968	4447460	7.86244e+06	5428039	5851848	5823030	4.85639e+06	5.04483e+06	5032285	4.0423e+06	5.03195e+06	7.11051e+06	2.91387e+06
18	L-valine	C00183	Amino acids	118.086	0.734	[M+H]+	57146656	65745076	63538380	56426944	66108620	56477948	81448656	99061144	85840256	91811016	76099576	86245112	72408248	65558004	72681704	68746168	56647968	61615968	60070548	90335064	99872344	87788168	53498444	101693608	83192712	80254784	59633900	103856024	92574432	58797924	78773264	84567672	79974968	76276872	60832512	71126288	63344900	64922468	84336312	62320716	97837960	73228184	48024260
19	L-cystine	C00491	Amino acids	241.031	0.711	[M+H]+	291352	264153	259926	367418	214065	274898	345356	326036	499179	334517	298630	401277	266612	284432	398944	394145	331428	285768	433265	290953	294906	310178	420891	370887	449894	386243	332568	369498	485893	316796	406582	420855	337020	385878	273947	289942	310539	381199	345521	201588	324804	401529	335686
20	Adenine	C00147	Nucleotides	136.062	0.713	[M+H]+	314915	451862	461669	404835	438683	362339	344627	471618	283559	464251	392030	355374	492222	349241	366422	460825	380532	422314	395780	261945	345208	440476	350902	436733	457943	356451	516175	379972	260994	360842	474678	381365	367118	384410	364069	437444	316320	362852	360194	305210	343202	351792	348549
21	Guanine	C00242	Nucleotides	152.057	1.294	[M+H]+	0	1958.95	3641.5	1619.68	1958.73	2076.89	2280.55	1759.6	1761.77	0	3534.06	1830.77	1961.43	2284.66	1732.91	1803.96	2878.86	2202.29	0	1451.65	2439.92	0	1279.27	1717.42	1710.22	2416.71	2120.75	0	2984.87	2938.29	2139.15	1799.2	1658.46	2891.12	1487.8	4418.52	1201.84	2405.13	0	1649.81	3190.01	3990.99	1462.76
22	Uridine	C00299	Nucleotides	243.062	0.704	[M-H]-	422641	302255	276768	358231	383187	463383	539235	408644	337060	451215	391688	504348	415846	386932	458861	319733	364521	370052	325694	226133	457564	320062	300563	571561	430966	370616	326414	566441	398877	413119	384822	337439	578213	315528	327599	329786	372282	370684	379185	285175	272818	363629	493415
23	Inosine	C00294	Nucleotides	267.074	0.705	[M-H]-	366230	289180	307716	337903	326719	344799	285868	366937	349017	313632	372885	369466	397764	326715	324074	328848	370561	319000	319311	322866	376222	358586	346749	291611	347749	309987	300968	319147	327203	331148	393301	414225	381124	281084	318533	354008	328242	345680	258665	279011	284532	346856	277434
24	Hypoxanthine	C00262	Nucleotides	135.03	0.743	[M-H]-	707414	145978	101409	33724.9	31193.2	112028	203687	67920.9	0	101575	152152	12976.9	206491	201236	100358	132383	46234.4	349795	129962	83188.2	195935	345271	87433.9	0	208213	202919	298566	226360	207899	97038.8	109305	2178503	178841	36982.4	82093.5	346700	325067	162759	108068	19692	105684	84003	201150
25	Xanthine	C00385	Nucleotides	153.04	0.921	[M+H]+	17274.8	3630.01	4242.76	1655.99	5184.4	5884.38	3260.09	8273.47	8420.16	2564.91	2921.18	1746.87	8901.55	2144.99	2823.84	2728.56	2282.93	2866.67	2487.61	3128.76	7394.34	3364.73	5502.79	2519.71	2584.53	2445.75	2932.52	2347.68	5944.52	4245.72	2155.38	121183	6790.35	2270.28	2533.77	2795.55	3507.72	7391.45	10308.4	3852	2912.62	2879.7	7704.65
26	Urate	C00366	Nucleotides	167.02	0.707	[M-H]-	22537714	16902162	16553860	17718910	16613604	16748296	13083808	18932110	16305492	15576376	17855866	13562632	20846736	20238190	23460680	12220781	19975968	17545370	16630044	16781674	21307484	16438853	17801982	16085724	24765848	22068598	13426217	30594882	18589274	24428760	19592998	15106665	22416128	19062186	17474410	19179146	22126408	12745212	19218430	22242474	20969862	20520974	18493614
27	Allantoate	C00499	Nucleotides	177.061	0.634	[M+H]+	456018	1.01052e+06	517942	388473	794112	572041	613854	681854	829665	1.1547e+06	703970	1.22065e+06	684324	1.38301e+06	746205	1.12879e+06	455994	824602	684392	833961	696868	1099973	669688	693046	933196	1.05224e+06	647110	823688	1.09252e+06	1091572	695545	1.09184e+06	836259	900647	876378	550328	789476	540635	465524	759552	698557	564136	374042
28	5-6-Dihydrothymine	C00906	Nucleotides	129.066	0.738	[M+H]+	3.1833e+06	2.76448e+06	3.32244e+06	1.44811e+06	1.85917e+06	3.05032e+06	1.76928e+06	5.26291e+06	1.1139e+06	3488357	6.52851e+06	1.81259e+06	3.71439e+06	4205952	2.06429e+06	2.17862e+06	1497489	1753798	3.02698e+06	7.62793e+06	2.78054e+06	2.83369e+06	1.30864e+06	4.55526e+06	4103681	1.82231e+06	2.21223e+06	1.68342e+06	4.56924e+06	3.34518e+06	4108742	7258054	6263088	3.81362e+06	3085299	1.39532e+06	2.64819e+06	2.76591e+06	3.10073e+06	3.2044e+06	5.63949e+06	2.81084e+06	2.35927e+06
29	Pyridoxal	C00250	Nucleotides	168.064	0.745	[M+H]+	631546	200317	328961	235926	239862	267496	317715	24912.1	24094.4	725261	471061	219036	28778.3	8080.14	453492	12087.9	22883.1	84135.7	382283	6601.26	251240	625243	2.62341e+06	291328	100811	341932	14067.3	10508.5	22029.4	83662.2	508930	360179	83601.9	18487.7	262810	229587	118421	10212.4	111685	286351	158531	23811.8	470368
30	4-Pyridoxate	C00847	Nucleotides	182.045	0.96	[M-H]-	1142.08	2595.99	91191.2	1618.27	5409.98	20771	5885.63	246801	295370	2024.86	3818.44	30108.7	6148.98	1324.07	2181.38	297702	105736	874.32	7213.15	3023.76	62771	6489.62	3.72013e+06	20050.1	812681	2912.4	62218.9	8087.93	801.2	2958.33	167575	4436.62	4779.94	1434.91	7176.51	6116.83	6210.58	1411.56	6391.99	2025.31	1444.88	620576	633760
31	Nicotinamide	C00153	Nucleotides	123.055	0.751	[M+H]+	61787.7	75952.8	84852.8	120446	162270	92805.1	114378	165272	95748.3	39026.3	66044.4	167851	109217	130051	117003	92889.7	146745	112569	47533.5	70806.2	72050.8	54616.2	298290	119334	310304	105076	111536	100672	107780	67966.8	93513.1	117983	67240.7	58849.2	99277.6	167106	154993	166348	200918	104444	67707.5	199324	76743.5
32	Phosphate	C00009	Phosphates	96.9681	0.857	[M-H]-	7.18511e+06	6.44829e+06	4.31582e+06	7759716	6.3354e+06	5666964	8761413	5.77336e+06	6.06618e+06	6.14089e+06	5.90068e+06	8260762	5.22338e+06	4.48358e+06	6.9581e+06	5962142	11576784	4239291	7.86401e+06	4.97236e+06	4.18703e+06	5.35365e+06	7.11655e+06	6.61906e+06	4.99858e+06	6.25812e+06	5.33279e+06	6.16779e+06	6.25892e+06	6717666	7424272	8393679	5.60138e+06	4.52802e+06	5.74501e+06	8.3304e+06	6843182	4010341	9721421	6.3511e+06	5.06694e+06	5365738	5813936
33	D-Glucose	C00031	Glycolysis	179.055	0.697	[M-H]-	7.33999e+06	5.84248e+06	6843388	9575137	7.91504e+06	7879540	7.78053e+06	7637706	7378250	12533451	8195518	12642208	8.17153e+06	6.1345e+06	9140000	5.82162e+06	7480132	7.783e+06	7530496	8949748	7.44063e+06	8.05299e+06	7312564	10486623	9340605	7.4509e+06	7.82026e+06	12677689	9515657	8481503	9333921	7.9791e+06	6.92084e+06	6.52325e+06	7490536	8.16734e+06	10364216	7.80807e+06	9231315	7.96561e+06	5.67812e+06	8496918	7.22375e+06
34	Pyruvate	C00022	Glycolysis	87.0073	0.836	[M-H]-	1.78048e+06	2.35504e+06	2172992	1.34797e+06	1.86495e+06	1618269	1.81212e+06	1617594	1.55791e+06	1.98276e+06	1.64788e+06	1.26236e+06	1760988	1.7352e+06	1.15058e+06	2049152	924393	2.48033e+06	763574	1.37365e+06	1.88488e+06	1.90721e+06	1.20114e+06	1.2116e+06	1.65257e+06	2.26886e+06	3.07351e+06	1.21e+06	1.96727e+06	1485906	967660	426753	1.58775e+06	1.75128e+06	945201	792941	1.48011e+06	1.38661e+06	1.06846e+06	1.28077e+06	1.01787e+06	1.55956e+06	1.27288e+06
35	Lactate	C01432	Glycolysis	89.0229	0.865	[M-H]-	32019014	26621422	26385058	30177072	34409568	24343314	32835622	21709568	32491786	28682538	27690838	26269888	35615940	27175250	18674298	43647540	14496339	33610004	15173355	28594016	33975016	28920774	27989434	22081862	30325898	38110476	37118916	19269366	34353328	25670472	15059369	25393334	29000086	16976218	15417709	16771675	25361494	20887820	17392800	23494506	13946615	20674816	22207510
36	Mannitol/Sorbitol/Glucitol/Iditol	C00392	Other sugars	181.07	0.699	[M-H]-	60053.1	107882	194450	105211	240438	51899.2	1.75531e+06	284076	1889278	60766.1	47386.6	108068	27075.9	128223	119658	250614	103348	34641.6	52796.5	53355.5	94169.6	1301753	89805.3	60441.6	177543	116358	58723.6	95791.5	22881.6	91588.2	343853	185256	140743	113255	104759	25775.5	89618.4	73095.9	129027	43628.3	49032	74414.4	81178
37	Ribose/Ribulose/Arabinose/Xylose/Xylulose	C00121	Other sugars	149.045	0.707	[M-H]-	199180	161853	238750	316025	212872	238500	246657	235773	222134	344042	236428	342916	298768	256107	333594	147472	212478	227199	243321	204990	204003	202684	457351	283269	271321	285759	252664	390619	266770	223787	313981	262917	184358	221399	241553	192153	352099	205339	291945	261485	130206	214556	278954
38	Citrate	C00158	TCA cycle	191.019	0.88	[M-H]-	12486629	13667549	14342293	9127462	13984848	15537480	8919156	11219863	14291115	11366613	11837277	10376124	15624816	18286986	8689529	13845603	8753765	17498678	13458992	14221237	17428494	13499480	15840704	14934952	12488459	13093501	15819433	9987141	8772778	11201748	9394859	12127184	14360951	17302866	16410411	10522413	10215105	16527512	8810237	11089492	13580013	11109874	15062612
39	2-Oxoglutarate	C00026	TCA cycle	145.013	0.858	[M-H]-	408534	342740	343409	172076	205273	218443	272108	261583	259655	185317	157722	274276	193591	250772	290791	267731	439226	262226	288692	243820	312819	297823	488910	211433	227491	341411	232182	254716	284326	367523	315175	220887	193075	242372	235956	260274	318598	333923	293501	287396	200978	261241	350872
40	Succinate	C00042	TCA cycle	117.018	0.822	[M-H]-	158162	146535	144490	148403	174487	139709	130698	153804	162449	110120	123650	115515	153375	137767	144953	149019	123576	137182	130764	153410	153034	128616	115455	133386	166985	216479	168624	77147.3	110915	137917	154595	119296	200559	125236	124870	90575.1	119754	149769	90296.2	135752	147679	140903	162781
41	Fumarate	C00122	TCA cycle	115.002	0.874	[M-H]-	49696.5	46130.2	43037.1	32674.9	57390.4	78426.7	62897.7	58305.4	59699.2	17690.3	34919.3	59527.9	51878.1	80827.5	63815.6	38602.9	68347.2	39378.4	38760.7	49804.4	129264	67509.3	67643.4	22940.9	22515	68605	59863.8	21422.7	55693.6	71621.4	64108	45264.5	54292	76252.8	49827.3	42284.8	60843.4	37859	68152.3	61947.3	57019.7	52774.7	56855.8
42	Malate	C00149	TCA cycle	133.013	0.929	[M-H]-	566010	500805	628496	254605	329157	549644	561380	426852	382961	221876	378702	384361	497728	480822	290070	530920	502585	575035	292050	407421	618808	670669	503077	404864	400193	842664	550348	305988	358625	437047	353529	318310	498149	327409	280419	268099	419126	417347	446663	433304	332131	437100	340605
43	2-Hydroxyglutarate	C02630	Alternative Carboxylic acids	147.029	0.887	[M-H]-	218152	220185	233005	169806	204631	232410	159448	168983	375023	183712	156274	201776	251976	221858	179167	200094	266448	219379	162821	220481	282932	201946	250334	178782	240454	207968	155564	139369	98009.7	175452	265947	119453	142113	141468	259709	164131	154261	309933	155565	130641	148352	218420	327473
44	Itaconate	C00490	Alternative Carboxylic acids	129.018	0.988	[M-H]-	459456	223377	353028	219692	307930	346961	305156	308057	351959	293697	235342	317075	478324	430914	278097	384109	469335	310013	342629	302264	426212	324182	386629	251015	365852	313140	300904	250454	270947	356049	420728	322631	306790	379216	428140	285160	287806	333967	257497	230358	280275	321224	475545
45	5-Oxoproline	C01879	GSH homeostasis	130.05	0.705	[M+H]+	2953189	2560876	2.4041e+06	1.82386e+06	2.98197e+06	2958019	2046734	2.42162e+06	2.43554e+06	2.64586e+06	2.90854e+06	3239622	2.25996e+06	2332344	2606718	3185359	1946465	1.91141e+06	2927794	2.49404e+06	2.68721e+06	2.86388e+06	2.94082e+06	3220806	2942128	2.39495e+06	2.95197e+06	2393918	1.92283e+06	2935907	2.61621e+06	3.83163e+06	2769229	2.23377e+06	3.53026e+06	2.08687e+06	2.26594e+06	2.51432e+06	2.19206e+06	2829106	2.55204e+06	2.49128e+06	2231389
46	S-Glutathionyl-L-cysteine	C05526	GSH homeostasis	425.08	0.643	[M-H]-	51625.6	131567	79104	95702.7	156659	79994.9	66143.9	125321	102151	76944.3	85409.2	69176.2	68097.8	192236	70990.4	78915.5	75110.4	99077.7	126303	155097	99241.9	73028.7	100970	125191	103704	198344	33883.5	51980	163069	73069.7	48916.8	30942.2	109459	96544.1	129513	76441.4	47880.1	136261	73974.8	149234	136224	98065.7	41260.2
47	Ascorbate	C00072	GSH homeostasis	175.024	0.669	[M-H]-	261023	239405	74945.4	109064	34442.9	196628	392069	854248	549851	986487	19975	346639	11108.9	1.06814e+06	1800086	38325	220241	25107.8	227270	27425.7	3419452	358827	1.35864e+06	342872	30626.3	447326	1096929	412228	38275.9	993331	511675	14102.4	190432	1948478	215103	29201.9	29453.1	728755	1446173	11808.1	654932	895734	269002
48	Dehydroascorbate	C05422	GSH homeostasis	173.008	0.714	[M-H]-	638432	970789	1.15928e+06	566363	496247	865320	464574	1157863	1.40896e+06	844454	495687	753423	72432.1	1.59085e+06	1.5333e+06	706356	908394	326918	393645	383857	2.24582e+06	1.01537e+06	1.17867e+06	868791	855646	1.02846e+06	1.6792e+06	728644	264190	1.13027e+06	1.95099e+06	41169.6	401331	2.15589e+06	906485	97648.3	61907.2	769828	1.03743e+06	164922	1423431	1.21383e+06	911509
49	gamma-L-Glutamyl-L-cysteine	C00669	Gamma-glutamyls	251.07	0.706	[M+H]+	96909.5	98494.4	103540	76486.1	104451	53746.1	62821.5	54412.6	39267.6	51951.1	48947	76084.7	54214.6	63477.8	89154.3	48303.4	58586.3	65237.1	63427.4	58443.4	37778.9	61464.1	106722	78871.1	110149	65553.1	82489.8	64655.1	68674.2	58222.5	59081.1	43497.5	44266.8	63954.6	82255.5	44095.9	68210.1	99905.9	61041.7	75575.3	59680.2	51015.7	49734.1
50	(5-L-Glutamyl)-L-glutamine	C05283	Gamma-glutamyls	274.104	0.643	[M-H]-	467612	246194	214164	243452	399657	338199	202192	318081	299922	248537	268817	364390	332686	320290	272568	337605	202517	216455	292679	363605	348451	226915	317028	349459	410965	282367	235086	165148	312722	325033	245191	352329	424237	260014	478940	154224	305612	304589	204043	420839	398266	229842	283426
51	Cystathionine	C00542	Serine biosynthesis and one-carbon metabolism	221.059	0.7	[M-H]-	88362.7	57277.1	72389.5	63823.9	82744.2	46855.9	77802.4	64778.6	86547.1	88367.3	82214.6	78236.3	64453.2	79519.3	98544.3	88065.1	91439.9	65109.3	92602.2	44917.7	80248.4	67823	72776.7	68924.9	94576.9	82956.9	46007.5	79954.3	57319.9	53213.3	75731.4	82426.9	87702.4	64453.1	70139.6	77374.4	92106	85133.6	104379	86868.5	77054.6	40880.6	65800.9
52	Dimethylglycine	C01026	Serine biosynthesis and one-carbon metabolism	104.07	0.716	[M+H]+	1256357	1.89187e+06	718134	1.98538e+06	970248	1.82732e+06	1.05488e+06	1736419	2.3749e+06	1588211	1.26341e+06	1.26298e+06	1.2259e+06	1.92229e+06	2.09525e+06	1.49638e+06	1348220	939070	998642	1.43218e+06	1.281e+06	1.25186e+06	921881	1.41273e+06	2.72204e+06	2.79352e+06	1.73946e+06	2.34395e+06	1.34868e+06	1.71198e+06	1.79068e+06	1.94962e+06	1.91758e+06	3.05108e+06	1.6117e+06	1.63423e+06	1.66861e+06	1.73439e+06	1606605	1.3225e+06	2.02356e+06	1.83862e+06	1.50013e+06
53	Ornithine	C01602	Urea cycle	133.097	0.611	[M+H]+	493306	1.03994e+06	425654	362794	708906	478020	613091	654137	687007	1.26167e+06	669328	1.03033e+06	572849	1452406	703852	1.00837e+06	440298	788491	643495	712242	646543	966182	618742	611108	1.04724e+06	1.07954e+06	608577	810355	939508	1092764	855908	1.14446e+06	750976	789411	811750	655957	777515	526486	496571	711982	714309	472608	356994
54	L-Citrulline	C00327	Urea cycle	176.103	0.705	[M+H]+	219206	208622	197796	164257	138415	295739	294101	509221	314147	316238	315231	368727	265086	368590	217246	414016	297430	356181	376928	235540	301370	305834	242920	658035	307642	160422	138181	429666	268095	283959	440763	419308	455931	296906	501131	156160	150345	295990	275812	377946	322951	206229	239714
55	Cadaverine	C01672	Polyamines	103.123	0.624	[M+H]+	15051.4	21734.5	5991.46	32187.6	28811.7	13233.9	12354.9	26078.3	15699.9	6322.51	20620.2	18450.3	17371	24712.8	15829.4	14017.6	48349	22675.9	5984.21	43313.8	20526.1	106715	7399.8	63943.3	43606.9	62981.3	50436.9	8538.64	25916.7	14488	17202.2	19315.1	13867.2	19432	13572.4	15494.2	6380.45	14171.4	11617	10128	31316.2	16045.1	10256.5
56	Putrescine	C00134	Polyamines	89.1072	0.617	[M+H]+	21460.6	8586.5	13445.9	23059.1	21468.8	6390.67	20289.3	20612.2	16118.2	8439.08	22001.5	18821.2	17668.8	15042.2	13017	15680.3	19859.9	17482.5	9566.24	15183.1	17506.3	21009	26055.7	26221.7	15638.7	22044.3	21778.6	20111.3	14002.4	5767.6	24921.3	19332.1	16937.6	8754.3	24124.8	18870.2	13288.9	18198.8	23672.4	16106.2	16907.1	23934.7	22506.6
57	Spermidine	C00315	Polyamines	146.165	0.623	[M+H]+	166139	46710.8	82953.5	72967.8	99447.4	152041	70170.5	183157	52434.3	49743.7	156124	56051	77592.8	347460	110338	52100.2	64737	62441.5	85674.3	61931.9	95911.9	44398.4	116490	138079	124927	134364	46368.8	70546.3	69074.7	39039.4	71059.7	60542.9	135680	91204.7	209289	171645	177654	273570	193935	145602	194832	239754	158334
58	Spermine	C00750	Polyamines	203.223	0.623	[M+H]+	109858	29486.6	36790.2	66470.3	71871.9	60397.5	30430.8	91376.8	24800.1	33804.6	105007	30929.2	44743.2	1.13465e+06	63120.7	45642.3	44429.2	77852.1	37371.9	40827.1	36189.8	30582	71308.3	48488.1	80966	65072.5	35477.5	69716.4	60907.8	36777.4	20610.3	118804	70692.2	34969	118491	137666	136778	132084	169950	84353.7	99737	159691	132388
59	N1-Acetylspermidine	C00612	Polyamines	188.176	0.668	[M+H]+	176991	104261	132690	96959.9	103087	127627	174686	146470	157144	145424	163212	172278	216621	153981	129972	117061	111682	108319	133948	131549	127924	159148	138066	179703	118023	273415	125842	142306	79307.3	140018	203217	136578	151963	129202	211592	149827	150182	151984	128267	149949	169782	223271	329103
60	Asymmetric dimethyl arginine	C03626	Arginine and proline metabolism	203.15	0.698	[M+H]+	590809	725633	646261	671819	794650	803262	732788	909820	949283	588768	809603	892985	755074	909373	844891	910030	760558	789000	1.01204e+06	699593	613727	819023	636418	780530	697137	670426	793688	619316	1.00596e+06	747749	740742	994724	872683	712277	1.11619e+06	792711	728904	886547	675843	702863	695965	734080	1.11241e+06
61	Creatine	C00300	Arginine and proline metabolism	132.077	0.704	[M+H]+	5.63318e+06	19569422	5497594	26397592	15737133	16017835	27350286	13458228	23458910	7484218	6275820	22256790	5141530	6.9796e+06	12050656	20047978	35194876	13459037	12220621	11126739	70010904	10738011	29334920	4.76991e+06	23353226	13661731	22098800	21528372	47436320	8477530	11906972	19315230	2.94798e+06	25269306	9553135	13248437	14982029	16492059	18684646	8644185	10216315	16867084	2.64743e+06
62	Creatinine	C00791	Arginine and proline metabolism	114.066	0.706	[M+H]+	31863318	39512496	35123404	29728670	26051394	33579468	31137382	44663756	25973274	25053526	37466292	38408820	39575852	36100684	26555008	28873696	25611504	35774016	34766548	33333104	43316164	25308694	27960848	45155788	39196108	34523960	35920116	34655796	29796760	35492960	33057446	41280860	42918836	31948384	33053298	32432310	26884170	30963808	35785200	35284604	41745996	30822406	29613046
63	N-Acetyl-L-ornithine	C00437	Arginine and proline metabolism	175.107	0.696	[M+H]+	34456.7	32726.4	43030.1	31293.8	41376	49661.7	74599	328518	77302.7	0	38444.6	42111.1	43460	61470.7	104860	147797	34827.8	61829.2	37048.4	335156	181896	47420.1	21801.4	84238.1	152760	0	69753.1	45695.8	26925.3	103460	17602.8	53236.5	114514	46312	71460.6	71782.9	29705.5	25559.4	32054.2	12948	39682.2	0	0
64	Pantothenate	C00864	Panthothenate metabolism	220.117	1.73	[M+H]+	155932	136706	130164	152549	112319	211756	141299	414513	154515	117345	105656	219474	126685	82116.2	145086	390587	84276.5	78657	73585.4	76516.5	171140	104852	1.33746e+06	105424	1397850	222502	108458	179184	127813	82059.3	371196	117722	85899.4	61051.1	107036	73161.8	88114.3	95487.7	82814.8	90364.8	116493	1.22756e+06	345523
65	Taurine	C00245	Sulfur metabolism	126.022	0.77	[M+H]+	58527.3	35168.1	79743.9	64926.2	76466.3	60001.7	21058.3	41050.6	58596.8	47813.7	35009.9	18962.7	47345	59551.6	52778.1	71522.5	29984.5	61444.8	59696.4	47055.4	181553	38852.2	81742.8	160169	366927	117762	56560	47100.4	50694.1	59263.2	41961.6	44306.2	39036.4	59530.6	90965	100439	112609	149164	102549	67486.3	66384.5	82215.1	40969.1
66	3-Methyldioxyindole	C05834	Indole and Tryptophan	162.055	1.845	[M-H]-	10340.1	9068.26	8612.6	42198.8	5811.53	9872.49	10510.2	8817.4	103701	10092.2	17851.7	7377.6	12334.6	9322.51	12768	8987.37	8622.75	7676.59	62736.9	10934.8	11911.2	7081.08	8754.41	6763.11	7664.12	10766.9	6971.22	6927.02	20516.7	12395.5	13439.2	25754.4	6982.87	7914.24	8896.76	12003.2	6088.39	15223.8	6567.5	42382.3	53513.3	7167.34	14722.1
67	Indole	C00463	Indole and Tryptophan	118.065	0.715	[M+H]+	256787	288723	206697	196264	245533	265528	315817	331594	435260	280288	266214	287307	273574	263114	249956	335475	330245	308947	203336	373736	393206	473498	221508	316880	294310	268562	277988	345609	423320	322700	399116	284824	331175	243119	201973	258387	309172	278789	280586	218388	309455	268256	217337
68	Indole-3-acetate	C00954	Indole and Tryptophan	174.055	1.852	[M-H]-	476272	395239	255838	737862	263884	503031	401011	550606	726680	399365	1.5224e+06	251941	603537	370075	773628	685790	539099	357926	1129981	425671	566217	258661	266024	351937	484647	518113	150084	379732	438372	561453	533413	625884	309128	468954	480518	482934	522795	202289	674141	565386	381765	511470	171966
69	Indolepyruvate	C00331	Indole and Tryptophan	202.05	1.805	[M-H]-	182368	238033	178647	343885	117006	235511	327800	298864	261279	234296	257407	302274	291985	199692	176282	135162	249126	261997	100854	286232	456643	223308	240299	217348	165126	263368	119922	167290	206848	309596	183332	183264	251166	145977	256582	419022	144179	102179	341843	151542	181448	206929	163535
70	Kynurenine	C00328	Indole and Tryptophan	209.092	0.714	[M+H]+	96556.2	155724	211438	96374.1	121066	157206	179506	176335	159225	110932	117070	171219	227932	110116	221398	122114	218035	206185	119445	193847	212557	166011	118792	106063	187751	148527	135235	150727	173869	141713	139348	207945	190767	147064	181154	177528	149601	149724	147236	161333	141392	143587	162423
71	Kynurenic acid	C01717	Indole and Tryptophan	188.034	1.773	[M-H]-	10433.5	12664.7	9138.94	7814.21	12058.9	8953.48	14831.5	17529.1	21897.1	11582.5	10092.3	22098.4	12004.5	8046.6	21978.7	6034.28	16225.9	14457.5	15393.2	24954.1	26916.4	23598.7	10147	15836.8	21333.4	18104.8	3698.07	25546.3	15957.1	19303.4	14746.6	33001.5	18310	5728.94	15502.4	24749.6	14756.2	8318.36	25591.9	22800.9	10526.3	6459.25	12109.5
72	N-formyl kynurenine	C02700	Indole and Tryptophan	237.086	1.79	[M+H]+	49458.3	136966	133810	39797.1	41427.1	51078.6	42085.4	94235.8	99622.1	63244.9	50349.8	39552.3	43381.9	110153	37445.2	112841	62999.2	76180	34727.7	73547.4	82893.6	61243.3	71808.1	29672.7	54928.5	71422.9	90825.1	35422.7	54014.7	58762.4	70398.4	36388.6	54003.4	135972	43714.2	35055.3	37125.9	52406.9	46371.6	26886.5	163411	78172.1	33167.3
73	g-Oxalo-crotonate	C03453	Indole and Tryptophan	159.028	0.708	[M+H]+	1.03844e+06	362963	326969	150055	130440	163716	354411	175784	0	331525	236950	26167	378036	371135	246856	317829	170065	679383	275920	220127	362388	598574	121810	126020	394280	335794	808549	433856	430354	195006	177080	3.02106e+06	345678	130489	164682	570149	715141	270806	254796	83720	222395	185726	342897
74	Homovanillate	C05582	Tyrosine Metabolism	183.065	1.784	[M+H]+	0	0	5212.36	0	0	5274.43	0	0	0	0	0	4203.58	2549.52	3145.73	1724	0	0	22634.2	31276.3	0	0	3585.33	4475.33	0	0	83391.9	16645.4	5118.47	16985.2	0	0	0	0	0	3416.93	0	0	0	0	2300.42	0	0	3773.24
75	4-Hydroxyphenylacetate	C00642	Tyrosine Metabolism	151.039	1.799	[M-H]-	46328.5	46758.4	47788.6	40953.8	453582	539525	863628	37842.8	1.77819e+06	21430.1	311298	104729	32265.8	271346	325559	80638.1	4890917	25421.3	31684	40937.9	422589	201987	221767	58679.2	42924.4	74662.4	19890.9	35508.8	462135	414031	241324	38004.4	30442.4	40553.9	495971	661214	58117.4	201476	96357.4	39588.5	147173	145062	31831.6
76	p-Hydroxyphenylacetylglycine	C05596	Tyrosine Metabolism	208.061	1.801	[M-H]-	31256.6	6474.93	7368.97	11757.7	6656.34	22711.7	13584.8	81596	57791.5	4939.87	13177.9	17907.2	20007.4	19997.2	6042.61	19386.6	12046.4	10034.2	12098.1	18691	43536.5	53343.1	94922.5	5749.85	11257.9	26985.4	14348.5	10625.1	2543.78	18125	23098.3	4540.53	7519.79	6666.04	39572	22278	12232.9	1181.97	9100.62	7507.65	7847.26	11164.3	2283.37
77	4-Coumarate	C00811	Tyrosine Metabolism	165.055	0.709	[M+H]+	1.39068e+06	1943006	1.50014e+06	960266	1.20729e+06	1.39832e+06	1.44992e+06	1660330	3.08187e+06	1.23385e+06	1.305e+06	1208213	1.14463e+06	2.13608e+06	1.78989e+06	2.02105e+06	1.3751e+06	1.03049e+06	1.21137e+06	2.26288e+06	2137735	2.46744e+06	1131743	1.4213e+06	1.77918e+06	882849	1566405	1.93097e+06	2.40085e+06	1.67885e+06	2.14227e+06	1.18613e+06	2.2405e+06	1.59757e+06	1.58738e+06	1.53596e+06	1.35947e+06	1.40415e+06	1.35369e+06	1.08077e+06	1.53892e+06	2.05222e+06	752647
78	Serotonin	C00780	Signaling	177.102	0.86	[M+H]+	4029.24	1559.59	0	7914.74	1670.5	9358.46	0	0	0	0	7341.31	0	0	2228	0	1618.02	1750.39	3408.81	1609.69	0	0	0	0	0	0	21016.4	0	2455.14	0	0	0	1260.04	0	0	28469.8	91239.8	19463	43971	15914	0	0	1524.42	2378.45
79	Ectoine	C06231	Inositol	143.081	0.702	[M+H]+	76072.9	44304.6	63392.7	71216.1	82790.1	86311.3	55012.5	144351	87305.8	85510.2	67940.2	67330.7	18963.2	78607.9	177048	78864.4	85931.4	0	80201.5	74374	234932	20488.7	63535.2	64190.7	145259	77003	35517.7	73274.6	75490.4	59099.3	174624	290932	165477	470054	43900.6	71783.6	61100.2	76860.3	267788	93832.6	105835	46687	40634.4
80	N-Methylethanolamine phosphate	C01210	Glycerophospholipid biosynthesis	156.042	0.693	[M+H]+	8.30008e+06	9477095	8.30639e+06	4599006	11495275	7.9507e+06	4.94786e+06	7.41547e+06	6.68718e+06	15938956	11877367	14591357	9305389	8816912	8.33801e+06	7917232	6447172	4.99487e+06	9958451	8641750	6.89822e+06	8995798	7.90278e+06	9774413	10164861	8962305	6033356	8570545	5.28689e+06	6.82581e+06	7661866	11444435	11910385	6961036	9680491	5.58923e+06	6.44649e+06	6.72969e+06	11465292	10342380	14798909	8.37245e+06	9438551
81	Acetoacetate	C00164	Ketone Body	101.023	0.773	[M-H]-	1.40113e+06	1.51723e+06	1.31435e+06	1940804	1511965	1616343	1.52936e+06	1.7383e+06	1.51105e+06	2.55303e+06	1.50514e+06	2.43658e+06	1632786	1.03871e+06	1915338	1.29412e+06	1535858	1.58627e+06	1.40216e+06	1.54328e+06	1.78999e+06	1.47337e+06	1.39619e+06	2.15981e+06	1799723	1.56485e+06	1654437	2.80948e+06	1.88584e+06	1.54645e+06	2.01452e+06	1.65875e+06	1.35463e+06	1.72453e+06	1250825	1.76562e+06	2240969	1.56302e+06	1.6973e+06	2006752	1.45794e+06	1.81578e+06	1.60059e+06
82	Beta Hydroxybutyrate	C01089	Ketone Body	103.039	0.737	[M-H]-	5.24107e+06	1.58844e+06	1.42712e+06	4.54274e+06	2.22119e+06	1.99506e+06	3391844	1.74583e+06	1.71443e+06	2.36893e+06	1.02908e+06	984434	1.82958e+06	1.5704e+06	2.67372e+06	871611	3.46018e+06	2.41807e+06	1.34539e+06	1.98781e+06	3.83573e+06	1.31823e+06	1.32734e+06	4.17074e+06	4138324	2.67294e+06	557686	8.01828e+06	4402796	2.05745e+06	3.9772e+06	2.85477e+06	1.26774e+06	5744688	1091274	3.94437e+06	3739582	1.91341e+06	2.47532e+06	1.47317e+06	3568161	2170349	3.60917e+06
83	L-Carnitine	C00318	Carnitine and fatty acid metabolsim	162.112	0.691	[M+H]+	46094912	62073724	51541268	35749476	49521232	64383264	50008480	75178040	74915936	60111980	54007904	41256896	41108944	35500028	60089780	54035424	38503388	36898764	55213652	62215956	34541032	55655940	59197024	52471392	72183184	61798100	58753500	55715344	39191888	59587180	67176104	66744284	35636148	67342472	46234816	50707200	59439852	60445012	66487300	32028598	70538544	45034720	40192784
84	AC(2:0)	HMDB0000201	Carnitine and fatty acid metabolsim	204.123	0.707	[M+H]+	34729524	21707324	26768736	25455502	26455074	31426442	16947648	26865424	25617002	17025828	18679034	18860582	27764918	17152672	30634968	20086174	25532598	24171134	16457600	19824710	28949928	21179924	19918684	39497184	41754400	27715250	30787930	35229244	15231216	18297886	42454536	20235182	13673455	51968244	15699045	17855760	22580954	27974704	23314336	11899320	29727230	17671832	28851662
85	AC(3:0)	HMDB0000824	Carnitine and fatty acid metabolsim	218.138	0.71	[M+H]+	1.49922e+06	1.68542e+06	1.36843e+06	1.34268e+06	711877	1.07723e+06	1.2432e+06	2.42976e+06	3.38769e+06	3.04701e+06	1.79623e+06	850303	1.14794e+06	775133	1539529	1.17546e+06	1.42408e+06	1.27306e+06	1.31946e+06	3.61114e+06	2.06705e+06	1.65865e+06	1.30378e+06	1.86371e+06	1.87526e+06	1380123	1.67584e+06	3281681	1.62271e+06	1.1232e+06	1.5483e+06	1896630	907562	1.65557e+06	1.12357e+06	1.59923e+06	1.89483e+06	1.14112e+06	2.66929e+06	840984	2.30337e+06	873900	976873
86	AC(4:0)	HMDB0002013	Carnitine and fatty acid metabolsim	232.154	0.821	[M+H]+	660502	806657	690832	552064	615504	497618	635485	1.34086e+06	1.20365e+06	557189	772908	798938	345007	441477	1.12325e+06	669974	1.20869e+06	518713	519275	1.03737e+06	828729	456782	662104	861981	580314	688226	833516	714491	787373	380265	562565	546423	248304	903013	982047	725469	675331	564450	1.25622e+06	435886	1.33194e+06	408191	635063
87	AC(5:1)	HMDB02366	Carnitine and fatty acid metabolsim	244.154	1.765	[M+H]+	155965	96405.7	40518.4	70891.3	34149.9	134536	96036.3	155041	219876	149661	40041.3	91524.6	69866.8	105963	139131	39653.9	103797	77251	27562.6	138455	107225	71330	40932.7	142476	227949	99699.3	45691.5	117420	45385.1	72007.1	146644	102444	65499.6	118738	69702.7	69257.1	78081.7	67293.4	122387	76309.4	83710	38261.7	59837.2
88	AC(4-Me)	HMDB0000378	Carnitine and fatty acid metabolsim	246.169	1.784	[M+H]+	1.45078e+06	515203	633684	899112	387808	562821	633640	1.09382e+06	2.51031e+06	655877	693033	534794	577271	488958	1.61057e+06	449754	865333	729262	449834	2179080	1.15694e+06	592971	259139	571877	899231	1.31109e+06	721270	2.41283e+06	2.20277e+06	1.13669e+06	1.17407e+06	6.66937e+06	717256	639233	537164	797815	1.34685e+06	883201	1.22757e+06	472084	2.20564e+06	730742	665120
89	AC(5-OH)	HMDB0062555	Carnitine and fatty acid metabolsim	262.164	0.708	[M+H]+	40157.3	91872.7	33298.1	24732.9	0	38131	47328.8	117069	46182.7	29723.9	22376	55922.4	22891.6	67210.3	73507.9	0	53111.8	43645.1	11788.9	72544.9	54252.2	72938.2	20935.7	89236.2	78710.9	56000	15520.5	107889	14975.1	27689.4	145685	22383.6	34500.6	146585	61478	86275.6	35716.6	84737.1	110369	63637.1	41585.4	0	9913.7
90	AC(8:1)	HMDB0013324	Carnitine and fatty acid metabolsim	286.201	1.854	[M+H]+	519353	139880	216978	947195	668878	445523	221472	718684	402471	289692	394139	450838	318972	357574	1.46198e+06	473432	107193	185104	205214	322603	144706	90885.2	257802	333792	542591	423589	238721	1.16491e+06	422987	215480	355248	561131	501900	231661	154478	806813	458992	701319	158980	633052	900678	331778	186422
91	AC(8:0)	HMDB0000791	Carnitine and fatty acid metabolsim	288.217	1.874	[M+H]+	169867	102828	119189	756209	191441	494146	202194	294347	163385	190210	126661	81760.3	337090	125400	636819	143134	205832	122655	121245	192426	99275	88368	47967.3	254756	322576	679398	223001	599799	221005	282309	283971	247090	232690	522922	256914	131529	296290	501915	191676	182779	657204	560535	400512
92	AC(5-DC)	HMDB0000552	Carnitine and fatty acid metabolsim	290.159	0.707	[M+H]+	20700.3	34939.7	20178.3	70362.8	0	69589.8	0	94079	25119.9	0	27584.6	19199.5	23609	69530	25599	58625.9	142383	0	21570.2	0	0	67650.1	0	12303.4	60501.5	0	43338.1	23699.3	8869.64	59637	47113	43777.7	19155.3	46008.6	49228.9	64049.2	37206.5	0	27638.6	0	26105.4	66469.9	46740.3
93	AC(7-Me2)	HMDB0006320	Carnitine and fatty acid metabolsim	302.232	1.884	[M+H]+	44142.9	50783.8	44573.1	70906.1	26893.9	85105.6	74291	64065.1	45882.4	39203.9	45830.4	24095	57510.2	64587	88341.6	35318.1	53841.8	92248.5	12799.2	42313.1	57364.2	76478	34310.7	45788.9	42172.3	134542	31010.9	73363.6	49022.9	64881.1	41209.3	70002.1	60619.8	64988.3	72886.5	51183	72425.2	44364.8	37618.3	52777.2	94698.7	47279	56998.1
94	AC(10:0)	HMDB0000651	Carnitine and fatty acid metabolsim	316.248	1.925	[M+H]+	672953	289180	372961	2.09215e+06	571526	1.30312e+06	292441	901230	455080	540440	374365	250264	763636	425511	2554239	385793	827696	338682	446255	612793	284345	339053	87213.2	763995	946507	2.05173e+06	516818	1.94702e+06	767510	1.12182e+06	1.00644e+06	925568	865738	2.01846e+06	675373	526040	1.12983e+06	976231	526273	516152	2.03623e+06	1543404	1.69864e+06
95	AC(12-OH)	HMDB0061638	Carnitine and fatty acid metabolsim	360.274	1.922	[M+H]+	46704	16520.7	12235.1	36135.6	24208.5	61962.4	2623.75	46762.6	23540.1	31362.6	12387.7	13502.2	53860.5	26102.7	71742.1	5757.82	16294.1	9611.7	12502.4	13280.4	22930.2	23228.8	6268.43	38986.8	71341.8	30044	30573	58877.3	7631.11	38386.6	73824.2	27662	44428.5	47042	7135.11	20286	56100.6	29627.8	26142.8	8576.55	43472	37215.8	78203.4
96	AC(14:1)	HMDB0062588	Carnitine and fatty acid metabolsim	370.295	2.006	[M+H]+	374219	276399	224948	624614	617590	1.02626e+06	139693	507284	428587	601012	243252	225789	914003	313690	1043522	326719	537191	380480	205039	317376	236844	267177	122003	740484	1.01201e+06	641334	572888	808257	318466	486687	1.50814e+06	518944	961495	1.60086e+06	257889	336276	986688	609309	446686	236581	862916	503962	953691
97	AC(14:0)	HMDB0005066	Carnitine and fatty acid metabolsim	372.31	2.03	[M+H]+	156527	108658	94428.4	201317	146669	178576	98796.4	171140	137857	123873	108511	144291	190554	87017.5	262498	76887.1	204348	162998	60539.3	136150	117321	240745	61241.4	103766	200887	188562	190674	193707	134391	187077	315604	182525	231541	423937	135056	126075	422908	203824	132168	69821.6	217999	186684	214012
98	AC(14:1-OH)	HMDB0013330	Carnitine and fatty acid metabolsim	386.289	1.953	[M+H]+	121470	38731.1	35896.4	75591.4	69054.9	95403.4	6295.08	125670	44066.3	75004.2	17261.5	20083.8	135789	62311.8	133946	27181.6	50414.2	29533.5	23334.5	19821	31205.8	64963.7	9044.62	78290	126705	100639	49599.5	111500	73496.6	76409.7	136691	103127	181765	86893.9	35334.2	33898.4	108676	63310.7	31019.4	49241.2	115705	51416.9	145375
99	AC(14-OH)	HMDB0061640	Carnitine and fatty acid metabolsim	388.305	1.973	[M+H]+	61873.8	26782	10526.9	39443.3	49817	78950.6	11099.3	68940	51999.6	55510.7	25506	21399.3	94328.4	33496.8	75832.3	11476	50205.4	23318.8	26765.1	35297.4	42924.3	37698.9	15814.7	45077.7	91345.2	85835.2	50518.1	82095.6	53807.8	81509.6	132046	54489.2	90049.1	49568.3	38187.7	38165.6	145169	45468.2	55543.8	30846.4	66809	66393.3	81591.3
100	AC(16:1)	HMDB0006317	Carnitine and fatty acid metabolsim	398.326	2.047	[M+H]+	113117	101085	113907	166565	219509	244252	85905.3	136703	174108	113693	83479.6	111427	226213	65372.3	273713	143712	176477	127752	72873.2	122959	85767.2	142483	88123.1	154507	251865	162491	235130	159438	137447	156207	417733	181307	239442	319925	111386	122740	375433	202106	125087	69217.6	253783	169545	261648
101	AC(16)	HMDB0000222	Carnitine and fatty acid metabolsim	400.341	2.094	[M+H]+	340605	334088	416726	360366	364706	375622	305801	333385	424417	283338	325729	310561	565853	191139	563608	283790	520634	442487	252289	491918	359953	498728	225607	346286	736834	554009	607801	471566	343262	512798	634474	572796	784517	473015	383398	523056	956727	489513	337999	247981	539840	516100	365160
102	AC(16:1-OH)	HMDB0013333	Carnitine and fatty acid metabolsim	414.32	2	[M+H]+	27069.5	11371.8	7512.1	32626.8	20339.8	41491.5	7581.48	29384.9	17400.9	23332.3	8978.62	5901.63	40591.1	11305.3	59637.4	7607.73	26730.8	24149.8	4740.37	11241.1	25289.6	15623.7	12682.1	26683.3	31780.5	28763.3	13274.3	42008.4	22214.6	20969.1	78833.7	26286.2	38910.2	16917.2	8609.97	10775.9	54390.9	23907.9	29632	5909.85	36642.9	24971.6	34738.7
103	AC(16-OH)	HMDB0061642	Carnitine and fatty acid metabolsim	416.336	2.028	[M+H]+	28886.5	12929.2	10846	20489.4	8929.04	25968.8	6274.53	20702.4	13872.8	13875.7	35325.1	11151.4	34335.3	17141.1	27390.7	6383.76	17665.2	22577.3	3265.95	8209.3	12249.6	18912.4	20508.9	8148.19	28815	28246.4	24294.2	26444.8	14743	19284.6	55337.4	22376.1	29379.2	41379.4	4379.03	16812.4	62047.5	18027.7	20581.9	5297.07	26636.7	25482.3	15941.6
104	AC(18:4)	HMDB0006463	Carnitine and fatty acid metabolsim	420.31	2.028	[M+H]+	2731.88	4268.48	0	0	0	4735.89	0	4598.03	0	0	0	6071.05	17079.3	0	4024.73	0	0	0	0	3030.03	0	0	0	5140.61	8761.68	3932.11	3696.58	3974.82	2631.29	0	17555.7	8805.83	8560.47	4562.86	0	0	10434.4	4067.36	12767.5	5690.65	4623.4	0	9178.02
105	AC(18:3)	HMDB0006319	Carnitine and fatty acid metabolsim	422.325	2.031	[M+H]+	55313.2	28193.8	45113.9	37826.6	80073	53029.8	38188.3	83718.7	40196.3	27076.9	55321.1	50657.8	59577.7	47645.4	61148.5	28150.7	41960.9	40925.5	30292.3	76718.4	29227	29485.3	17557.5	80880.3	70366.7	68500	54298	45215.5	29884.7	33355.2	44300	76858.6	98404.4	41694.9	20938.8	66974.1	96705.3	66803.1	28334.3	109763	79195.6	19725.1	105900
106	AC(18:2)	HMDB0006469	Carnitine and fatty acid metabolsim	424.341	2.062	[M+H]+	426556	389946	436589	455442	947821	665795	474417	798161	575090	330836	531078	592346	834445	431880	527407	395682	502152	509183	288705	954506	344154	485053	390668	704158	950652	841540	624278	538101	311280	611523	431417	840638	1.87445e+06	430474	362085	546241	1.082e+06	626040	271021	719139	861468	233245	916910
107	AC(18:1)	HMDB0013338	Carnitine and fatty acid metabolsim	426.357	2.114	[M+H]+	423927	558723	549121	530077	816979	752299	437421	561465	779581	462558	634241	519170	972760	467915	658314	472978	533058	701002	445809	765276	399183	779326	467013	620478	1.08318e+06	803564	918854	670342	530301	709238	772333	673941	974956	662387	466054	500676	1.5308e+06	614814	439760	377418	929662	531016	765217
108	AC(18:0)	HMDB0000848	Carnitine and fatty acid metabolsim	428.372	2.177	[M+H]+	101207	88337.9	75423.2	73531.3	56099.2	78322.2	72566.3	69825	88197.9	486969	103920	84022.9	116868	64332.7	68644.2	77801.1	69642	98942.1	70138.5	118549	78641.5	126495	90492	82916.6	112045	159886	97419.4	97910.6	54471.8	139688	102480	120700	136247	94088.4	70695.5	100079	237638	83088.3	89202.4	105198	106657	88571.4	68146.9
109	AC(18:1-OH)	HMDB0013339	Carnitine and fatty acid metabolsim	442.352	2.046	[M+H]+	20668.5	5311.34	3927.94	19377.8	15493.8	33966	5351.31	18896.1	13197.3	19498.1	13222.7	5583.01	35314.8	5253.87	28551.3	23231	25624.9	22541.4	4521.61	12993	8742.39	12632	11680.6	21069.6	43648.7	14842.5	18785.3	24136.4	16359.4	20163.3	84900.7	25150.3	27279.5	28509	11081.4	6195.45	50794	25925.5	19020.8	7667.07	24494.4	26301.5	21980.8
110	AC(20:4)	HMDB0006460	Carnitine and fatty acid metabolsim	456.404	2.305	[M+H]+	8150.71	4264	2941.7	4640	1690.3	6836.95	5300.66	4405.88	6162.56	5941.69	6913.97	7800.95	6469.05	6221.03	3447.22	5991.57	2877.32	4612.53	5634.98	8889.99	3360.14	8708.65	6806.85	4534.46	5596.6	8696.72	4335.51	10005.7	2081.44	8428.61	4639.81	8185.86	10473.9	5377.61	6646.48	5429.6	9163.14	3571.32	8467.43	6959.12	4108.25	4319.55	3994.64
111	AC(16:2)	HMDB0013334	Carnitine and fatty acid metabolsim	396.31	2.017	[M+H]+	31413.3	17944.7	18126.3	79794.1	80261.5	83078.9	25217.7	52591.8	33534	38661.6	26557.1	41063.1	73566.1	40502.3	77135.4	39236.8	71722.2	32490.2	19806.3	35643.8	31406.9	16241.6	16997.2	65297.9	99064.7	56673.6	49485.5	84485.3	17113.8	37304.4	99287.9	62103.6	112917	116459	28089	37292.8	74444.3	72231.4	31099	38017.1	64249.4	40286.2	86619.8
112	FA(5:0)	C00803	Saturated Fatty acids	101.059	1.831	[M-H]-	234690	134371	132384	158364	169991	143222	197536	143334	163216	172583	138872	198015	149882	128514	176149	146574	206770	138578	141722	241595	181409	150111	340659	164170	171124	170374	128098	214389	214293	196820	173288	199315	162334	83938.6	224504	77660.3	208911	142407	318504	117755	129440	138480	168671
113	FA(6:0)	C01585	Saturated Fatty acids	115.075	1.945	[M-H]-	388673	259511	258589	329218	296142	289912	348471	297834	351776	350855	268908	323851	319342	261586	369677	270833	393648	250835	345531	344845	300784	322683	351743	363189	312724	357866	216925	378021	389135	423014	303876	334012	318664	246883	310086	367586	387259	321804	387692	372325	228980	266973	351829
114	FA(8:0)	C06423	Saturated Fatty acids	143.106	2.132	[M-H]-	704482	791490	497366	562875	506564	458257	715572	637327	891913	473068	498406	567305	556952	808274	617404	551056	871770	563781	836321	765467	1.13112e+06	871939	588862	596153	601088	710055	451452	659310	845465	829058	799897	656946	579300	939671	804702	1.0751e+06	703715	602845	706238	593881	595314	1.47057e+06	960248
115	FA(10:0)	C01571	Saturated Fatty acids	171.138	2.296	[M-H]-	1.17777e+06	977110	905858	1.35507e+06	1.01456e+06	956666	1.14146e+06	1.01122e+06	1.08185e+06	1.02943e+06	934231	998547	1001940	1189799	1.21998e+06	740195	1.53957e+06	963903	996342	1.34224e+06	2459857	1.67315e+06	1.06175e+06	1.2362e+06	960824	957163	898769	1.51518e+06	1.48984e+06	1.17692e+06	1.53295e+06	810493	1.14715e+06	2.04853e+06	1.84039e+06	1.59115e+06	1.21211e+06	1052432	1.21014e+06	1.19252e+06	924566	1732683	1.21029e+06
116	FA(12:0)	C02679	Saturated Fatty acids	199.17	2.488	[M-H]-	1.52848e+06	1.24444e+06	2.68437e+06	1.61376e+06	1.44999e+06	1246696	679440	1.9856e+06	1.08354e+06	799432	1.0344e+06	1.89914e+06	1.15619e+06	3.10763e+06	1.42877e+06	942691	2328215	1.97368e+06	802156	1.38017e+06	2.29737e+06	1.42379e+06	783312	1.2409e+06	946781	753020	895658	1.99807e+06	1.24242e+06	5231108	1.75131e+06	879854	1904922	5.95646e+06	5.20224e+06	1.5168e+06	1.23488e+06	2222960	1.38326e+06	1099387	1504182	4.80686e+06	2.17783e+06
117	FA(14:0)	C06424	Saturated Fatty acids	227.201	2.751	[M-H]-	9165341	4.50063e+06	5.21299e+06	8295396	5303369	5.17133e+06	2.47379e+06	6.10177e+06	4.48258e+06	3.13858e+06	3.5835e+06	2.84454e+06	5.70223e+06	9193712	7.68811e+06	3.20007e+06	14085899	8.10368e+06	1703452	2793612	7.50653e+06	5.26003e+06	2.76004e+06	4471284	2.95105e+06	2.83789e+06	4.58662e+06	8553283	3613762	4490537	9625476	4.82676e+06	6.43815e+06	18712178	4236190	6886706	3.67115e+06	7.92097e+06	5856858	4.59331e+06	5566354	8569144	10046588
118	FA(16:0)	C00249	Saturated Fatty acids	255.232	3.146	[M-H]-	48681472	46693588	47383296	75286424	53585988	63592748	42332432	60305488	59806204	35641312	33938956	45822604	56362116	63586756	73170320	55804644	57758220	62991104	36591204	41466924	61136244	61493900	37516156	66666032	49108804	49791748	37579720	80192856	56525132	44835684	59749248	50234832	56855468	71701032	40757756	51011444	55351828	59948512	62505684	48113088	61239436	60167892	59164640
119	FA(18:0)	C01530	Saturated Fatty acids	283.264	3.753	[M-H]-	24410402	37712880	31148656	86678000	33497094	75804288	33985076	47162416	55503124	24855350	20166920	41061008	35400196	59755892	46886868	86811520	38038320	49335088	22226408	33794728	54361428	72800552	28597106	67307800	43494160	48203316	23513312	72768344	44494464	25238482	38948740	31450992	38795392	60360148	32694682	31616062	36305636	38548928	55116508	33993064	68073080	35307764	38385980
120	FA(14:1)	C08322	Monounsaturated Fatty Acids	225.186	2.539	[M-H]-	1.15689e+06	430540	854101	1.04181e+06	476843	627703	226021	584835	649889	161231	233911	174302	468180	762256	1.51223e+06	332816	2364786	891612	152465	182096	665420	707904	318981	457168	302748	321765	477539	1.1441e+06	532015	297443	1833383	338150	473429	1.77262e+06	231002	632907	317752	1.35436e+06	581920	450781	548297	705242	833329
121	FA(16:1)	C08362	Monounsaturated Fatty Acids	253.217	2.802	[M-H]-	13404231	4.91989e+06	6.31724e+06	13746568	8834419	9618688	2.77243e+06	6941004	7678784	2.17433e+06	2.3973e+06	1.45765e+06	5.43717e+06	9053150	18054774	3.88192e+06	23737690	10289457	1.82009e+06	1441915	4.91843e+06	5.66893e+06	3777656	5.56351e+06	4.19545e+06	3.08875e+06	6.99138e+06	11195881	4.56755e+06	2.79812e+06	25231986	3.54226e+06	5.96367e+06	19061010	2.33542e+06	7.92195e+06	5.71052e+06	17739766	6.78409e+06	4576657	7.51818e+06	13600048	11851673
122	FA(18:1)	C00712	Monounsaturated Fatty Acids	281.248	3.196	[M-H]-	36797692	28495506	46435724	75756864	53401804	54024908	17890510	43870720	31226030	26657616	23791578	25912962	47653332	32338566	79823528	48729792	65995200	66767884	35783816	34745628	48802324	30506160	13473143	69681120	56491476	34284064	40139288	82906456	38844788	26394286	69347256	29377798	40203936	76004296	33513568	45978996	51370436	63558420	47781132	32130698	63006844	53772012	63711980
123	FA(18:2)	C01595	Poly-unsaturated Fatty Acids	279.232	2.854	[M-H]-	21368246	13902392	29529336	56582588	45505940	34731444	8900581	32837138	12809789	14031272	15710227	9472835	32275834	22639066	51386052	32193258	50128396	42235264	14748668	19254374	29231264	10265389	6.53704e+06	42118068	29306496	13315805	21899638	63486672	15006208	14196588	38535916	23256530	33033456	58309572	13979039	35221148	27782814	61264652	22534952	30181990	43274204	36540288	42126596
124	FA(18:3)	C06427	Poly-unsaturated Fatty Acids	277.217	2.641	[M-H]-	2.61536e+06	829717	5593942	4739054	4.37882e+06	2585331	778228	3.04196e+06	924540	558281	1.47621e+06	1.08128e+06	2331280	2.75115e+06	4.35995e+06	1.58073e+06	4812647	3174762	1.18717e+06	1.31461e+06	2958378	667744	465522	3.71511e+06	2.14387e+06	1.38249e+06	1.57524e+06	4885634	826513	1.11893e+06	3.79292e+06	2.39348e+06	2910163	7.20756e+06	1.05446e+06	4341630	2.59722e+06	7.1944e+06	1.64427e+06	4339750	3395464	3.00707e+06	6.23461e+06
125	FA(20:4)	C00219	Poly-unsaturated Fatty Acids	303.233	2.757	[M-H]-	1.78073e+06	1.91846e+06	2461649	2635349	1.80308e+06	1.73205e+06	680349	2192258	650621	1107222	1.46045e+06	863399	2640551	1.31969e+06	1.75137e+06	889992	2.94924e+06	983937	803584	1.14226e+06	1.11436e+06	629237	547654	1680084	1.4506e+06	835756	1.31982e+06	2.99504e+06	1.15561e+06	1.17487e+06	2.88805e+06	1.38721e+06	2.56083e+06	4.2905e+06	965772	1.98595e+06	1.52245e+06	4.70872e+06	2.49017e+06	2.22538e+06	2.07576e+06	2.15155e+06	2.39772e+06
126	FA(20:5)	C06428	Poly-unsaturated Fatty Acids	301.217	2.634	[M-H]-	156518	511684	258710	345268	121984	145222	102911	188310	194342	101624	137790	281342	148510	87588.2	239575	104186	184874	49561.1	36918	78457.3	154112	67273.2	96252.8	199134	138401	83374.5	86070.1	244461	63533.8	123981	293719	74133.1	119460	436820	154147	331574	132449	261851	240346	237198	124378	155855	284097
127	FA(22:6)	C06429	Poly-unsaturated Fatty Acids	327.233	2.659	[M-H]-	800164	1.66609e+06	918354	1.46917e+06	1.44558e+06	801906	702087	980258	777948	1.00326e+06	408058	737768	894389	886513	1.15409e+06	508741	1559727	770346	315511	784923	1.28335e+06	557070	378348	1.19963e+06	960124	579560	1.16121e+06	2.00426e+06	534073	637688	886984	357313	577296	2.67929e+06	1.02734e+06	1.20099e+06	921191	2395195	1.75274e+06	908728	1142676	1493062	1.69461e+06
128	FA(20:3)	C03242	Essential fatty acids	305.248	2.95	[M-H]-	496552	278145	721835	1.0285e+06	636139	614191	224985	448614	168354	303461	287689	168224	570220	401147	910458	257065	932632	828056	222244	356939	585947	174827	119417	486384	537616	225945	407414	809731	277423	334283	678566	322127	504373	968443	260143	666023	546258	1092303	631202	366619	676708	669669	687449
129	Glycocholate	C01921	Bile acids	464.301	1.852	[M-H]-	138158	822128	265047	363970	304815	4.86711e+06	47216.1	151891	460154	262161	133627	382331	134429	274931	267054	1.71425e+06	266734	115095	305026	782325	1.28195e+06	710656	1.25243e+06	73651.2	1150664	762376	174799	149226	442561	271098	83116.1	368009	811488	274620	105339	281723	89930.9	25094.7	62106.3	276702	78488.8	626365	560009
130	Taurocholate	C05122	Bile acids	514.285	1.843	[M-H]-	14916.7	116042	34675.3	51817.9	22648.9	1.56504e+06	8572.84	8855.71	135823	39503.1	11430.9	66943.2	0	121472	9593.31	302037	6366.55	21137.1	45252.7	93847.9	352994	89730.4	338509	82355	264331	415838	19367	16976.4	30698.2	41826.5	16638.3	14974.5	104504	84481.7	1930.73	45798.7	17709.1	8763.93	1871.93	14464.9	0	154436	42065.3
131	Taurochenodeoxycholate/Tauroursodeoxycholate	C05465	Bile acids	498.289	1.88	[M-H]-	16005.2	489560	100701	330701	172512	1.44152e+06	34662.4	56402.1	417291	175495	65785.1	162628	16648	240902	55946.8	776644	83563.1	116675	171551	475726	1.179e+06	382785	458708	279464	966556	1.47145e+06	212264	116315	147387	140890	275161	91412.6	500884	249648	11953.9	208824	101752	30245.1	35995.2	74865.8	137328	417735	131613
132	Glycodeoxycholate/Glychenodeoxycholate	C05464	Bile acids	448.307	1.904	[M-H]-	229768	3263795	1294865	1819858	1852358	4.28818e+06	133078	540015	1.81853e+06	1.22913e+06	685517	772266	806151	696826	1.11128e+06	5.10597e+06	1.21772e+06	922975	1.37288e+06	2.30715e+06	3.2751e+06	2.29116e+06	2.63994e+06	262762	3.20823e+06	3.15654e+06	1298483	652437	1.1544e+06	1.0485e+06	1.25274e+06	1.53492e+06	2915172	1.11408e+06	327952	1.80775e+06	412804	101084	425563	645140	1.78412e+06	2.50971e+06	2.03999e+06
133	HODE	C14762	Arachidonate metabolism	295.228	2.431	[M-H]-	46787.3	34660.7	39430.7	40167.8	58038.9	35207.6	18620.2	45549	36041.9	69338.7	32026.3	26764	33238.4	103701	34175.4	90402.8	45806.5	65915.3	24695.6	36694.9	34847.3	34825.3	31712.1	52628	31413.5	26843	26382.8	45280.4	30719.3	36328.4	53507	34457.7	37271.9	73056.6	22271.9	32330.2	27473.7	42966.3	34568	43754.5	35090.1	33060.5	36570.5
134	HETE	C04805	Arachidonate metabolism	319.231	2.058	[M-H]-	34519.2	42022.3	50682.4	36878.2	42764.8	44430.4	30376.5	43661.8	42901.7	45724.9	42140.3	32481.1	40459.2	47887.5	35701.3	45611.4	38181.1	44270.7	39207.9	43339.5	57117.8	65856.4	34738.9	35633.2	37437.7	41345.5	81643.1	32701.2	33859.1	33935.4	39750.1	28921.8	38433.2	58868.5	35211.3	31176.5	30562.7	38098.8	30605.6	30802.1	45930.3	38316.5	41033.1
135	HPETE/Leukotriene B4	C14820	Arachidonate metabolism	335.224	1.933	[M-H]-	16061.5	34618.9	22026.3	49110.4	25937.8	19899.6	19243.9	27392.2	23939.7	24266.9	25249.2	18756.2	17320	23480.9	21317.1	22999.1	17690.4	18411.3	19747.5	23770.9	23464	19641.2	18134.3	24413	13929.4	26732.6	18529.3	38634.3	18883.9	24476.5	16409.9	13860.9	16873.1	28451.5	17081.8	22260	18559.4	22886.8	20807.7	28490.7	26802.3	16211.1	15942.6
136	Prostaglandin A2/B2	C05953	Arachidonate metabolism	333.207	2.012	[M-H]-	8156.57	14050	171367	6723.17	17829	201627	2171.4	82233.9	13476.2	118573	84715.4	10682.8	98276.6	341549	6251.37	1.18528e+06	46118.8	4268.16	340346	198825	208601	190090	256289	166223	25998.3	472712	151018	7369.23	45627.9	14700.8	316279	14158.5	18554.7	116572	273921	170990	193735	3292.37	9066.73	39757.6	16264.2	3374.32	7660.7
137	Prostaglandin D2/E2//Thromboxane A2	C00696	Arachidonate metabolism	351.22	3.125	[M-H]-	91452.8	69871.7	89110.9	202270	109703	151294	93180.6	142239	145213	81653.8	67483.2	95941.2	102050	124205	173165	118495	97020.3	129259	103155	94791	139365	252594	83982.5	155971	115661	130114	96460	159908	135576	96735.9	114815	95429.7	121197	218068	92829	88822.4	108543	112215	119499	89603.2	106733	125627	109477
138	Prostaglandin E3/D3	C13802	Arachidonate metabolism	349.203	2.324	[M-H]-	15100.2	11356	25072.9	25566.5	7412.56	23665.7	7145	9150.64	16329.8	9091.5	10805.8	8809.56	11093.3	60550.1	28788.3	17763.6	26490.7	16710.3	34110.4	34562.8	16343.5	20306.2	65250.6	10821.1	8668.82	73483.8	15076.1	18333.4	9922.39	8199.31	44751.4	6765.31	8424.89	76443.7	29419.8	15347.5	20991	27379.5	9269.22	14677.7	19999.9	13731	18845.4
139	Prostaglandin G2	C05956	Arachidonate metabolism	367.215	2.056	[M-H]-	51167.4	42028.3	57130.1	53475.7	48486.3	54222	58407.6	38008.2	50631.8	41254.8	36045.4	59288.1	45243.6	88336.9	32906.7	60543.2	52841.1	45229.3	34909.7	32317.7	35155.6	161413	97175.7	39224.1	36086.4	40659.1	47444.7	74072.8	54093.3	34667.9	44070.2	41928.6	77642.9	47281.2	37615.9	32340.8	35080.9	39220.9	48774.7	39189	32253.8	30699	44674.6
140	Mevalonate	C00418	Cholesterol Biosynthesis	147.065	0.727	[M-H]-	39266.1	15943.7	27838.4	33215.8	33751.6	61124.3	59137.3	44668.7	75858.5	20294.1	57923.1	62499.3	32301.8	17657	46333.2	46539.3	38404.5	19806.1	16335.9	32134.8	45342.8	25238.3	85491.7	35704.5	539062	119927	20931.1	82392	31682.1	41214.6	95175	253036	33365	38886.9	74402	15602	55380.7	20913.1	15198.7	31269.6	30864.7	84809.8	59245
141	Sphingosine	C00319	Sphingolipid biosynthesis	300.289	2.134	[M+H]+	57784	47761.9	65555	133276	47515.5	111851	79168.6	45720.2	164104	35347.9	45191.4	50886.2	86753.3	256759	58142.8	49612.1	155563	49509.9	25427.6	38662.9	27913.2	55892.1	60134.4	47758.1	50644.6	60096.8	50544.7	83725.9	109329	35265.9	67588.4	52731.3	69333.9	48580.7	45637.1	85163.4	54618.1	83735.9	58980.3	148634	38052.9	51663.1	65711.3
142	Sphingosine 1-phosphate	C06124	Sphingolipid biosynthesis	378.242	3.857	[M-H]-	78939	101024	95124.6	64696.2	115506	90128.4	101425	95913.1	86572.2	60083.3	76746.1	92570.7	83227.6	86372	78790.5	79398.2	65366.7	110608	76870.3	88427	70656.4	99724.2	58354.6	69807	89479	120676	118268	68358	101991	104772	63669.8	74689.8	111399	94731.3	78688.5	101890	110702	119316	75120.4	103353	76076.4	81789.6	57620.4
143	hippurate	C01586	Tentative Xenobiotics	178.05	1.765	[M-H]-	1002638	188401	116354	416732	731793	191017	977345	567859	488224	429458	341903	202112	482144	316212	899129	152845	654066	63049.7	538960	485154	474935	802437	875456	828640	2.2695e+06	534226	118464	1.20187e+06	1.0955e+06	524955	155000	648467	1.00751e+06	207177	1.13462e+06	342977	1.35701e+06	118495	1.74312e+06	590675	133123	23711	11958027
144	cresol	C01467	Bacterial metabolites	107.049	1.744	[M-H]-	11759.6	5334.55	9422.25	19172	18397.4	26726.7	42563.6	11279.2	80757.9	11582.9	20775.6	9565.55	6883.17	17792.5	7487.94	7321.89	226951	8568.33	6457.04	14149.8	24524.9	15052.8	7477.01	21990.2	21302.3	4463.28	6009.96	9019.9	31133.3	30144.6	21266.2	10817.9	12503.2	6258.58	30425.7	34997.6	17628.2	10449.6	12582.3	9080.62	9459.02	19594.6	5569.45
145	4-Imidazolone-5-propanoate	C03680	Bacterial metabolites	157.061	0.71	[M+H]+	58602.8	68047.9	77620.9	151760	61986	138212	137928	128058	54671.7	58854.8	64335.4	186243	82292.9	98911	88536	65415.5	148075	124922	105024	40677.7	259605	111636	74632.6	128975	93437.5	110840	64465.5	67666.2	115953	135237	135476	189362	54530.4	177502	172298	97157.7	60335.1	52310.8	154398	100663	98287.1	21331.6	32814.9
146	phenylacetylglutamine	C04148	Tentative Amino acids assignments	265.118	1.81	[M+H]+	133654	108279	108688	417152	81664.6	182624	381124	143409	335169	32742.8	342539	116725	412149	345045	1.11728e+06	220242	134102	296129	492067	110519	206641	113725	154436	157847	185300	370987	103294	774383	2.05451e+06	199251	304906	566216	53385.5	420711	290936	506553	134801	593585	220879	518060	1.33839e+06	551509	696541
147	N6-Methyl-L-lysine	C02728	Tentative Amino acids assignments	161.128	0.673	[M+H]+	158869	133012	802497	153218	186293	197422	181068	765988	143434	697175	128219	125658	1.09021e+06	578487	166124	808287	187828	122388	778762	866488	105701	195409	415995	787463	187583	125009	448335	667649	796090	782569	164821	955168	992393	775099	200865	174297	786819	227661	463222	636760	769967	541278	771374
148	Caffeine	C07481	Stimulating/Exogenous compounds	195.088	1.812	[M+H]+	179362	763522	2.22149e+06	3.30134e+06	334776	2.02139e+06	111928	248804	1668850	294273	2.36946e+06	298255	824357	3.4473e+06	3005192	1.44734e+06	1.99356e+06	1.16883e+06	1728327	1417186	2401336	1.4718e+06	5389638	1.14963e+06	3.07811e+06	6736442	505179	2.4146e+06	6.44291e+06	801126	2797212	897456	3068972	2.62165e+06	1.98009e+06	2.30644e+06	3.25601e+06	81412.6	73854.8	65045.4	60877.3	446059	51551.5
149	Riboflavin	C00255	Stimulating/Exogenous compounds	377.146	1.825	[M+H]+	121013	92271.4	91875.1	144949	99958.2	120446	101548	103085	124663	306926	106372	81536.7	107330	92708.5	190316	90507.1	94694.1	105506	95439.8	100852	92592.2	97579.6	191087	87421.4	95205.1	136430	119601	184921	244530	127301	146478	214689	103113	89657.2	93093.1	77065.9	123647	106944	75710.2	82652.8	162417	173224	435764
150	Biotin	C00120	Other	245.097	0.708	[M+H]+	102018	82206.2	208389	155635	105163	104919	145703	53789.3	150199	78411.4	109774	163314	16625.3	53001.8	121585	56465.8	217161	196152	132413	121216	52984.4	103821	29409.3	123373	84446	95923.8	138398	90800.9	92313.7	95058.5	45139.9	151681	54482.1	94906.2	85196.8	195646	125325	182713	71528.1	87710.9	51420	53705.2	108627
151	N-Amidino-L-aspartate	C03139	Other	176.066	0.706	[M+H]+	3.53571e+06	3.15755e+06	3.97697e+06	3.74997e+06	3.72562e+06	2913760	5.12867e+06	6.47714e+06	8957892	3110799	4.00599e+06	3.85269e+06	3470460	3.26695e+06	4.35527e+06	3.77862e+06	3.12426e+06	3.5725e+06	2.73533e+06	7.42149e+06	6.80491e+06	5104824	1893664	7.27293e+06	3.81836e+06	5151246	4087129	6620436	9004403	4.10975e+06	4.05014e+06	5471356	5.06569e+06	5.47428e+06	2856093	4.42309e+06	3.96513e+06	3227146	3.80706e+06	3.4023e+06	5.9204e+06	4062258	1.93794e+06
152	N-Acyl-D-glutamate	C06379	Other	175.048	0.712	[M+H]+	92048.3	53289.9	741490	176085	153030	343334	239362	579017	549729	125016	51829.8	878685	111658	179912	179058	473869	192227	122370	210426	216958	696135	162638	1053388	281489	996699	159188	126799	426932	97388.4	85498.4	666208	231358	190344	93400.4	97236.8	172670	108818	156560	350173	73728.5	66765.6	1.11012e+06	372235
153	N-Acetyl-L-aspartate	C01042	Proteolysis	176.056	0.691	[M+H]+	25747.2	36319.9	20896.4	25474.8	44802.3	50521.4	38736.3	35024.9	41967.6	58564.8	25018.7	33577.6	51327	36648.6	29275	57181.1	46324.9	56673.7	55722.8	26948.7	29900.8	48693.1	37647	37448	35835.8	29986.8	41428.4	22311	34976.3	17257.7	56866.5	17355.9	32063.5	31042.9	17920	46250.4	38516	56490.5	42033.3	38341.1	36062.8	25008.9	36102.9
154	N-Acetyl-L-glutamate	C00624	Proteolysis	190.071	1.776	[M+H]+	926681	882541	989669	959257	1.01304e+06	900300	907197	898498	959710	918157	911920	906255	953393	865066	915374	876317	911022	933082	960726	929242	1.07665e+06	924342	935342	975533	968659	850245	950884	980849	860867	808536	917392	961891	948317	875498	892777	861230	922815	850733	797343	914803	886580	858100	852757
155	N-Acetyl-L-histidine	C02997	Proteolysis	198.087	0.646	[M+H]+	8702.16	9520.05	9554.6	22559.6	15098.7	13122.4	9744.29	20400.3	16574.2	24296.8	19566.4	15978.6	12987	12450.1	25027.4	18691.4	8218.92	18429	15250.1	20054.8	12864.2	17025	8978.38	12825.9	21180.4	12582.9	18137	10346.8	18675.8	17774.6	10840.7	14166.5	22955.6	16057	18529.6	19142	16813.1	8605.68	11490.2	13205.9	24643.8	9707.87	14968.7
156	N-Acetyl-L-leucine	C02710	Proteolysis	174.112	0.705	[M+H]+	36544.3	44907.8	37783	22827.7	14989.2	16321.2	13473.2	62578.9	0	19517.9	7370.56	0	20757.2	40867.5	18809	19014.5	7341.07	0	18036	15925.3	11625.2	34996.8	24225.9	11872.8	13954.6	29327.5	65132.5	23271.5	13116.1	0	22066.3	27100	25892.7	55987.2	75344.2	44803.8	77590.5	77118.9	236105	70854.7	125418	0	46257.4
157	L-Homocitrulline	C02427	Other	190.118	0.703	[M+H]+	0	12521.8	10584.7	32906.7	0	0	16161	11329.1	0	14644.9	12600	13023.7	0	13919.2	0	24599.7	11501.7	16338.6	0	0	33532.7	19820.5	0	47453.2	0	14427.9	0	20537	27716.6	3018.74	10175.9	0	9880.28	19065.3	14454.2	0	0	0	29481.1	0	15946	0	0
158	Homomethionine	C17213	Other	164.074	0.708	[M+H]+	15519.4	62628.3	0	32424.4	100327	49732.7	0	8653.32	79391.2	59835.8	17522.8	74181	19258.2	99136.4	86132.7	94816.3	14714.9	0	49605.9	0	23953.7	0	0	0	32397.2	35105.8	3654.03	36712.9	39094.1	37617.8	86848.6	0	26290.2	92395.5	50701.6	93269	13345.3	45420.5	16320.5	102830	0	20436.4	54505.6
159	alpha-Oxo-benzeneacetic acid	C02137	Other	151.039	1.79	[M+H]+	14776.3	12925.8	182781	0	32826.3	8077.98	12856.9	14696.7	303028	45024.3	26543.6	21894.2	7177.62	84771	38598.7	13107.5	11542.5	27024.3	139822	468702	8271.72	110669	31383.3	9990.3	13179.2	507824	38697.2	14662.5	523023	305395	6841.48	8748.84	19101	16952.1	141830	19427.7	14358.4	4767.38	4882.73	7215.85	10490.4	10026.1	19838.2
160	N6-N6-N6-Trimethyl-L-lysine	C03793	Other	189.159	0.686	[M+H]+	830345	369149	496698	550182	633449	467401	696398	1.39728e+06	576095	687476	538369	855892	556376	591439	1.62078e+06	343312	799066	632962	764668	638865	839486	562802	567570	864326	1.02808e+06	716216	627808	748458	525977	681653	463291	793089	997508	880865	620607	652817	609250	646494	1.10481e+06	944957	1.32397e+06	683351	628638
[truncated: 38 more columns]

## Sheet: FDR All
Row	N.	compound	CmpdID	Pathway	Cov/CTL	PASC/CTL	PASC/Cov	Cov/CTL	Cov/CTL FDR	PASC/CTL	PASC/CTL FDR	PASC/Cov	PASC/Cov FDR	FDR
1	35	Lactate	C01432	Glycolysis	0.66004	0.627961	0.929585	2.08298e-05	0.00333277	0.0416932	6.67092	0.278402	44.5443	0.0003125
2	34	Pyruvate	C00022	Glycolysis	0.65954	0.597417	0.889033	0.000303916	0.0243133	0.000205162	0.016413	0.078153	6.25224	0.000625
3	1	L-alanine	C00041	Amino acids	0.731627	0.748023	1.03211	0.000357376	0.0190601	0.138456	7.38433	0.351743	18.7596	0.0009375
4	57	Spermidine	C00315	Polyamines	2.22569	1.71295	0.760192	0.0008531	0.034124	0.725259	29.0104	0.889716	35.5887	0.00125
5	97	AC(14:0)	HMDB0005066	Carnitine and fatty acid metabolsim	1.44013	1.44561	0.99287	0.0010574	0.0338366	2.17277e-06	6.95287e-05	0.00735649	0.235408	0.0015625
6	125	FA(20:4)	C00219	Poly-unsaturated Fatty Acids	1.65824	1.68648	0.971206	0.00145714	0.0388571	0.000951636	0.025377	0.121303	3.23474	0.001875
7	156	N-Acetyl-L-leucine	C02710	Proteolysis	2.47146	0.722551	0.293462	0.00204901	0.0468345	0.000998246	0.0228171	0.132094	3.01928	0.0021875
8	104	AC(18:4)	HMDB0006463	Carnitine and fatty acid metabolsim	#DIV/0!	#DIV/0!	1.07267	0.00327282	0.0654563	8.8982e-06	0.000177964	0.0103189	0.206378	0.0025
9	100	AC(16:1)	HMDB0006317	Carnitine and fatty acid metabolsim	1.37864	1.57386	1.12893	0.00345814	0.061478	0.00173229	0.0307963	0.155995	2.77325	0.0028125
10	3	L-asparagine	C00152	Amino acids	0.77211	0.780507	1.01853	0.00464894	0.074383	0.169056	2.7049	0.382263	6.11621	0.003125
11	124	FA(18:3)	C06427	Poly-unsaturated Fatty Acids	1.79318	2.62767	1.4332	0.00665643	0.0968207	0.000489896	0.00712576	0.110897	1.61304	0.0034375
12	101	AC(16)	HMDB0000222	Carnitine and fatty acid metabolsim	1.43145	1.34181	0.937948	0.00980377	0.130717	0.733466	9.77954	0.892969	11.9063	0.00375
13	42	Malate	C00149	TCA cycle	0.756246	0.708148	0.928378	0.0101407	0.124809	2.05629e-05	0.000253082	0.0126702	0.155941	0.0040625
14	117	FA(14:0)	C06424	Saturated Fatty acids	1.6295	2.02891	1.23893	0.0104427	0.119345	0.000124576	0.00142373	0.0304955	0.34852	0.004375
15	154	N-Acetyl-L-glutamate	C00624	Proteolysis	0.961283	0.982766	1.02173	0.012118	0.129259	0.000298316	0.00318204	0.0979509	1.04481	0.0046875
16	78	Serotonin	C00780	Signaling	#DIV/0!	#DIV/0!	0	0.0129935	0.129935	0.496393	4.96393	0.662157	6.62157	0.005
17	96	AC(14:1)	HMDB0062588	Carnitine and fatty acid metabolsim	1.53086	2.15896	1.36861	0.0132191	0.124415	0.372076	3.50189	0.562849	5.29741	0.0053125
18	116	FA(12:0)	C02679	Saturated Fatty acids	1.52744	1.75381	1.13204	0.0153444	0.136395	0.000824593	0.00732971	0.116902	1.03912	0.005625
19	99	AC(14-OH)	HMDB0061640	Carnitine and fatty acid metabolsim	1.28497	1.5156	1.16657	0.0159179	0.134045	0.000308635	0.00259904	0.0987012	0.831168	0.0059375
20	109	AC(18:1-OH)	HMDB0013339	Carnitine and fatty acid metabolsim	1.41258	1.46454	1.03568	0.0236431	0.189145	0.000426866	0.00341493	0.103263	0.826101	0.00625
21	103	AC(16-OH)	HMDB0061642	Carnitine and fatty acid metabolsim	1.17443	1.40769	1.14374	0.0252205	0.192156	0.0100484	0.0765589	0.213902	1.62973	0.0065625
22	14	L-serine	C00065	Amino acids	0.933648	0.860341	0.917638	0.0273276	0.198746	0.512759	3.72915	0.674138	4.90282	0.006875
23	59	N1-Acetylspermidine	C00612	Polyamines	1.11739	1.11047	0.991573	0.0274981	0.191291	0.000134567	0.000936117	0.050433	0.350838	0.0071875
24	111	AC(16:2)	HMDB0013334	Carnitine and fatty acid metabolsim	1.62202	2.00938	1.19723	0.0306239	0.20416	0.0225593	0.150395	0.24297	1.6198	0.0075
25	11	L-methionine	C00073	Amino acids	0.881391	0.760319	0.857557	0.0306608	0.196229	0.104096	0.666216	0.312634	2.00086	0.0078125
26	123	FA(18:2)	C01595	Poly-unsaturated Fatty Acids	1.61122	2.19571	1.33555	0.0318286	0.195868	0.111749	0.687689	0.321371	1.97766	0.008125
27	127	FA(22:6)	C06429	Poly-unsaturated Fatty Acids	1.28523	1.57711	1.23284	0.0321162	0.190318	0.000179213	0.001062	0.0777393	0.460678	0.0084375
28	15	L-threonine	C00188	Amino acids	0.835864	0.795825	0.954085	0.0329587	0.188335	2.64887e-05	0.000151364	0.0146672	0.0838126	0.00875
29	55	Cadaverine	C01672	Polyamines	0.681438	0.711912	1.03273	0.0368617	0.203375	0.0152815	0.0843116	0.233931	1.29065	0.0090625
30	105	AC(18:3)	HMDB0006319	Carnitine and fatty acid metabolsim	1.48099	1.23035	0.830709	0.038609	0.205915	0.128134	0.683383	0.346309	1.84698	0.009375
31	79	Ectoine	C06231	Inositol	1.13898	0.847004	0.731824	0.0412611	0.212961	0.671289	3.46472	0.819077	4.22749	0.0096875
32	128	FA(20:3)	C03242	Essential fatty acids	1.60436	2.11716	1.27712	0.0421867	0.210933	0.202113	1.01057	0.416768	2.08384	0.01
33	4	L-aspartate	C00049	Amino acids	1.21491	1.02428	0.835141	0.0436674	0.211721	0.214042	1.03778	0.429396	2.08192	0.0103125
34	94	AC(10:0)	HMDB0000651	Carnitine and fatty acid metabolsim	1.78303	3.15473	1.77057	0.0475171	0.22361	3.98446e-05	0.000187504	0.0163554	0.0769666	0.010625
35	121	FA(16:1)	C08362	Monounsaturated Fatty Acids	1.40356	2.12269	1.46288	0.0512992	0.234511	0.425056	1.94311	0.593446	2.7129	0.0109375
36	122	FA(18:1)	C00712	Monounsaturated Fatty Acids	1.36451	1.60599	1.17084	0.0518385	0.230393	0.0345694	0.153642	0.261531	1.16236	0.01125
37	115	FA(10:0)	C01571	Saturated Fatty acids	1.15839	1.29456	1.12014	0.0550196	0.237922	1.61405e-08	6.97966e-08	0.00549695	0.0237706	0.0115625
38	102	AC(16:1-OH)	HMDB0013333	Carnitine and fatty acid metabolsim	1.29489	1.51118	1.15541	0.0593723	0.249989	0.659499	2.77684	0.802606	3.37939	0.011875
39	159	alpha-Oxo-benzeneacetic acid	C02137	Other	0.471904	0.309796	0.699416	0.0790889	0.324467	0.0377057	0.15469	0.265329	1.08853	0.0121875
40	98	AC(14:1-OH)	HMDB0013330	Carnitine and fatty acid metabolsim	1.49299	1.50438	1.00679	0.0804176	0.32167	2.1452e-05	8.58081e-05	0.0134584	0.0538336	0.0125
41	91	AC(8:0)	HMDB0000791	Carnitine and fatty acid metabolsim	1.5173	2.229	1.47089	0.0814949	0.318029	0.895999	3.49658	0.956479	3.7326	0.0128125
42	7	glycine	C00037	Amino acids	0.891947	0.905651	1.04614	0.0823356	0.313659	0.00144823	0.00551709	0.142819	0.544074	0.013125
43	20	Adenine	C00147	Nucleotides	0.935907	0.960113	1.0225	0.0855042	0.318155	0.0763663	0.284154	0.291889	1.0861	0.0134375
44	114	FA(8:0)	C06423	Saturated Fatty acids	1.20036	1.12133	0.934219	0.0879752	0.31991	0.697223	2.53536	0.87401	3.17822	0.01375
45	118	FA(16:0)	C00249	Saturated Fatty acids	1.09422	1.24935	1.13661	0.100435	0.357103	0.626114	2.22618	0.747418	2.65749	0.0140625
46	126	FA(20:5)	C06428	Poly-unsaturated Fatty Acids	1.42311	1.89393	1.30488	0.107306	0.373239	0.0293924	0.102234	0.248109	0.862988	0.014375
47	93	AC(7-Me2)	HMDB0006320	Carnitine and fatty acid metabolsim	1.25851	1.33236	1.07113	0.12654	0.430775	0.130946	0.445773	0.34899	1.18805	0.0146875
48	76	p-Hydroxyphenylacetylglycine	C05596	Tyrosine Metabolism	0.581478	0.681828	1.30429	0.133577	0.445256	0.533019	1.77673	0.700525	2.33508	0.015
49	25	Xanthine	C00385	Nucleotides	1.21422	1.29926	1.18196	0.133917	0.437282	0.348214	1.13703	0.544451	1.7778	0.0153125
50	63	N-Acetyl-L-ornithine	C00437	Arginine and proline metabolism	0.663257	0.405624	0.633516	0.134912	0.431719	0.430516	1.37765	0.604919	1.93574	0.015625
51	139	Prostaglandin G2	C05956	Arachidonate metabolism	0.846052	0.885757	1.05384	0.137651	0.431847	0.0343195	0.107669	0.258465	0.81087	0.0159375
52	8	L-histidine	C00135	Amino acids	0.88168	0.947651	1.09175	0.142868	0.439594	0.553409	1.7028	0.713247	2.1946	0.01625
53	12	L-phenylalanine	C00079	Amino acids	0.825245	0.959213	1.15978	0.150575	0.454565	0.996714	3.00895	0.999318	3.01681	0.0165625
54	95	AC(12-OH)	HMDB0061638	Carnitine and fatty acid metabolsim	1.68985	1.86916	1.11175	0.151489	0.448856	0.000442741	0.00131183	0.106375	0.315186	0.016875
55	146	phenylacetylglutamine	C04148	Tentative Amino acids assignments	2.49018	1.69282	0.666298	0.156179	0.454338	0.121165	0.35248	0.335562	0.976182	0.0171875
56	120	FA(14:1)	C08322	Monounsaturated Fatty Acids	1.40211	2.08978	1.44975	0.164639	0.470397	0.00494244	0.0141212	0.193238	0.552108	0.0175
57	49	gamma-L-Glutamyl-L-cysteine	C00669	Gamma-glutamyls	0.92686	0.983382	1.05546	0.174359	0.489428	0.932332	2.61707	0.972019	2.72848	0.0178125
58	107	AC(18:1)	HMDB0013338	Carnitine and fatty acid metabolsim	1.16741	1.18626	1.00183	0.175418	0.483911	0.394076	1.08711	0.567413	1.56528	0.018125
59	134	HETE	C04805	Arachidonate metabolism	0.910954	0.805649	0.871662	0.176339	0.478207	0.794908	2.15568	0.898431	2.43642	0.0184375
60	89	AC(5-OH)	HMDB0062555	Carnitine and fatty acid metabolsim	1.39283	1.25896	0.866927	0.181688	0.484501	0.459336	1.2249	0.615804	1.64215	0.01875
61	67	Indole	C00463	Indole and Tryptophan	0.955822	0.888141	0.928518	0.18235	0.478295	0.012234	0.0320892	0.216083	0.566775	0.0190625
62	143	hippurate	C01586	Tentative Xenobiotics	1.22302	0.611797	0.502641	0.187901	0.484906	0.662823	1.71051	0.809642	2.0894	0.019375
63	5	L-glutamate	C00025	Amino acids	1.10372	0.8811	0.794728	0.189783	0.481988	0.0218593	0.0555157	0.239136	0.607329	0.0196875
64	27	Allantoate	C00499	Nucleotides	0.9532	0.837796	0.88897	0.190899	0.477248	2.78e-09	6.95e-09	0.000212737	0.000531843	0.02
65	82	Beta Hydroxybutyrate	C01089	Ketone Body	1.67545	1.61112	0.882615	0.192441	0.473701	0.145718	0.35869	0.376941	0.927854	0.0203125
66	135	HPETE/Leukotriene B4	C14820	Arachidonate metabolism	0.902932	0.905269	1.01294	0.19359	0.469308	0.000482108	0.00116875	0.109017	0.264283	0.020625
67	129	Glycocholate	C01921	Bile acids	0.65539	0.833158	1.3943	0.195892	0.467802	0.813743	1.94327	0.925065	2.20911	0.0209375
68	130	Taurocholate	C05122	Bile acids	0.394439	1.02143	2.80476	0.196782	0.463017	0.277147	0.652112	0.516215	1.21462	0.02125
69	88	AC(4-Me)	HMDB0000378	Carnitine and fatty acid metabolsim	1.18858	1.14475	0.950964	0.204408	0.47399	0.00811881	0.0188262	0.205497	0.476516	0.0215625
70	106	AC(18:2)	HMDB0006469	Carnitine and fatty acid metabolsim	1.1309	1.02694	0.89324	0.205954	0.470752	0.411108	0.939675	0.575518	1.31547	0.021875
71	61	Creatine	C00300	Arginine and proline metabolism	0.855659	0.865468	1.00902	0.216674	0.488279	0.270408	0.60937	0.500205	1.12722	0.0221875
72	36	Mannitol/Sorbitol/Glucitol/Iditol	C00392	Other sugars	0.970407	0.777277	0.831308	0.226182	0.502626	0.573601	1.27467	0.722688	1.60597	0.0225
73	110	AC(20:4)	HMDB0006460	Carnitine and fatty acid metabolsim	1.04314	0.969184	0.939776	0.226611	0.496681	1.71162e-05	3.7515e-05	0.0119174	0.0261204	0.0228125
74	16	L-tryptophan	C00078	Amino acids	0.868533	0.868736	1.00929	0.227509	0.491911	0.669738	1.44808	0.811314	1.75419	0.023125
75	70	Kynurenine	C00328	Indole and Tryptophan	1.0346	0.915462	0.889787	0.22898	0.488491	0.680147	1.45098	0.843592	1.79966	0.0234375
76	52	Dimethylglycine	C01026	Serine biosynthesis and one-carbon metabolism	1.19617	1.09084	0.886063	0.235209	0.495177	8.53514e-05	0.000179687	0.0206574	0.0434893	0.02375
77	138	Prostaglandin E3/D3	C13802	Arachidonate metabolism	1.1889	1.72368	1.39405	0.237284	0.493059	0.00987331	0.020516	0.212121	0.440771	0.0240625
78	74	Homovanillate	C05582	Tyrosine Metabolism	#DIV/0!	#DIV/0!	#DIV/0!	0.239108	0.490479	0.354722	0.727635	0.545907	1.11981	0.024375
79	22	Uridine	C00299	Nucleotides	0.900398	1.02366	1.12127	0.243517	0.493199	0.597054	1.20922	0.73059	1.47968	0.0246875
80	28	5-6-Dihydrothymine	C00906	Nucleotides	1.10185	1.11937	1.03086	0.248864	0.497727	0.385125	0.77025	0.567075	1.13415	0.025
81	2	L-arginine	C00062	Amino acids	0.883125	1.02986	1.18416	0.250738	0.495286	0.67092	1.32527	0.814123	1.60814	0.0253125
82	131	Taurochenodeoxycholate/Tauroursodeoxycholate	C05465	Bile acids	0.772803	0.812837	1.12388	0.26151	0.510263	0.451555	0.881082	0.612894	1.19589	0.025625
83	24	Hypoxanthine	C00262	Nucleotides	0.967179	1.13289	1.0723	0.271364	0.523111	0.499001	0.961929	0.671809	1.29505	0.0259375
84	21	Guanine	C00242	Nucleotides	1.02595	1.02462	0.986201	0.281829	0.536817	0.280053	0.533435	0.520759	0.991922	0.02625
85	147	N6-Methyl-L-lysine	C02728	Tentative Amino acids assignments	2.99884	0.967241	0.321882	0.285861	0.538091	0.202637	0.381435	0.417923	0.786678	0.0265625
86	43	2-Hydroxyglutarate	C02630	Alternative Carboxylic acids	0.771965	0.742	0.961032	0.299199	0.556649	0.342742	0.637659	0.543205	1.01061	0.026875
87	29	Pyridoxal	C00250	Nucleotides	0.505769	0.662187	1.27908	0.304172	0.559396	0.000157564	0.000289773	0.0629324	0.115738	0.0271875
88	37	Ribose/Ribulose/Arabinose/Xylose/Xylulose	C00121	Other sugars	0.961432	0.998762	1.08272	0.306927	0.558049	0.12245	0.222636	0.341159	0.62029	0.0275
89	33	D-Glucose	C00031	Glycolysis	1.00471	1.04703	1.04271	0.31286	0.562445	0.000150027	0.000269711	0.0556478	0.100041	0.0278125
90	23	Inosine	C00294	Nucleotides	0.989416	0.986872	0.994413	0.313758	0.557792	0.966106	1.71752	0.986426	1.75365	0.028125
91	149	Riboflavin	C00255	Stimulating/Exogenous compounds	1.18814	1.31622	1.18036	0.320666	0.563808	0.044661	0.0785248	0.281853	0.495566	0.0284375
92	60	Asymmetric dimethyl arginine	C03626	Arginine and proline metabolism	0.957	1.00259	1.04797	0.333174	0.579434	0.00220987	0.00384324	0.185098	0.32191	0.02875
93	73	g-Oxalo-crotonate	C03453	Indole and Tryptophan	0.815142	0.785082	0.962417	0.339228	0.583617	0.00579203	0.00996478	0.198941	0.342264	0.0290625
94	17	L-tyrosine	C00082	Amino acids	0.888084	0.765879	0.860766	0.360112	0.612957	0.0715781	0.121835	0.289948	0.493529	0.029375
95	87	AC(5:1)	HMDB02366	Carnitine and fatty acid metabolsim	0.802274	0.71286	0.873826	0.361708	0.609192	0.0348385	0.0586753	0.264245	0.445045	0.0296875
96	75	4-Hydroxyphenylacetate	C00642	Tyrosine Metabolism	1.6183	1.03217	0.650887	0.363681	0.606135	0.099079	0.165132	0.298592	0.497654	0.03
97	69	Indolepyruvate	C00331	Indole and Tryptophan	0.770175	0.711064	0.915698	0.401016	0.661469	0.0130258	0.0214858	0.231407	0.381702	0.0303125
98	53	Ornithine	C01602	Urea cycle	1.05351	0.921031	0.893285	0.407274	0.664937	0.00109598	0.00178935	0.133594	0.218112	0.030625
99	144	cresol	C01467	Bacterial metabolites	0.969641	0.988109	1.075	0.414463	0.669839	0.181634	0.293551	0.402044	0.649768	0.0309375
100	160	N6-N6-N6-Trimethyl-L-lysine	C03793	Other	1.05019	1.02718	0.975845	0.416671	0.666674	0.118258	0.189213	0.329196	0.526713	0.03125
101	56	Putrescine	C00134	Polyamines	1.03327	1.29265	1.25453	0.427151	0.676675	0.674359	1.06829	0.837398	1.32657	0.0315625
102	153	N-Acetyl-L-aspartate	C01042	Proteolysis	0.956906	0.92798	0.970787	0.431513	0.676883	0.882418	1.38419	0.943378	1.47981	0.031875
103	77	4-Coumarate	C00811	Tyrosine Metabolism	1.01603	0.835345	0.815899	0.440228	0.68385	0.238965	0.371208	0.480844	0.746943	0.0321875
104	80	N-Methylethanolamine phosphate	C01210	Glycerophospholipid biosynthesis	1.1444	1.06489	0.959428	0.444408	0.683704	0.00165218	0.00254182	0.144148	0.221767	0.0325
105	85	AC(3:0)	HMDB0000824	Carnitine and fatty acid metabolsim	0.975786	0.838508	0.858676	0.450028	0.685758	0.449378	0.684766	0.605639	0.922879	0.0328125
106	132	Glycodeoxycholate/Glychenodeoxycholate	C05464	Bile acids	0.93773	0.921769	1.02307	0.483374	0.72962	0.129193	0.195008	0.348817	0.526516	0.033125
107	151	N-Amidino-L-aspartate	C03139	Other	1.03611	0.867051	0.822543	0.496907	0.743038	0.217947	0.325903	0.431463	0.645178	0.0334375
108	152	N-Acyl-D-glutamate	C06379	Other	0.975479	1.23867	1.2488	0.501866	0.743505	0.305627	0.452781	0.541677	0.802485	0.03375
109	68	Indole-3-acetate	C00954	Indole and Tryptophan	1.05336	0.941036	0.895643	0.501882	0.736708	0.61029	0.895838	0.746078	1.09516	0.0340625
110	9	L-isoleucine/leucine	C00407	Amino acids	1.09563	0.903219	0.78857	0.517463	0.752673	0.979584	1.42485	0.993981	1.44579	0.034375
111	137	Prostaglandin D2/E2//Thromboxane A2	C00696	Arachidonate metabolism	1.00739	1.20295	1.19371	0.526384	0.758752	0.163012	0.234972	0.379418	0.546909	0.0346875
112	13	L-proline	C00148	Amino acids	0.879893	0.751466	0.850742	0.530905	0.758436	0.20111	0.2873	0.412101	0.588716	0.035
113	40	Succinate	C00042	TCA cycle	0.974047	0.829156	0.84182	0.534402	0.756676	0.355181	0.502912	0.54613	0.773281	0.0353125
114	46	S-Glutathionyl-L-cysteine	C05526	GSH homeostasis	1.07748	0.903497	0.838648	0.537091	0.753812	0.0286815	0.0402548	0.245548	0.344629	0.035625
115	141	Sphingosine	C00319	Sphingolipid biosynthesis	1.10413	1.18996	1.08143	0.546466	0.760301	0.0600963	0.0836122	0.282274	0.392729	0.0359375
116	92	AC(5-DC)	HMDB0000552	Carnitine and fatty acid metabolsim	1.8979	1.59625	0.842325	0.553703	0.763729	0.753737	1.03964	0.89793	1.23852	0.03625
117	50	(5-L-Glutamyl)-L-glutamine	C05283	Gamma-glutamyls	0.97314	0.915535	0.937056	0.554081	0.757717	6.25496e-05	8.5538e-05	0.0204996	0.0280337	0.0365625
118	157	L-Homocitrulline	C02427	Other	0.750741	0.788163	0.890099	0.554473	0.751827	0.473831	0.642483	0.636552	0.863121	0.036875
119	10	L-lysine	C00047	Amino acids	1.05325	0.99459	0.942671	0.565936	0.760922	0.0614782	0.0826598	0.289375	0.389076	0.0371875
120	30	4-Pyridoxate	C00847	Nucleotides	0.862182	0.887187	1.05581	0.566043	0.754724	0.493257	0.657676	0.652602	0.870135	0.0375
121	84	AC(2:0)	HMDB0000201	Carnitine and fatty acid metabolsim	0.900118	0.980175	1.07568	0.569642	0.753246	0.0198223	0.0262113	0.236172	0.312293	0.0378125
122	18	L-valine	C00183	Amino acids	0.994931	0.894825	0.887651	0.570771	0.748553	0.290463	0.380935	0.534265	0.700676	0.038125
123	86	AC(4:0)	HMDB0002013	Carnitine and fatty acid metabolsim	0.964802	0.826493	0.862944	0.57341	0.745899	0.498742	0.648769	0.671305	0.873242	0.0384375
124	54	L-Citrulline	C00327	Urea cycle	0.99954	0.89469	0.890214	0.600377	0.774679	0.000198233	0.000255785	0.0777952	0.100381	0.03875
125	39	2-Oxoglutarate	C00026	TCA cycle	0.984072	1.02035	1.03223	0.603887	0.772975	0.0335287	0.0429168	0.250295	0.320378	0.0390625
126	133	HODE	C14762	Arachidonate metabolism	0.977664	1.27775	1.29797	0.606414	0.77005	0.375274	0.476539	0.563931	0.716103	0.039375
127	62	Creatinine	C00791	Arginine and proline metabolism	0.955637	0.964771	1.00878	0.606862	0.76455	0.0106717	0.0134447	0.214851	0.270679	0.0396875
128	158	Homomethionine	C17213	Other	0.731264	0.852718	1.20334	0.632055	0.790069	0.271083	0.338853	0.514305	0.642882	0.04
129	71	Kynurenic acid	C01717	Indole and Tryptophan	0.976118	1.05094	0.951485	0.636607	0.78959	0.166835	0.206927	0.381108	0.472692	0.0403125
130	150	Biotin	C00120	Other	0.961304	1.20343	1.22708	0.636748	0.783689	0.636568	0.783469	0.790973	0.973505	0.040625
131	47	Ascorbate	C00072	GSH homeostasis	1.75323	1.95298	1.1804	0.642021	0.784148	0.0796424	0.0972731	0.296148	0.361707	0.0409375
132	136	Prostaglandin A2/B2	C05953	Arachidonate metabolism	0.349282	0.645289	1.90304	0.643927	0.780518	0.902695	1.09418	0.964215	1.16875	0.04125
133	108	AC(18:0)	HMDB0000848	Carnitine and fatty acid metabolsim	1.20588	1.23565	1.03008	0.64441	0.77523	0.605219	0.728083	0.733168	0.882006	0.0415625
134	26	Urate	C00366	Nucleotides	1.08885	0.970587	0.885631	0.676384	0.807622	0.749355	0.894752	0.89356	1.06694	0.041875
135	45	5-Oxoproline	C01879	GSH homeostasis	0.934056	0.957583	1.01918	0.676848	0.80219	0.920762	1.09127	0.968161	1.14745	0.0421875
136	19	L-cystine	C00491	Amino acids	1.04289	0.953429	0.916862	0.67973	0.799682	0.000174355	0.000205123	0.0713611	0.0839542	0.0425
137	6	L-glutamine	C00064	Amino acids	0.972495	0.955152	0.975124	0.679991	0.79415	0.561304	0.655538	0.721989	0.843199	0.0428125
138	119	FA(18:0)	C01530	Saturated Fatty acids	0.91472	1.18672	1.27203	0.681377	0.790002	0.255901	0.296696	0.489646	0.567706	0.043125
139	38	Citrate	C00158	TCA cycle	0.911361	0.728113	0.792767	0.682487	0.785596	0.242144	0.278727	0.488641	0.562464	0.0434375
140	58	Spermine	C00750	Polyamines	2.52092	1.37169	0.537404	0.710631	0.81215	0.0220631	0.025215	0.242802	0.277488	0.04375
141	113	FA(6:0)	C01585	Saturated Fatty acids	1.00421	1.05555	1.05956	0.711288	0.807136	0.806695	0.915398	0.913062	1.0361	0.0440625
142	112	FA(5:0)	C00803	Saturated Fatty acids	0.990554	1.0666	1.0898	0.727581	0.819809	0.000270229	0.000304483	0.0828063	0.0933029	0.044375
143	41	Fumarate	C00122	TCA cycle	0.982878	0.962326	0.984864	0.734057	0.821322	0.0051979	0.00581583	0.194503	0.217626	0.0446875
144	66	3-Methyldioxyindole	C05834	Indole and Tryptophan	1.32547	0.960511	0.729816	0.73869	0.820766	0.420091	0.466768	0.585865	0.650961	0.045
145	44	Itaconate	C00490	Alternative Carboxylic acids	0.996508	0.890058	0.882866	0.761489	0.840263	0.630379	0.69559	0.78827	0.869815	0.0453125
146	142	Sphingosine 1-phosphate	C06124	Sphingolipid biosynthesis	0.953949	0.885136	0.955761	0.762742	0.835882	0.0985178	0.107965	0.298268	0.326869	0.045625
147	64	Pantothenate	C00864	Panthothenate metabolism	0.758884	0.983839	1.34568	0.77784	0.846628	0.838187	0.912312	0.942162	1.02548	0.0459375
148	155	N-Acetyl-L-histidine	C02997	Proteolysis	0.932961	0.991319	1.05449	0.794709	0.859144	0.153993	0.166479	0.379413	0.410177	0.04625
149	83	L-Carnitine	C00318	Carnitine and fatty acid metabolsim	0.887349	0.994559	1.12446	0.796028	0.854795	0.00206527	0.00221774	0.180347	0.193661	0.0465625
150	65	Taurine	C00245	Sulfur metabolism	1.23074	0.826699	0.674169	0.799796	0.853116	0.509844	0.543834	0.673804	0.718724	0.046875
151	81	Acetoacetate	C00164	Ketone Body	1.07899	1.09785	1.01556	0.836025	0.885854	0.220456	0.233596	0.472303	0.500453	0.0471875
152	90	AC(8:1)	HMDB0013324	Carnitine and fatty acid metabolsim	1.17773	1.19674	1.06082	0.844887	0.889355	0.00169563	0.00178487	0.152389	0.16041	0.0475
153	48	Dehydroascorbate	C05422	GSH homeostasis	1.05638	1.08343	1.06332	0.851141	0.890082	0.829845	0.867812	0.929282	0.971798	0.0478125
154	148	Caffeine	C07481	Stimulating/Exogenous compounds	0.916228	0.983348	1.09238	0.854724	0.888025	0.100447	0.104361	0.307282	0.319254	0.048125
155	145	4-Imidazolone-5-propanoate	C03680	Bacterial metabolites	1.03432	0.932601	0.886872	0.902463	0.931574	0.461662	0.476554	0.629601	0.649911	0.0484375
156	140	Mevalonate	C00418	Cholesterol Biosynthesis	1.00289	0.903236	0.901183	0.942828	0.967003	0.00203994	0.00209225	0.175245	0.179738	0.04875
157	51	Cystathionine	C00542	Serine biosynthesis and one-carbon metabolism	0.979154	1.00994	1.03882	0.956453	0.974729	0.36626	0.373258	0.560452	0.571162	0.0490625
158	31	Nicotinamide	C00153	Nucleotides	0.952493	0.689744	0.713755	0.969967	0.982245	0.116974	0.118455	0.324856	0.328968	0.049375
159	72	N-formyl kynurenine	C02700	Indole and Tryptophan	0.823115	0.718931	0.857839	0.972766	0.978884	0.795426	0.800429	0.910134	0.915858	0.0496875
160	32	Phosphate	C00009	Phosphates	0.98833	0.993391	1.01857	0.98068	0.98068	0.607448	0.607448	0.743838	0.743838	0.05

## Sheet: FDR Significant
			PASC vs post-COVID				PASC vs Control							post-COVID vs Control
N.	compound	CmpdID	Pathway	p-value	FDR p-value		N.	compound	CmpdID	Pathway	p-value	FDR p-value		N.	compound	CmpdID	Pathway	p-value	FDR p-value
27	Allantoate	C00499	Nucleotides	0.000212737	0.034038		27	Allantoate	C00499	Nucleotides	2.78e-09	4.448e-07		35	Lactate	C01432	Glycolysis	2.08298e-05	0.00333277
							115	FA(10:0)	C01571	Saturated Fatty acids	1.61405e-08	1.29124e-06		34	Pyruvate	C00022	Glycolysis	0.000303916	0.0243133
							97	AC(14:0)	HMDB0005066	Carnitine and fatty acid metabolsim	2.17277e-06	0.000115881		1	L-alanine	C00041	Amino acids	0.000357376	0.0190601
							104	AC(18:4)	HMDB0006463	Carnitine and fatty acid metabolsim	8.8982e-06	0.000355928		57	Spermidine	C00315	Polyamines	0.0008531	0.034124
							110	AC(20:4)	HMDB0006460	Carnitine and fatty acid metabolsim	1.71162e-05	0.000547719		97	AC(14:0)	HMDB0005066	Carnitine and fatty acid metabolsim	0.0010574	0.0338366
							42	Malate	C00149	TCA cycle	2.05629e-05	0.000548344		125	FA(20:4)	C00219	Poly-unsaturated Fatty Acids	0.00145714	0.0388571
							98	AC(14:1-OH)	HMDB0013330	Carnitine and fatty acid metabolsim	2.1452e-05	0.000490332		156	N-Acetyl-L-leucine	C02710	Proteolysis	0.00204901	0.0468345
							15	L-threonine	C00188	Amino acids	2.64887e-05	0.000529775
							94	AC(10:0)	HMDB0000651	Carnitine and fatty acid metabolsim	3.98446e-05	0.000708349
							50	(5-L-Glutamyl)-L-glutamine	C05283	Gamma-glutamyls	6.25496e-05	0.00100079
							52	Dimethylglycine	C01026	Serine biosynthesis and one-carbon metabolism	8.53514e-05	0.00124147
							117	FA(14:0)	C06424	Saturated Fatty acids	0.000124576	0.00166102
							59	N1-Acetylspermidine	C00612	Polyamines	0.000134567	0.00165621
							33	D-Glucose	C00031	Glycolysis	0.000150027	0.00171459
							29	Pyridoxal	C00250	Nucleotides	0.000157564	0.00168069
							19	L-cystine	C00491	Amino acids	0.000174355	0.00174355
							127	FA(22:6)	C06429	Poly-unsaturated Fatty Acids	0.000179213	0.00168671
							54	L-Citrulline	C00327	Urea cycle	0.000198233	0.00176207
							34	Pyruvate	C00022	Glycolysis	0.000205162	0.00172768
							112	FA(5:0)	C00803	Saturated Fatty acids	0.000270229	0.00216183
							154	N-Acetyl-L-glutamate	C00624	Proteolysis	0.000298316	0.00227289
							99	AC(14-OH)	HMDB0061640	Carnitine and fatty acid metabolsim	0.000308635	0.00224462
							109	AC(18:1-OH)	HMDB0013339	Carnitine and fatty acid metabolsim	0.000426866	0.0029695
							95	AC(12-OH)	HMDB0061638	Carnitine and fatty acid metabolsim	0.000442741	0.00295161
							135	HPETE/Leukotriene B4	C14820	Arachidonate metabolism	0.000482108	0.00308549
							124	FA(18:3)	C06427	Poly-unsaturated Fatty Acids	0.000489896	0.00301475
							116	FA(12:0)	C02679	Saturated Fatty acids	0.000824593	0.00488648
							125	FA(20:4)	C00219	Poly-unsaturated Fatty Acids	0.000951636	0.00543792
							156	N-Acetyl-L-leucine	C02710	Proteolysis	0.000998246	0.00550756
							53	Ornithine	C01602	Urea cycle	0.00109598	0.00584522
							7	glycine	C00037	Amino acids	0.00144823	0.00747476
							80	N-Methylethanolamine phosphate	C01210	Glycerophospholipid biosynthesis	0.00165218	0.0082609
							90	AC(8:1)	HMDB0013324	Carnitine and fatty acid metabolsim	0.00169563	0.00822121
							100	AC(16:1)	HMDB0006317	Carnitine and fatty acid metabolsim	0.00173229	0.00815197
							140	Mevalonate	C00418	Cholesterol Biosynthesis	0.00203994	0.00932544
							83	L-Carnitine	C00318	Carnitine and fatty acid metabolsim	0.00206527	0.00917899
							60	Asymmetric dimethyl arginine	C03626	Arginine and proline metabolism	0.00220987	0.00955617
							120	FA(14:1)	C08322	Monounsaturated Fatty Acids	0.00494244	0.0208103
							41	Fumarate	C00122	TCA cycle	0.0051979	0.0213247
							73	g-Oxalo-crotonate	C03453	Indole and Tryptophan	0.00579203	0.0231681
							88	AC(4-Me)	HMDB0000378	Carnitine and fatty acid metabolsim	0.00811881	0.0316832
							138	Prostaglandin E3/D3	C13802	Arachidonate metabolism	0.00987331	0.0376126
							103	AC(16-OH)	HMDB0061642	Carnitine and fatty acid metabolsim	0.0100484	0.0373892
							62	Creatinine	C00791	Arginine and proline metabolism	0.0106717	0.0388062
							67	Indole	C00463	Indole and Tryptophan	0.012234	0.0434986
							69	Indolepyruvate	C00331	Indole and Tryptophan	0.0130258	0.0453071

## Sheet: Norm Values (to Ctrl)
	921287	928064	938706	888848	903084	918594	926127	929784	935944	939602	956370	959503	961702	963009	975750	1006817	1019070	1031102	1031948	1034607	1050633	1053562	894058	1058545	1062638	1062930	1069966	1085357	1098644	1121481	2055293	2055826	2086052	2087892	2020624	2020784	2020879	2021244	2021572	2021670	2021750	2029572	2029605	2029722	2029732	2029742	2048917	2048963	2048977
compound	1.Healthy Control	1.Healthy Control	1.Healthy Control	1.Healthy Control	1.Healthy Control	1.Healthy Control	1.Healthy Control	1.Healthy Control	1.Healthy Control	1.Healthy Control	1.Healthy Control	1.Healthy Control	1.Healthy Control	1.Healthy Control	1.Healthy Control	1.Healthy Control	1.Healthy Control	1.Healthy Control	1.Healthy Control	1.Healthy Control	1.Healthy Control	1.Healthy Control	1.Healthy Control	1.Healthy Control	1.Healthy Control	1.Healthy Control	1.Healthy Control	1.Healthy Control	1.Healthy Control	1.Healthy Control	2.Covid No 3.PASC	2.Covid No 3.PASC	2.Covid No 3.PASC	2.Covid No 3.PASC	2.Covid No 3.PASC	2.Covid No 3.PASC	2.Covid No 3.PASC	2.Covid No 3.PASC	2.Covid No 3.PASC	2.Covid No 3.PASC	2.Covid No 3.PASC	2.Covid No 3.PASC	2.Covid No 3.PASC	2.Covid No 3.PASC	2.Covid No 3.PASC	2.Covid No 3.PASC	3.PASC	3.PASC	3.PASC
L-alanine	1.06637	1.25585	0.795918	0.726161	0.863494	0.979394	0.89618	1.00475	1.1418	0.995254	1.37693	1.16766	1.108	1.13587	0.823994	1.29831	0.694487	0.768781	1.01623	0.883596	1.18398	0.731281	0.977016	0.61857	0.888153	1.10929	1.0276	0.613469	1.02257	1.30264	0.594638	1.29613	0.754553	0.764578	0.803913	0.594748	0.67567	0.708701	0.676552	0.754602	0.684864	0.794177	0.824318	0.606413	0.647211	0.838418	0.698563	0.806449	0.55104
L-arginine	0.749359	0.605872	0.348583	0.774494	0.893098	0.983335	0.752808	0.996911	1.04047	1.33	1.00309	0.490467	0.75783	1.37851	1.0455	2.98808	0.751373	1.23922	1.64802	0.972117	1.19715	0.932874	1.42381	1.62309	0.966322	1.47983	1.33472	0.852192	1.51683	1.05704	1.01826	1.45069	0.644052	0.81488	1.05191	0.787126	0.813616	1.01952	0.805106	0.868674	1.2067	0.878694	0.687008	1.43422	0.887557	0.90901	1.23367	0.743616	1.16773
L-asparagine	0.905214	1.21526	0.708818	0.814855	1.05765	1.04881	0.936369	0.532006	1.20261	1.11556	1.03901	0.87878	0.580934	1.11004	0.802019	1.71414	0.960988	1.13675	0.850281	1.10978	0.876737	1.22812	0.767478	0.869156	0.894917	1.38948	1.30389	0.569785	1.08902	1.28427	0.94018	1.12483	0.651619	0.642593	0.989993	0.713183	0.660049	0.640287	0.869127	0.962497	0.685831	0.781366	0.510825	0.762854	0.815949	0.850409	0.659888	0.44114	0.765844
L-aspartate	1.39535	1.48199	0.904387	1.44671	1.10539	0.967274	1.25274	1.14563	0.983953	0.910311	0.808245	0.811716	1.31924	1.46743	0.654569	0.723039	1.0449	0.795757	0.846523	1.01575	1.17954	0.661101	1.10018	0.707406	0.816116	0.91291	1.16798	0.984253	1.73165	1.02777	0.954836	1.18741	1.23941	1.05715	1.21797	0.882533	1.16739	1.21453	1.11446	1.31171	1.39624	1.21528	1.3419	1.2417	1.07623	1.60924	1.00496	0.827505	0.945613
L-glutamate	1.1322	1.14439	0.537743	0.822606	0.604621	0.928866	0.683087	1.21109	1.06211	1.52293	1.5979	1.1893	0.881665	0.571424	1.03702	1.11527	0.527256	0.962977	0.553684	0.735165	0.582661	1.20027	1.1862	0.776432	1.09729	0.432624	1.21425	2.86626	1.28139	0.545262	1.26543	2.01115	0.759317	0.6299	0.742216	1.87421	2.11584	0.958377	1.3211	0.751337	1.23087	1.54111	0.759854	0.946027	0.984291	1.22315	0.542696	1.59854	0.873211
L-glutamine	1.13126	1.05077	0.897927	0.832376	1.22246	1.13615	0.771487	0.873714	0.988533	1.02338	1.12948	1.31282	0.842551	0.920655	0.90205	1.29967	0.87127	0.769267	1.06217	0.903664	1.13381	1.01147	1.1051	1.25472	0.987181	0.961093	1.08565	0.838284	0.759889	1.14683	1.00773	1.38343	0.980313	0.95566	1.35232	0.685371	0.805999	1.00519	0.849547	1.11543	1.03952	0.964677	0.856431	0.943883	0.997419	0.833972	0.998226	0.870273	0.95594
glycine	0.931887	1.18997	1.00854	0.925017	1.73412	1.17976	0.922784	0.81785	1.54968	0.871015	0.861158	1.41689	1.23954	0.903952	0.86631	1.66069	1.03177	0.624279	2.41288	1.08689	0.950622	0.818527	1.49253	1.13741	1.21456	0.926269	0.702476	0.681256	0.991458	1.7003	0.868146	0.838224	0.915748	0.946365	1.95827	0.686831	0.703291	0.918897	0.648534	1.39643	0.6082	0.610375	1.00855	1.1128	0.531742	0.98142	1.13976	0.871104	0.86811
L-histidine	0.941649	0.92804	0.823382	0.984785	1.09402	1.05536	1.0819	0.967303	0.887058	1.01647	0.898889	0.974651	0.893303	1.39546	0.897652	1.15069	0.988004	1.0208	0.914542	1.012	1.20433	1.23442	1.02786	1.14408	1.17246	0.888829	0.921786	0.761133	1.28619	1.03636	1.18702	1.59823	0.927169	0.95957	0.880113	0.887977	0.814615	0.86169	0.800046	1.09387	0.883247	0.854934	0.663143	1.14919	0.711282	0.743354	1.03646	0.837494	2.89308
L-isoleucine/leucine	0.792461	0.874295	1.00152	0.81376	0.909417	0.793201	1.25873	1.41446	1.99918	0.812908	1.11409	0.964524	0.885841	0.857876	1.05215	1.07906	0.78059	0.954478	0.676788	1.90699	1.75228	1.45679	0.45755	1.7209	0.979505	1.16581	0.998481	1.56376	2.34975	1.1092	1.15783	1.48138	1.10991	1.17784	0.649966	1.16813	1.08135	0.864539	0.983759	0.919704	1.34226	1.04598	0.549205	1.11802	0.747813	1.72312	0.81997	0.716258	0.76034
L-lysine	0.715017	1.17253	0.827451	0.981986	1.10253	0.970886	1.12357	0.91734	1.76606	1.22478	1.00014	0.980764	0.91543	0.753029	1.25754	0.641412	0.932284	0.999858	0.973938	1.29877	1.40236	1.30009	0.916309	0.957617	1.13448	1.73351	0.925513	1.00258	1.77438	1.01229	1.03958	1.59535	0.634022	1.10123	0.830624	1.28348	1.01834	1.14764	1.11595	0.774939	1.06691	0.903338	0.881265	1.16237	0.835219	1.28756	0.795184	0.800186	0.99459
L-methionine	1.03279	1.4979	0.751119	0.883298	0.957882	0.928955	1.14218	0.780407	2.11317	0.932711	1.20579	1.04508	0.894365	0.952979	0.918173	1.05147	1.12968	0.786607	1.01272	1.27149	1.59192	1.79318	0.655767	0.987279	1.13082	0.756878	1.38367	0.74232	2.02641	0.907496	1.01301	1.22739	0.938469	1.01471	0.766982	0.872125	0.7822	0.925685	0.835747	0.829185	0.785366	0.890657	0.462964	1.05822	0.667785	1.14827	0.589981	0.516565	0.770787
L-phenylalanine	0.161013	1.15916	1.13967	0.826209	0.98988	0.782746	0.973464	0.4544	1.16021	0.814716	0.732605	1.10708	0.0941794	1.17988	1.01012	1.20347	0.855885	0.792927	0.9254	1.28149	1.0951	1.64126	0.101812	1.30416	1.09764	0.800357	1.27319	1.15122	1.69865	0.778722	1.56745	1.22555	1.24904	0.948516	0.427332	1.05047	1.0323	0.977021	0.84753	0.80296	0.415463	0.0832207	0.720405	0.11539	0.463717	0.452369	0.908649	0.899772	0.925079
L-proline	0.977246	0.842042	0.604702	0.607188	0.753151	0.953004	1.09907	0.893052	1.3614	1.08138	1.03878	1.06984	0.899255	1.52088	1.24222	1.13441	0.575484	0.685589	1.04055	0.792357	1.14943	1.14235	0.771422	0.854539	1.05311	1.03612	0.952328	0.664342	1.51198	1.02275	1.02982	1.49994	0.618095	0.872772	1.16574	0.60826	1.06998	0.964503	1.36326	0.861558	0.777992	0.887014	0.824003	0.746117	0.642791	0.937405	0.943543	0.668574	0.615246
L-serine	0.725058	1.44638	0.635501	0.925301	1.43929	1.05228	0.996717	0.715101	1.67495	0.978766	0.924803	1.01282	0.982077	1.65101	0.674281	1.94292	0.905351	0.750189	1.63166	0.992095	0.786272	1.24669	0.999717	1.00028	1.14208	1.25483	1.14606	0.952787	1.4059	1.19592	0.81577	0.935741	0.798158	0.998294	1.25162	0.931555	1.09989	0.913163	0.690487	1.03744	0.965773	0.612123	0.595871	1.01671	1.04465	0.752277	0.672384	0.68114	0.704011
L-threonine	0.735595	1.0801	0.449677	1.13655	1.07755	0.704371	0.925073	0.643387	1.13086	0.850438	0.951233	1.22694	0.601406	1.04188	0.803717	0.981798	1.08224	1.00997	1.21175	1.04243	1.15868	0.894377	0.649485	0.85746	1.07119	1.4709	0.990032	0.809117	1.16026	1.441	0.610375	0.821268	1.02981	0.847112	0.670493	0.800497	0.842749	1.15678	0.754773	0.863465	0.846148	0.82898	0.552469	0.924181	0.758054	0.964812	0.791279	0.44301	0.763745
L-tryptophan	1.15278	1.06776	0.789667	0.884634	0.732555	0.877523	0.995693	1.03922	1.83362	1.09706	0.831489	0.780775	1.01308	0.941598	0.997804	0.941479	1.21799	1.0022	0.63316	1.55024	1.72376	1.12468	0.83365	0.881884	1.01657	1.05172	0.637985	0.935712	1.33021	1.11206	0.994838	0.851342	1.26588	0.885724	0.777484	0.83679	1.029	0.774522	0.945765	0.598408	1.12648	0.927733	0.646406	0.732613	0.834364	1.66943	0.884471	0.557987	0.863357
L-tyrosine	0.878224	1.25583	1.02308	0.557812	0.841793	0.895585	0.821694	1.0573	2.01016	0.751583	0.874176	0.780743	0.676696	1.2896	1.17056	1.368	0.976919	0.669844	0.760922	1.37225	1.15852	1.69175	0.838788	0.866477	1.06429	0.500353	1.07961	1.22911	1.77227	1.10944	1.41955	0.781847	1.38219	0.954229	1.02873	1.02367	0.853735	0.886863	0.884657	0.710622	0.884598	1.25	0.512248	0.775955	0.889304	1.02849	0.629389	0.622978	0.758042
L-valine	0.787741	0.906266	0.875848	0.77782	0.911278	0.778523	1.12273	1.36551	1.18327	1.26557	1.049	1.18885	0.998115	0.903688	1.00188	0.947635	0.780867	0.849349	0.828046	1.24523	1.3767	1.21012	0.737452	1.4018	1.14677	1.10628	0.822027	1.43161	1.2761	0.810503	1.08585	1.16573	1.10242	1.05144	0.838549	0.980444	0.873181	0.894927	1.16254	0.859063	1.34865	1.00942	0.661993	0.803417	0.874614	1.28007	0.932469	0.712062	0.757731
L-cystine	0.877571	0.795647	0.782914	1.10669	0.644778	0.828011	1.04024	0.982042	1.50356	1.00759	0.899493	1.20867	0.803053	0.856729	1.20165	1.18719	0.998284	0.860753	1.30502	0.876371	0.888276	0.934278	1.26775	1.11714	1.35511	1.16339	1.00172	1.11295	1.46354	0.95421	1.22465	1.26764	1.01513	1.16229	0.825146	0.873326	0.935365	1.1482	1.04073	0.607196	0.978331	1.20943	1.01111	1.04504	1.49914	1.13419	0.645792	1.00178	1.36189
Adenine	0.815247	1.16978	1.19516	1.04803	1.13566	0.938019	0.892168	1.22092	0.734073	1.20185	1.01488	0.919987	1.27426	0.90411	0.948589	1.19298	0.985118	1.09328	1.02459	0.678119	0.89367	1.1403	0.908412	1.13061	1.18552	0.922777	1.33627	0.983667	0.675658	0.934143	1.22884	0.987274	0.950391	0.995155	0.942497	1.13245	0.818886	0.939348	0.932465	0.790124	0.888478	0.910714	0.902319	0.900229	0.955051	0.584367	1.03452	0.928938	0.953816
Guanine	0	1.03388	1.92189	0.854825	1.03377	1.09613	1.20362	0.928671	0.929817	0	1.86519	0.966233	1.03519	1.20578	0.914585	0.952083	1.51939	1.16231	0	0.766143	1.28773	0	0.675166	0.90641	0.90261	1.27548	1.11928	0	1.57534	1.55075	1.12899	0.949571	0.875292	1.52586	0.785222	2.33198	0.6343	1.26937	0	0.870727	1.6836	2.10634	0.772007	0.984874	1.22383	1.06703	0.963863	0	0.97064
Uridine	1.08562	0.776386	0.71092	0.920169	0.984273	1.19027	1.38511	1.04966	0.865788	1.15901	1.00611	1.29549	1.06816	0.993892	1.17865	0.821281	0.936325	0.950532	0.836593	0.580857	1.17532	0.822125	0.772039	1.46814	1.107	0.95198	0.838442	1.45499	1.02457	1.06116	0.988471	0.866761	1.48522	0.810481	0.841486	0.847103	0.956262	0.952157	0.973991	0.732513	0.700774	0.934034	1.26741	0.956561	0.861613	0.865684	0.879901	1.04255	1.21933
Inosine	1.11647	0.881579	0.938086	1.03011	0.996017	1.05113	0.871481	1.11862	1.06399	0.956121	1.13676	1.12633	1.2126	0.996003	0.987953	1.00251	1.12967	0.972486	0.973432	0.98427	1.14693	1.09316	1.05708	0.888988	1.06013	0.945008	0.917514	0.972934	0.997493	1.00952	1.199	1.26278	1.16187	0.856896	0.971062	1.07921	1.00066	1.05382	0.788551	0.850578	0.867407	1.05741	0.84577	0.760252	0.978172	1.04045	0.935839	1.13351	0.777354
Hypoxanthine	5.393	1.11287	0.773097	0.257104	0.237803	0.854053	1.55282	0.517798	0	0.774358	1.15993	0.09893	1.57419	1.53413	0.765084	1.00923	0.35247	2.66668	0.990771	0.634189	1.49372	2.63219	0.666557	0	1.58732	1.54696	2.27613	1.72566	1.58492	0.73978	0.833291	16.6079	1.3634	0.281937	0.625844	2.64308	2.47816	1.2408	0.823862	0.150123	0.805684	0.6404	1.53348	1.1886	0.704547	1.10107	0.941324	1.90418	1.13289
Xanthine	5.70004	1.19777	1.39996	0.546416	1.71066	1.94163	1.07571	2.72994	2.77834	0.846326	0.963882	0.576403	2.93718	0.707768	0.931764	0.900325	0.753283	0.945896	0.82082	1.03238	2.43986	1.11024	1.81572	0.831412	0.8528	0.807008	0.967624	0.774648	1.96147	1.40093	0.711196	39.9858	2.24057	0.749109	0.836051	0.922429	1.15742	2.43891	3.40138	1.27102	0.961058	0.950195	2.54225	1.08968	3.85154	3.02446	0.98208	2.12627	1.22375
Urate	1.27822	0.9586	0.938846	1.00492	0.942234	0.949873	0.742043	1.07373	0.92476	0.883408	1.01269	0.769199	1.18231	1.1478	1.33056	0.693097	1.13293	0.995079	0.943167	0.951766	1.20845	0.932323	1.00963	0.912296	1.40459	1.25161	0.761463	1.73518	1.05428	1.38547	1.11121	0.856769	1.27132	1.0811	0.991054	1.08774	1.25489	0.72284	1.08997	1.26147	1.1893	1.16384	1.04886	1.06456	0.857959	1.17792	0.970587	1.20817	0.837155
Allantoate	0.592109	1.31209	0.672514	0.504406	1.0311	0.742758	0.797049	0.885342	1.07727	1.4993	0.914059	1.58494	0.888549	1.79575	0.968897	1.46566	0.592079	1.07069	0.888638	1.08284	0.904837	1.42824	0.869545	0.899875	1.21169	1.36626	0.84023	1.0695	1.41857	1.41733	0.90312	1.41768	1.08583	1.16943	1.13792	0.714565	1.02508	0.701979	0.604452	0.986228	0.90703	0.732493	0.485669	1.11476	1.08019	0.920171	2.17613	0.586804	1.40198
5-6-Dihydrothymine	1.13401	0.984812	1.18358	0.515871	0.662308	1.08664	0.630283	1.87484	0.396812	1.24268	2.3257	0.645711	1.3232	1.49832	0.735378	0.776104	0.533462	0.624769	1.07832	2.71735	0.990532	1.00947	0.466186	1.62275	1.46189	0.649176	0.788078	0.599698	1.62773	1.19168	1.46369	2.58559	2.23115	1.35856	1.0991	0.497066	0.943383	0.985321	1.1046	1.14153	2.009	1.00133	0.840459	0.634791	1.72139	0.910567	2.49847	1.22461	2.59454
Pyridoxal	2.77626	0.880589	1.4461	1.03712	1.05443	1.1759	1.39667	0.109513	0.105918	3.18822	2.07077	0.962875	0.126508	0.03552	1.99354	0.0531381	0.100593	0.369858	1.68051	0.0290189	1.10444	2.74855	11.5324	1.28067	0.443162	1.50312	0.0618396	0.0461951	0.0968406	0.367776	2.23724	1.58334	0.367511	0.0812712	1.1553	1.00926	0.520575	0.0448933	0.490964	1.25879	0.696899	0.104676	2.06772	0.140238	0.0471444	0.235522	2.10993	0.0917312	0.0829276
4-Pyridoxate	0.180729	0.410803	14.4306	0.256084	0.856104	3.28692	0.931374	39.0551	46.7409	0.320425	0.60425	4.76457	0.973048	0.209528	0.345193	47.1099	16.7323	0.138357	1.14145	0.478496	9.93322	1.02695	588.694	3.17284	128.603	0.460874	9.84585	1.27988	0.126786	0.468142	26.5179	0.702075	0.756403	0.227068	1.13565	0.96796	0.982796	0.223373	1.0115	0.320496	0.228646	98.2033	100.29	0.168349	0.413645	1.39903	2.29004	0.833458	0.297316
Nicotinamide	0.580559	0.713655	0.797279	1.13171	1.52469	0.871998	1.0747	1.5529	0.899653	0.366692	0.620554	1.57713	1.02621	1.22196	1.09936	0.872794	1.37882	1.0577	0.446626	0.665296	0.676991	0.513175	2.80273	1.12127	2.91562	0.987293	1.04799	0.945916	1.01271	0.638617	0.878651	1.10857	0.631795	0.552948	0.932815	1.57014	1.45631	1.56301	1.88783	0.981359	0.636181	1.87285	0.721084	0.823041	0.972172	0.654884	0.835136	1.42411	0.570701
Phosphate	1.16749	1.04776	0.701265	1.26085	1.02942	0.920807	1.42361	0.938096	0.985674	0.997814	0.958783	1.34227	0.84873	0.728522	1.1306	0.96877	1.88108	0.688829	1.2778	0.807943	0.680338	0.869898	1.15635	1.07551	0.812204	1.01686	0.866509	1.00219	1.01699	1.09153	1.20635	1.36386	0.91015	0.735744	0.933489	1.35358	1.11193	0.651628	1.5796	1.03197	0.823311	0.871862	0.944688	1.09021	0.602112	1.12908	1.30825	1.01997	0.849158
D-Glucose	0.935043	0.744274	0.87178	1.21978	1.0083	1.00378	0.991163	0.972968	0.939916	1.59664	1.04403	1.61049	1.04097	0.781475	1.16435	0.741617	0.952895	0.991477	0.959311	1.14011	0.947863	1.02587	0.931548	1.33589	1.1899	0.949172	0.996224	1.61501	1.2122	1.08046	1.18905	1.01646	0.881647	0.830998	0.95422	1.04044	1.3203	0.994671	1.17598	1.01474	0.723336	1.08242	0.920234	0.993592	0.858757	1.03838	1.04234	1.16836	0.71991
Pyruvate	1.05112	1.39032	1.28284	0.795787	1.10099	0.955359	1.0698	0.95496	0.919724	1.17054	0.972838	0.745244	1.03961	1.02439	0.679252	1.20973	0.545723	1.46429	0.450782	0.810948	1.11276	1.12594	0.709105	0.715281	0.97561	1.33944	1.81447	0.714335	1.16139	0.877217	0.571266	0.251937	0.937343	1.03388	0.558007	0.46812	0.873795	0.818595	0.630773	0.756115	0.600906	0.920701	0.751453	0.568463	0.688306	0.594139	0.418805	0.607594	0.670612
Lactate	1.11805	0.929575	0.921321	1.05373	1.20152	0.850027	1.14656	0.758061	1.13456	1.00155	0.966917	0.9173	1.24365	0.948914	0.652075	1.5241	0.506188	1.1736	0.529828	0.998454	1.18635	1.00986	0.977344	0.771061	1.05893	1.33075	1.29613	0.672854	1.19956	0.896369	0.525848	0.886692	1.01263	0.592781	0.53836	0.585638	0.88558	0.729367	0.607327	0.820388	0.486992	0.721929	0.775449	0.648498	0.528336	0.671582	0.590235	0.86426	0.428929
Mannitol/Sorbitol/Glucitol/Iditol	0.603126	1.08348	1.9529	1.05666	2.41476	0.521234	17.6289	2.85303	18.9744	0.610287	0.475913	1.08535	0.271929	1.28777	1.20175	2.51696	1.03795	0.347913	0.530246	0.535861	0.945765	13.0738	0.901933	0.607027	1.7831	1.16861	0.589773	0.962054	0.229804	0.919839	3.45339	1.86057	1.41351	1.13745	1.05212	0.258869	0.900056	0.734117	1.29584	0.438168	0.492438	0.74736	0.815288	1.35223	1.04076	0.640989	0.523255	0.308389	0.678345
Ribose/Ribulose/Arabinose/Xylose/Xylulose	0.826351	0.671489	0.990518	1.31111	0.883157	0.989482	1.02332	0.978166	0.921581	1.42735	0.980883	1.42268	1.23952	1.06253	1.384	0.611825	0.881521	0.942595	1.00948	0.850455	0.84636	0.84089	1.89744	1.17522	1.12565	1.18555	1.04824	1.62059	1.10677	0.928438	1.30263	1.09078	0.764857	0.918531	1.00215	0.797199	1.46078	0.851904	1.21121	1.08484	0.540193	0.890141	1.15732	0.998052	0.840124	0.924812	0.92366	1.42915	0.661287
Citrate	0.92636	1.01397	1.06403	0.67715	1.03751	1.1527	0.661696	0.832381	1.06023	0.843268	0.878186	0.769786	1.15918	1.35668	0.64466	1.02718	0.649426	1.2982	0.998498	1.05505	1.29299	1.0015	1.17519	1.108	0.926496	0.971383	1.17361	0.740928	0.650836	0.831037	0.696987	0.899694	1.06541	1.28367	1.21746	0.780639	0.75784	1.22615	0.653615	0.822709	1.00748	0.824221	1.11747	0.737658	0.923028	1.0256	0.481194	0.728113	0.890414
2-Oxoglutarate	1.54176	1.29346	1.29599	0.649396	0.774679	0.82438	1.02691	0.987187	0.979911	0.699366	0.595227	1.03509	0.730592	0.946388	1.09741	1.01039	1.65759	0.989612	1.08949	0.920151	1.18055	1.12395	1.84509	0.797925	0.858525	1.28845	0.876231	0.96127	1.07302	1.38699	1.18944	0.833602	0.728643	0.914687	0.890474	0.982247	1.20235	1.26019	1.10764	1.0846	0.758468	0.985897	1.32415	0.807688	0.839339	1.23185	0.722403	1.5198	0.697113
Succinate	1.11304	1.03122	1.01682	1.04436	1.22793	0.983177	0.919766	1.08237	1.14321	0.774951	0.870164	0.812917	1.07935	0.969516	1.02009	1.04869	0.869644	0.965394	0.92023	1.0796	1.07696	0.905111	0.812497	0.93868	1.17513	1.52343	1.18667	0.542912	0.780547	0.970568	1.08794	0.839524	1.4114	0.881331	0.87875	0.637408	0.842747	1.05398	0.635445	0.955334	1.03927	0.991584	1.14555	0.961184	1.03242	0.986911	0.866391	0.71457	1.04065
Fumarate	0.87893	0.815857	0.761153	0.577887	1.015	1.38705	1.11241	1.03119	1.05584	0.31287	0.617582	1.05281	0.917514	1.42951	1.12864	0.682729	1.20879	0.696446	0.685521	0.88084	2.28616	1.19397	1.19634	0.405732	0.3982	1.21335	1.05875	0.378882	0.984995	1.2667	1.13381	0.800547	0.960206	1.3486	0.881244	0.747847	1.07607	0.669573	1.20534	1.0956	1.00845	0.933372	1.00555	0.915523	0.937933	1.11977	0.582856	0.695143	1.38952
Malate	1.23331	1.09123	1.36947	0.554773	0.71722	1.19765	1.22322	0.930093	0.834456	0.483459	0.825176	0.837508	1.08453	1.04769	0.632051	1.15685	1.09511	1.25298	0.636366	0.887755	1.34836	1.46136	1.09619	0.882182	0.872004	1.83613	1.19919	0.666735	0.78143	0.952308	0.770326	0.693586	1.08545	0.713411	0.611022	0.584177	0.91326	0.909383	0.973262	0.944152	0.723701	0.952424	0.742166	0.519087	0.590057	0.896848	0.6192	0.915982	0.695896
2-Hydroxyglutarate	1.07311	1.08312	1.14617	0.835293	1.0066	1.14325	0.784345	0.831247	1.84478	0.903701	0.768728	0.992556	1.2395	1.09135	0.881343	0.984285	1.31069	1.07915	0.800936	1.08457	1.39178	0.993396	1.23142	0.87945	1.18282	1.02302	0.765234	0.68557	0.48212	0.863068	1.30822	0.5876	0.69907	0.695896	1.27754	0.80738	0.758828	1.52459	0.765239	0.642637	0.729761	1.07443	1.61087	0.778691	0.484852	0.970779	0.847567	0.658902	0.578247
Itaconate	1.45809	0.708892	1.12034	0.697198	0.977222	1.10109	0.968421	0.977626	1.11695	0.932053	0.746862	1.00624	1.51797	1.36752	0.882546	1.21898	1.48944	0.983834	1.08734	0.959241	1.35259	1.0288	1.22698	0.796601	1.16104	0.993755	0.954924	0.794822	0.859856	1.12993	1.33519	1.02388	0.973604	1.20345	1.35871	0.90496	0.913358	1.05985	0.817174	0.731045	0.88946	1.01941	1.50915	0.778885	0.859415	1.14656	0.7342	1.11375	0.894631
5-Oxoproline	1.12447	0.975092	0.915397	0.694462	1.13543	1.12631	0.779325	0.922069	0.927367	1.00745	1.10747	1.23354	0.860514	0.888075	0.992547	1.21287	0.741146	0.727799	1.1148	0.949644	1.0232	1.09047	1.11976	1.22637	1.12026	0.911914	1.12401	0.911521	0.732147	1.11789	0.996163	1.45895	1.05443	0.850541	1.3442	0.794608	0.862789	0.957364	0.834661	1.07722	0.971728	0.948594	0.849635	0.919518	0.848505	0.780265	0.997441	0.910368	0.911319
S-Glutathionyl-L-cysteine	0.570097	1.45288	0.873538	1.05683	1.72997	0.883376	0.730421	1.38391	1.12804	0.849688	0.943165	0.763906	0.751997	2.12284	0.78394	0.871455	0.829437	1.0941	1.39475	1.71272	1.09592	0.806449	1.115	1.38247	1.14519	2.19029	0.374172	0.57401	1.80076	0.806901	0.540184	0.341692	1.20874	1.06613	1.4302	0.844134	0.528735	1.50472	0.816896	1.64797	1.50431	1.08293	0.455632	1.08767	1.07202	1.24103	1.18948	0.364239	1.32488
Ascorbate	0.864465	0.79287	0.248207	0.361203	0.114069	0.6512	1.29847	2.82913	1.82102	3.26708	0.0661539	1.14801	0.0367909	3.5375	5.96159	0.126926	0.729401	0.0831528	0.752682	0.0908294	11.3247	1.18838	4.49958	1.13554	0.101429	1.48147	3.63285	1.36523	0.126764	3.28975	1.69458	0.0467048	0.63068	6.45304	0.712387	0.0967118	0.0975438	2.41352	4.78949	0.0391066	2.16903	2.96652	0.89089	4.51929	4.09546	1.81187	1.42585	0.782593	3.78164
Dehydroascorbate	0.741946	1.12819	1.34724	0.658192	0.576708	1.00562	0.539899	1.3456	1.63741	0.981372	0.576057	0.875581	0.0841761	1.84879	1.7819	0.820883	1.05568	0.379923	0.45747	0.446095	2.60995	1.18	1.36977	1.00966	0.994378	1.19521	1.95146	0.846785	0.307025	1.31353	2.26732	0.0478448	0.466403	2.50544	1.05346	0.113481	0.0719447	0.894647	1.20564	0.191662	1.65422	1.41064	1.0593	1.09143	2.11778	1.01704	1.02422	0.60372	2.45841
gamma-L-Glutamyl-L-cysteine	1.51264	1.53738	1.61613	1.19386	1.63035	0.838913	0.980569	0.849316	0.612919	0.810894	0.764004	1.18759	0.846225	0.990812	1.39159	0.753959	0.914462	1.01827	0.990025	0.91223	0.589683	0.959381	1.6658	1.23108	1.71929	1.0232	1.28757	1.00919	1.07192	0.908783	0.922184	0.678944	0.690952	0.998254	1.28391	0.688284	1.06468	1.55941	0.952787	1.17964	0.931536	0.796293	0.77629	1.13482	0.920155	0.913263	1.14864	0.926552	1.61187
(5-L-Glutamyl)-L-glutamine	1.52654	0.803709	0.699147	0.794759	1.3047	1.10407	0.660065	1.03839	0.979106	0.811361	0.877564	1.18957	1.08607	1.0456	0.88981	1.10213	0.661124	0.706625	0.955462	1.187	1.13753	0.740772	1.03495	1.14082	1.34161	0.921799	0.767447	0.539131	1.02089	1.06108	0.800436	1.15019	1.38494	0.848827	1.56352	0.503469	0.997684	0.994344	0.666106	1.37385	1.30016	0.750328	0.925257	0.951883	0.951936	1.10665	1.05034	0.991216	0.908238
Cystathionine	1.13257	0.734139	0.92784	0.818052	1.06056	0.600567	0.99722	0.830288	1.1093	1.13263	1.05377	1.00278	0.826117	1.01923	1.26308	1.12876	1.17202	0.834527	1.18691	0.575725	1.02857	0.86931	0.932803	0.883433	1.21222	1.06329	0.589694	1.0248	0.734688	0.682053	0.970674	1.05649	1.12411	0.826117	0.899003	0.991734	1.18055	1.09119	1.33786	1.11342	0.987634	0.52398	0.843392	0.840324	0.586795	0.841913	1.0908	1.32306	1.08328
Dimethylglycine	0.883233	1.33	0.504856	1.39574	0.682095	1.28462	0.741593	1.22072	1.66958	1.11653	0.888188	0.887891	0.861823	1.35139	1.47298	1.05197	0.947813	0.660176	0.702056	1.00684	0.900557	0.88007	0.648092	0.993162	1.91363	1.96388	1.22286	1.64782	0.948135	1.20354	1.25887	1.3706	1.34808	2.14495	1.13304	1.14888	1.17305	1.21929	1.12946	0.929733	1.42258	1.29257	1.05461	0.825652	0.976427	1.23236	0.586799	0.781309	0.786128
Ornithine	0.709355	1.49539	0.612073	0.521683	1.01938	0.687374	0.8816	0.940623	0.987889	1.81424	0.962468	1.48157	0.823734	2.0885	1.01211	1.45	0.633131	1.13382	0.925321	1.02417	0.929703	1.38933	0.889726	0.878749	1.50589	1.55234	0.87511	1.16526	1.35098	1.57135	1.23076	1.64568	1.07987	1.13514	1.16726	0.94324	1.11804	0.757065	0.71405	1.0238	1.02715	0.679592	0.513344	1.13522	1.23313	0.930378	2.20439	0.700677	1.49649
L-Citrulline	0.739101	0.703414	0.666912	0.55383	0.466698	0.997149	0.991627	1.71695	1.05922	1.06627	1.06287	1.24324	0.893796	1.24278	0.732493	1.39595	1.00285	1.20094	1.2709	0.794174	1.01614	1.03119	0.819059	2.21871	1.03728	0.540898	0.465908	1.44871	0.90394	0.957431	1.48613	1.41379	1.53727	1.00108	1.68967	0.526529	0.506921	0.997997	0.929959	1.27433	1.0889	0.695346	0.808247	0.921601	1.26484	0.941097	0.742689	1.11541	1.32496
Cadaverine	0.731603	1.05645	0.291228	1.56455	1.40045	0.64326	0.600536	1.26759	0.763125	0.307319	1.00229	0.896818	0.844354	1.20122	0.769421	0.681356	2.35011	1.10221	0.290875	2.10536	0.997714	5.18712	0.359683	3.1081	2.1196	3.06134	2.45159	0.415039	1.25974	0.704218	0.836149	0.938851	0.674043	0.944535	0.659713	0.75313	0.310135	0.688832	0.56467	0.492295	1.52219	0.779906	0.498541	0.914025	0.564057	0.520993	0.947631	0.6163	0.400579
Putrescine	1.22021	0.488214	0.764513	1.3111	1.22068	0.363363	1.15362	1.17198	0.916454	0.479832	1.25097	1.07014	1.00462	0.855278	0.740127	0.891558	1.1292	0.994028	0.543921	0.863287	0.995381	1.19454	1.48149	1.49092	0.88919	1.25341	1.2383	1.14349	0.796151	0.327936	1.41698	1.09919	0.963046	0.497755	1.3717	1.07293	0.755582	1.03476	1.34597	0.915775	0.96131	1.36089	1.27969	0.983561	1.03178	0.679131	0.94332	0.820117	1.24971
Spermidine	2.20694	0.620492	1.10193	0.969281	1.32103	2.01966	0.932123	2.433	0.696521	0.660779	2.07391	0.744564	1.03072	4.61555	1.46569	0.692083	0.859946	0.829454	1.13807	0.822684	1.27406	0.589774	1.54742	1.8342	1.6595	1.78485	0.615949	0.937115	0.917566	0.518587	0.943935	0.804233	1.80234	1.21153	2.78013	2.28007	2.3599	3.63402	2.57617	1.93413	2.58809	3.18482	2.10326	2.1034	2.48944	2.17131	2.77651	1.53783	3.49164
Spermine	2.33416	0.626505	0.781686	1.4123	1.52707	1.28327	0.646567	1.94149	0.52693	0.71825	2.2311	0.657157	0.950666	24.1081	1.34113	0.969768	0.943992	1.65413	0.794047	0.867458	0.76893	0.64978	1.5151	1.03023	1.72029	1.3826	0.753795	1.48127	1.29412	0.781415	0.437909	2.52425	1.50201	0.742991	2.51759	2.925	2.90614	2.80641	3.61095	1.79227	2.11912	3.39297	2.81286	2.15988	2.15093	2.77184	2.41082	2.3431	2.82042
N1-Acetylspermidine	1.30133	0.766587	0.975608	0.712903	0.757954	0.938386	1.28439	1.07693	1.15541	1.06924	1.20003	1.26668	1.59272	1.13216	0.95563	0.860698	0.82115	0.796424	0.98486	0.967221	0.940569	1.17014	1.01514	1.32127	0.867772	2.0103	0.925259	1.04632	0.583112	1.02949	1.49417	1.0042	1.11732	0.949968	1.55575	1.10161	1.10422	1.11747	0.943092	1.10251	1.24833	1.64162	2.41975	1.25503	1.26583	1.03208	1.42505	0.839506	1.9948
Asymmetric dimethyl arginine	0.766743	0.941716	0.838708	0.871876	1.03128	1.04246	0.951	1.18075	1.23196	0.764094	1.05069	1.1589	0.979923	1.18017	1.09649	1.18102	0.98704	1.02395	1.31341	0.907921	0.796485	1.06292	0.825933	1.01296	0.904734	0.870068	1.03004	0.803738	1.30552	0.970417	0.961323	1.29094	1.13255	0.924382	1.44857	1.02877	0.945961	1.15055	0.877099	0.912165	0.903213	0.952677	1.44367	1.28564	0.732784	0.909706	0.95908	0.912919	1.3622
Creatine	0.383224	1.3313	0.374	1.79582	1.07059	1.08969	1.86064	0.915561	1.59591	0.50915	0.426943	1.51413	0.349777	0.474821	0.819804	1.36386	2.3943	0.915616	0.831367	0.75695	4.76283	0.730505	1.99565	0.324496	1.58872	0.929405	1.50338	1.46457	3.22709	0.576725	0.810029	1.31401	0.200551	1.71907	0.649898	0.901289	1.01923	1.12195	1.27111	0.588063	0.695014	1.14747	0.180104	2.2351	0.50569	0.697966	0.311345	0.861291	1.11833
Creatinine	0.921175	1.14231	1.01542	0.859462	0.753151	0.970789	0.900188	1.29124	0.750892	0.724302	1.08316	1.11041	1.14415	1.04368	0.76771	0.834744	0.740433	1.03423	1.00511	0.963666	1.25228	0.731679	0.808353	1.30546	1.13317	0.998094	1.03846	1.00191	0.86143	1.02611	0.955697	1.19344	1.24079	0.923634	0.955577	0.937624	0.777227	0.89517	1.03456	1.02008	1.20688	0.891082	0.856119	1.36321	0.741173	1.02322	1.08992	1.05783	1.15949
N-Acetyl-L-ornithine	0.740081	0.702918	0.924227	0.672147	0.888698	1.06666	1.60228	7.05612	1.66035	0	0.825736	0.904487	0.933461	1.32031	2.25224	3.17448	0.748053	1.328	0.795747	7.19868	3.90686	1.01852	0.468264	1.80932	3.28108	0	1.4982	0.981482	0.578318	2.22217	0.378083	1.14345	2.4596	0.994717	1.53488	1.5418	0.638034	0.54898	0.68848	0.278104	0.852318	0	0	0	0	4.21614	0	0	1.86721
Pantothenate	1.16859	1.02451	0.975488	1.14324	0.841746	1.58696	1.05894	3.10647	1.15798	0.879415	0.791816	1.6448	0.949414	0.615401	1.08731	2.92716	0.63159	0.589476	0.551468	0.573435	1.28257	0.785787	10.0233	0.790078	10.4759	1.66749	0.812816	1.34285	0.957865	0.614974	2.78184	0.882241	0.643753	0.457533	0.802157	0.548294	0.660352	0.715611	0.620636	0.677218	0.873028	9.19965	2.58944	0.693928	1.26796	1.09779	1.20501	0.915449	0.82827
Taurine	0.999407	0.600527	1.3617	1.10867	1.30573	1.02458	0.35959	0.700976	1.00059	0.816463	0.597826	0.323806	0.80846	1.0169	0.901235	1.22131	0.512012	1.04923	1.01937	0.803515	3.10019	0.663437	1.39583	2.73502	6.26562	2.0109	0.965814	0.804283	0.865648	1.01197	0.716533	0.756568	0.666583	1.01654	1.55331	1.71509	1.92291	2.54712	1.75111	1.15239	1.13358	1.4039	0.699584	1.30908	1.90089	0.895959	1.07686	0.401493	1.33538
3-Methyldioxyindole	1.07738	0.944856	0.89738	4.39685	0.605525	1.02865	1.0951	0.918718	10.805	1.05154	1.86004	0.7687	1.28519	0.971348	1.33034	0.936428	0.898437	0.799853	6.53679	1.13934	1.24108	0.737805	0.912155	0.704674	0.798554	1.12185	0.726358	0.721753	2.13771	1.29154	1.40028	2.68345	0.727572	0.824615	0.926987	1.25065	0.634372	1.58623	0.684293	4.41597	5.57576	0.746792	1.53395	3.00352	0.963891	2.74517	0.644925	0.612694	0.799682
Indole	0.891574	1.00246	0.71766	0.681438	0.852502	0.921924	1.09653	1.15131	1.51124	0.97317	0.924306	0.997543	0.949859	0.913543	0.867858	1.16478	1.14662	1.07268	0.705991	1.29763	1.36523	1.644	0.769084	1.10022	1.02186	0.932459	0.965187	1.19997	1.46978	1.12043	1.38575	0.98892	1.14985	0.844118	0.701258	0.89713	1.07346	0.967966	0.974206	0.758251	1.07444	0.931396	0.754604	0.822367	0.943677	1.04902	0.877463	0.755385	0.966741
Indole-3-acetate	1.04144	0.864247	0.559426	1.61344	0.57702	1.09995	0.876867	1.20398	1.58899	0.873269	3.32893	0.550905	1.31972	0.809222	1.69165	1.49958	1.17882	0.782657	2.47086	0.930791	1.23811	0.565599	0.581699	0.76956	1.05975	1.13293	0.32818	0.830339	0.958563	1.2277	1.16638	1.36858	0.675954	1.02544	1.05072	1.056	1.14317	0.442333	1.4741	1.2363	0.834784	1.1184	0.376028	0.875411	0.918661	1.37973	0.770192	0.955348	0.424692
Indolepyruvate	0.770224	1.00533	0.754511	1.45239	0.494172	0.994673	1.38445	1.26224	1.1035	0.98954	1.08715	1.27665	1.23319	0.843392	0.744522	0.570854	1.05218	1.10654	0.425952	1.20889	1.92862	0.943136	1.0149	0.917963	0.697407	1.11233	0.506488	0.706543	0.873618	1.30757	0.774297	0.77401	1.06079	0.616529	1.08367	1.76973	0.608937	0.431549	1.44376	0.640033	0.766341	0.873957	0.690685	0.652871	0.537932	1.67181	1.26916	0.448073	0.512469
Kynurenine	0.617112	0.995265	1.35134	0.615948	0.773756	1.00474	1.14726	1.12699	1.01764	0.708991	0.748217	1.0943	1.45676	0.703777	1.415	0.780455	1.39351	1.31777	0.763399	1.23892	1.3585	1.06101	0.759227	0.67787	1.19996	0.94927	0.864316	0.963328	1.11124	0.905717	0.890602	1.32902	1.21923	0.93992	1.1578	1.13462	0.956133	0.95692	0.941016	1.03111	0.90367	0.917696	1.03808	1.2948	1.25496	1.52751	0.874862	0.92568	1.23697
Kynurenic acid	0.690398	0.83804	0.604734	0.517075	0.797953	0.592462	0.981416	1.15992	1.44895	0.76643	0.667822	1.46227	0.794348	0.532453	1.45436	0.399295	1.07368	0.95667	1.01858	1.65124	1.78109	1.56155	0.671442	1.04794	1.41166	1.19801	0.244706	1.69043	1.0559	1.27733	0.975801	2.18375	1.2116	0.379091	1.02581	1.63771	0.976435	0.550435	1.69344	1.50876	0.696536	0.427416	0.801302	0.810579	0.671967	1.70908	1.19458	1.18426	0.406807
N-formyl kynurenine	0.824266	2.28266	2.23007	0.663253	0.690419	0.851269	0.70139	1.57052	1.66029	1.05403	0.839124	0.659174	0.722997	1.83579	0.624057	1.88059	1.04994	1.26961	0.578768	1.22573	1.38149	1.02067	1.19675	0.494522	0.915431	1.19032	1.51368	0.590351	0.900201	0.979327	1.17325	0.606448	0.900015	2.2661	0.728536	0.584227	0.618736	0.873406	0.772823	0.448087	2.7234	1.30281	0.552762	0.565631	2.37761	1.41639	0.822204	0.449897	2.48497
g-Oxalo-crotonate	3.22097	1.12582	1.01418	0.465431	0.404592	0.507805	1.09929	0.545238	0	1.02831	0.734959	0.0811635	1.17257	1.15117	0.765685	0.985825	0.5275	2.10727	0.855833	0.682778	1.12404	1.85662	0.377822	0.390882	1.22296	1.04155	2.50792	1.34571	1.33485	0.604859	0.549256	9.37055	1.07221	0.404743	0.510802	1.76846	2.21819	0.839972	0.790312	0.259678	0.689814	0.576075	1.06358	1.02508	1.05365	0.609106	0.526588	1.30486	0.932875
Homovanillate	#DIV/0!	#DIV/0!	#DIV/0!	#DIV/0!	#DIV/0!	#DIV/0!	#DIV/0!	#DIV/0!	#DIV/0!	#DIV/0!	#DIV/0!	#DIV/0!	#DIV/0!	#DIV/0!	#DIV/0!	#DIV/0!	#DIV/0!	#DIV/0!	#DIV/0!	#DIV/0!	#DIV/0!	#DIV/0!	#DIV/0!	#DIV/0!	#DIV/0!	#DIV/0!	#DIV/0!	#DIV/0!	#DIV/0!	#DIV/0!	#DIV/0!	#DIV/0!	#DIV/0!	#DIV/0!	#DIV/0!	#DIV/0!	#DIV/0!	#DIV/0!	#DIV/0!	#DIV/0!	#DIV/0!	#DIV/0!	#DIV/0!	#DIV/0!	#DIV/0!	#DIV/0!	#DIV/0!	#DIV/0!	#DIV/0!
4-Hydroxyphenylacetate	0.596631	0.602167	0.615435	0.527414	5.84135	6.94814	11.122	0.48735	22.9	0.275982	4.00898	1.34873	0.415527	3.49447	4.19263	1.03848	62.9865	0.327382	0.408035	0.527209	5.44221	2.60124	2.85597	0.755686	0.552791	0.961522	0.25616	0.457291	5.9515	5.332	3.10783	0.48943	0.392046	0.522263	6.38725	8.51528	0.748451	2.59466	1.24092	0.509831	1.89533	1.86815	0.409936	3.49829	1.36845	4.32128	0.405996	7.21171	11.0253
p-Hydroxyphenylacetylglycine	2.23794	0.463599	0.527611	0.84184	0.476587	1.62614	0.972658	5.84219	4.13782	0.35369	0.943522	1.28214	1.43251	1.43178	0.432645	1.38806	0.862509	0.718437	0.866209	1.33826	3.11717	3.81931	6.79636	0.411684	0.806054	1.93213	1.02734	0.760748	0.182132	1.29774	1.65381	0.325097	0.538409	0.477282	2.83332	1.59508	0.875862	0.0846279	0.651595	0.53754	0.561856	0.799351	0.163487	0.601099	3.15772	0.272803	0.142647	1.05908	1.61417
4-Coumarate	0.942815	1.31727	1.01702	0.651015	0.818483	0.947993	0.982978	1.12563	2.08936	0.83649	0.884727	0.819112	0.776003	1.44816	1.21346	1.37018	0.932256	0.698622	0.821254	1.53413	1.44928	1.67281	0.767269	0.963574	1.2062	0.59853	1.06195	1.30911	1.62767	1.13818	1.45236	0.804142	1.51895	1.08308	1.07617	1.04131	0.921655	0.951947	0.917739	0.732708	1.04331	1.39131	0.51026	0.822882	0.990751	1.11247	0.662872	0.66056	0.835728
Serotonin	#DIV/0!	#DIV/0!	#DIV/0!	#DIV/0!	#DIV/0!	#DIV/0!	#DIV/0!	#DIV/0!	#DIV/0!	#DIV/0!	#DIV/0!	#DIV/0!	#DIV/0!	#DIV/0!	#DIV/0!	#DIV/0!	#DIV/0!	#DIV/0!	#DIV/0!	#DIV/0!	#DIV/0!	#DIV/0!	#DIV/0!	#DIV/0!	#DIV/0!	#DIV/0!	#DIV/0!	#DIV/0!	#DIV/0!	#DIV/0!	#DIV/0!	#DIV/0!	#DIV/0!	#DIV/0!	#DIV/0!	#DIV/0!	#DIV/0!	#DIV/0!	#DIV/0!	#DIV/0!	#DIV/0!	#DIV/0!	#DIV/0!	#DIV/0!	#DIV/0!	#DIV/0!	#DIV/0!	#DIV/0!	#DIV/0!
Ectoine	1.01522	0.591262	0.846	0.950406	1.10487	1.15186	0.734164	1.92642	1.16513	1.14117	0.906688	0.898554	0.253071	1.04905	2.36278	1.05248	1.14679	0	1.07032	0.992551	3.13527	0.27343	0.847902	0.856649	1.93853	1.02763	0.473997	0.977878	1.00745	0.788704	2.33043	3.8826	2.20835	6.27305	0.585871	0.95798	0.815406	1.02573	3.57373	1.25223	1.41241	0.623056	0.542282	0.432242	1.49762	0.535882	0.847004	0.649869	0.70568
N-Methylethanolamine phosphate	0.997342	1.13877	0.998101	0.552619	1.38128	0.955361	0.594538	0.891047	0.803535	1.91523	1.42719	1.75331	1.11814	1.05944	1.0019	0.951339	0.774696	0.600186	1.19661	1.0384	0.828894	1.08094	0.949602	1.1745	1.22141	1.07692	0.724971	1.02984	0.635275	0.820193	0.920654	1.37517	1.43116	0.836442	1.16321	0.671605	0.774614	0.808643	1.37768	1.24275	1.77824	1.00604	1.13414	0.593218	1.29855	1.15466	1.58731	0.716387	0.932574
Acetoacetate	0.90067	0.975304	0.844888	1.24758	0.971919	1.03901	0.983103	1.11741	0.971333	1.64113	0.967531	1.56628	1.04958	0.667701	1.23121	0.831884	0.987277	1.01968	0.901331	0.99205	1.15064	0.947109	0.897499	1.38836	1.15689	1.00591	1.0635	1.80598	1.21225	0.994086	1.29497	1.06628	0.870783	1.10856	0.804053	1.13497	1.44054	1.00474	1.09105	1.28998	0.937189	1.16722	1.02889	1.06692	0.977985	1.29426	1.03882	1.28601	0.775078
Beta Hydroxybutyrate	2.58658	0.783929	0.704314	2.24194	1.0962	0.984604	1.67395	0.861601	0.846109	1.16912	0.507871	0.485839	0.902936	0.775027	1.31954	0.430158	1.70767	1.19337	0.66398	0.981025	1.89301	0.650574	0.655072	2.05835	2.04235	1.31915	0.27523	3.95719	2.17287	1.0154	1.96283	1.40889	0.625655	2.83512	0.538566	1.94663	1.84556	0.944309	1.22162	0.72704	1.76096	1.07111	1.7812	1.58994	2.17028	2.82326	0.28533	3.81326	0.27745
L-Carnitine	0.84385	1.13637	0.943555	0.654458	0.906575	1.17865	0.915495	1.37627	1.37147	1.10046	0.988711	0.755281	0.752573	0.649892	1.10005	0.989215	0.704873	0.675498	1.01078	1.13897	0.632335	1.01888	1.08371	0.960583	1.32144	1.13132	1.07559	1.01997	0.717478	1.09085	1.22978	1.22187	0.652384	1.23282	0.846411	0.928286	1.08815	1.10655	1.21717	0.586341	1.29133	0.824441	0.735801	0.840514	0.801697	0.708626	1.08063	0.942669	1.39276
AC(2:0)	1.36226	0.851466	1.05	0.998488	1.0377	1.2327	0.664769	1.05379	1.00482	0.667835	0.732682	0.739803	1.08907	0.672811	1.20165	0.787877	1.00151	0.948109	0.645547	0.777621	1.13556	0.830779	0.781307	1.54927	1.63781	1.08713	1.20765	1.38186	0.597442	0.717732	1.66527	0.793722	0.536339	2.03845	0.615793	0.700389	0.885734	1.0973	0.914501	0.466749	1.16605	0.693175	1.1317	0.846368	2.28608	0.941037	0.702292	1.74989	1.46458
AC(3:0)	1.0257	1.1531	0.936222	0.918605	0.487036	0.736999	0.850547	1.66234	2.31771	2.08464	1.22891	0.581742	0.785374	0.530314	1.05328	0.804203	0.974298	0.870976	0.90272	2.47059	1.41419	1.13478	0.891993	1.27507	1.28298	0.944223	1.14654	2.24519	1.11019	0.768447	1.05928	1.2976	0.620916	1.13267	0.768699	1.09413	1.29637	0.780704	1.82622	0.575367	1.57587	0.597886	0.668336	0.892292	0.611343	1.80805	1.16995	0.753014	0.747887
AC(4:0)	0.972614	1.18783	1.01728	0.812936	0.906353	0.732762	0.935776	1.97446	1.77241	0.820482	1.13814	1.17647	0.508036	0.650091	1.65403	0.986562	1.77984	0.763824	0.764652	1.52757	1.22033	0.672628	0.974973	1.2693	0.854534	1.01344	1.22738	1.05211	1.15944	0.559954	0.828398	0.804628	0.365638	1.32972	1.4461	1.06828	0.99445	0.831174	1.84983	0.641859	1.96133	0.601077	0.935155	1.10865	2.73306	0.909416	0.76648	0.875835	1.82076
AC(5:1)	1.6209	1.00192	0.421098	0.736755	0.354911	1.3982	0.998081	1.6113	2.28512	1.55539	0.416139	0.951191	0.726107	1.10124	1.44595	0.412113	1.07873	0.802849	0.286451	1.43893	1.11437	0.741314	0.425403	1.48072	2.36901	1.03615	0.47486	1.22032	0.471675	0.748351	1.52403	1.06468	0.68072	1.23402	0.724402	0.719771	0.811483	0.699363	1.27194	0.793064	0.869977	0.397644	0.621873	0.505813	0.822386	1.44668	0.71286	0.614462	0.599308
AC(4-Me)	2.05158	0.728561	0.896108	1.27146	0.548409	0.795899	0.896047	1.5468	3.54989	0.927491	0.980035	0.756266	0.816334	0.691448	2.27755	0.636008	1.22369	1.03127	0.636121	3.08149	1.63605	0.838535	0.366455	0.808705	1.27163	1.85405	1.01997	3.41204	3.11499	1.60742	1.66028	9.43132	1.01429	0.903955	0.759616	1.12821	1.90461	1.24896	1.73594	0.667586	3.11904	1.03336	0.940563	1.46428	1.06188	3.10256	1.31595	0.861698	1.3725
AC(5-OH)	0.894094	2.04553	0.741377	0.550674	0	0.848979	1.05377	2.60653	1.02825	0.661798	0.498197	1.2451	0.509676	1.49642	1.63664	0	1.18252	0.97175	0.262478	1.6152	1.20792	1.62395	0.46613	1.98683	1.75248	1.24683	0.345561	2.40213	0.333418	0.616499	3.24364	0.498367	0.768149	3.26369	1.3688	1.92091	0.795222	1.88666	2.45735	1.41687	0.925891	0	0.220727	0.360977	1.51596	1.72371	0.938861	1.26018	4.18121
AC(8:1)	1.5024	0.404649	0.62768	2.74007	1.93495	1.28882	0.640681	2.07903	1.16428	0.838029	1.14017	1.30419	0.922731	1.0344	4.22925	1.36956	0.310091	0.535472	0.593648	0.933233	0.418608	0.262915	0.745776	0.965601	1.56962	1.22537	0.690577	3.36988	1.22363	0.623346	1.02767	1.62325	1.45191	0.670155	0.446877	2.33397	1.32778	2.02879	0.459902	1.83131	2.6055	0.959775	0.539287	0.653713	1.76439	0.657329	0.95883	1.3299	1.74977
AC(8:0)	0.885034	0.535749	0.620994	3.93996	0.997434	2.57457	1.05346	1.53359	0.851259	0.991023	0.659925	0.425983	1.75629	0.653354	3.31792	0.745747	1.07242	0.639052	0.631702	1.00257	0.517238	0.46041	0.249917	1.32732	1.68067	3.53977	1.16187	3.12504	1.15147	1.47087	1.47953	1.28737	1.21235	2.7245	1.33856	0.685284	1.54371	2.61505	0.998663	0.952304	3.42413	2.92047	2.08672	1.49089	2.3391	2.22768	2.20204	5.2983	3.55586
AC(5-DC)	0.875121	1.4771	0.853054	2.97465	0	2.94197	0	3.97727	1.06197	0	1.16616	0.811676	0.998091	2.93944	1.08222	2.47846	6.01935	0	0.911897	0	0	2.85997	0	0.520136	2.55775	0	1.83215	1.00191	0.374971	2.52121	1.99174	1.85074	0.809807	1.94505	2.08119	2.70773	1.57294	0	1.16845	0	1.10363	2.81007	1.97598	3.51979	2.92678	0	1.18886	4.22986	1.49623
AC(7-Me2)	0.884568	1.01764	0.89319	1.42087	0.53892	1.70541	1.4887	1.28378	0.919426	0.785597	0.918383	0.482833	1.15243	1.29424	1.77025	0.707731	1.07892	1.84854	0.25648	0.8479	1.14951	1.53252	0.687543	0.917553	0.84508	2.69606	0.62142	1.47012	0.982357	1.30014	0.825783	1.40275	1.21474	1.30228	1.46055	1.02564	1.45131	0.889015	0.753824	1.05759	1.89764	0.947412	1.14217	2.11837	1.73874	2.39121	1.48455	2.21803	2.03491
AC(10:0)	1.21038	0.520123	0.670813	3.76298	1.02796	2.3438	0.525988	1.62097	0.818513	0.972044	0.673339	0.450128	1.37349	0.765331	4.59409	0.693893	1.48871	0.609159	0.80264	1.10218	0.511427	0.609827	0.156863	1.37413	1.7024	3.69026	0.929556	3.50194	1.38046	2.01772	1.8102	1.66474	1.55713	3.63043	1.21474	0.946144	2.03213	1.75586	0.946563	0.928359	3.6624	2.77599	3.0552	1.41798	2.45877	3.22543	3.3569	6.08986	3.88015
AC(12-OH)	1.95625	0.691985	0.512482	1.51358	1.014	2.59536	0.109899	1.9587	0.986002	1.31365	0.518871	0.565553	2.256	1.09334	3.00499	0.241172	0.682498	0.402596	0.523676	0.556262	0.960455	0.972965	0.26256	1.633	2.98823	1.25842	1.28058	2.46614	0.319637	1.60786	3.09221	1.15865	1.86093	1.9704	0.298862	0.849701	2.34983	1.24099	1.09502	0.359238	1.82087	1.55882	3.27563	0.69151	1.97788	1.83105	1.59802	2.30102	1.97987
AC(14:1)	0.925063	0.683254	0.556066	1.54404	1.52667	2.5369	0.345317	1.254	1.05946	1.48569	0.601315	0.558147	2.2594	0.775437	2.57957	0.807643	1.32793	0.94054	0.506852	0.784548	0.585473	0.660456	0.301588	1.83046	2.50166	1.58537	1.41617	1.998	0.787243	1.20308	3.72808	1.28282	2.3768	3.95729	0.637497	0.831268	2.43907	1.5062	1.1042	0.584824	2.13311	1.24578	2.35751	0.821265	3.26278	1.55553	1.424	3.40305	2.78098
AC(14:0)	1.07594	0.746896	0.649083	1.38381	1.00817	1.2275	0.679107	1.17638	0.947602	0.851477	0.745881	0.991827	1.30983	0.598142	1.80436	0.528507	1.40465	1.12042	0.416136	0.935872	0.806441	1.65484	0.420962	0.713266	1.38086	1.29614	1.31066	1.3315	0.923781	1.28593	2.1694	1.25464	1.59157	2.91407	0.92835	0.866616	2.90699	1.40105	0.908501	0.479941	1.49848	1.28323	1.47108	1.73352	2.16716	1.40918	1.05014	2.15684	2.48626
AC(14:1-OH)	1.90878	0.608618	0.564075	1.18784	1.08512	1.49916	0.0989205	1.97477	0.692456	1.17861	0.271246	0.315595	2.13378	0.979164	2.10482	0.42713	0.792206	0.464088	0.366677	0.311466	0.490366	1.02084	0.142127	1.23025	1.99103	1.58143	0.779404	1.75211	1.15492	1.2007	2.14796	1.62053	2.85625	1.36545	0.555239	0.532678	1.70773	0.994861	0.487437	0.773773	1.81818	0.807963	2.28442	0.642116	1.79427	1.62953	1.50438	1.34764	1.49929
AC(14-OH)	1.30405	0.564456	0.221865	0.831307	1.04994	1.66396	0.233929	1.45298	1.09594	1.16994	0.537564	0.45101	1.98806	0.705978	1.59824	0.241869	1.05813	0.491467	0.564101	0.743927	0.904672	0.79454	0.33331	0.950057	1.92519	1.80906	1.06472	1.73025	1.13405	1.71789	2.783	1.14841	1.89787	1.0447	0.804843	0.804377	3.05957	0.958287	1.17064	0.650119	1.40806	1.3993	1.71962	0.76839	1.97229	2.11199	1.41028	1.27758	1.24872
AC(16:1)	0.80818	0.722217	0.813824	1.19005	1.56831	1.7451	0.613763	0.976692	1.24394	0.812295	0.596431	0.796104	1.61621	0.467061	1.95558	1.02677	1.26087	0.91274	0.520653	0.878501	0.612776	1.01799	0.629608	1.1039	1.79949	1.16094	1.67992	1.13913	0.982009	1.11604	2.98455	1.29538	1.71073	2.28575	0.795816	0.876934	2.68233	1.44397	0.893701	0.494534	1.81319	1.21134	1.86938	1.11559	2.26857	1.31331	0.859715	2.34405	3.02542
AC(16)	0.939506	0.921531	1.14947	0.994014	1.00599	1.0361	0.843506	0.919592	1.17069	0.781545	0.898474	0.856634	1.56082	0.527228	1.55463	0.782793	1.43609	1.22053	0.695902	1.35688	0.992874	1.37566	0.622302	0.955178	2.03244	1.52815	1.67653	1.30074	0.946836	1.41447	1.7501	1.57997	2.16397	1.30474	1.05755	1.44277	2.63899	1.35025	0.93232	0.684018	1.48907	1.42358	1.00724	1.47099	1.43933	1.3663	1.32105	1.67802	1.91507
AC(16:1-OH)	1.25369	0.526669	0.347914	1.51107	0.942015	1.92163	0.351127	1.36093	0.805901	1.08061	0.415834	0.273327	1.87993	0.523593	2.76204	0.352343	1.23801	1.11847	0.219545	0.52062	1.17126	0.723594	0.587357	1.23581	1.47188	1.33214	0.614784	1.94557	1.02884	0.971158	3.65109	1.21741	1.80208	0.783501	0.398761	0.499072	2.51905	1.10727	1.37237	0.273708	1.69707	1.15653	1.60888	0.91762	2.55474	1.51576	1.06968	2.35391	2.23177
AC(16-OH)	1.57946	0.706945	0.593038	1.12032	0.488225	1.41993	0.343081	1.13197	0.75854	0.7587	1.93152	0.60974	1.8774	0.937246	1.49768	0.349053	0.965904	1.23449	0.178577	0.448871	0.669788	1.0341	1.12139	0.445529	1.57556	1.54447	1.32837	1.44596	0.806125	1.05445	3.02576	1.22349	1.60641	2.26256	0.239438	0.919273	3.39265	0.985722	1.12538	0.289635	1.45645	1.39333	0.871663	0.88548	2.96085	1.07308	1.06307	1.48046	2.58779
AC(18:4)	#DIV/0!	#DIV/0!	#DIV/0!	#DIV/0!	#DIV/0!	#DIV/0!	#DIV/0!	#DIV/0!	#DIV/0!	#DIV/0!	#DIV/0!	#DIV/0!	#DIV/0!	#DIV/0!	#DIV/0!	#DIV/0!	#DIV/0!	#DIV/0!	#DIV/0!	#DIV/0!	#DIV/0!	#DIV/0!	#DIV/0!	#DIV/0!	#DIV/0!	#DIV/0!	#DIV/0!	#DIV/0!	#DIV/0!	#DIV/0!	#DIV/0!	#DIV/0!	#DIV/0!	#DIV/0!	#DIV/0!	#DIV/0!	#DIV/0!	#DIV/0!	#DIV/0!	#DIV/0!	#DIV/0!	#DIV/0!	#DIV/0!	#DIV/0!	#DIV/0!	#DIV/0!	#DIV/0!	#DIV/0!	#DIV/0!
AC(18:3)	1.2247	0.624245	0.998876	0.837527	1.77291	1.17414	0.845533	1.85363	0.889994	0.599515	1.22488	1.12162	1.31912	1.05492	1.3539	0.623291	0.929065	0.906139	0.670708	1.69864	0.64712	0.652839	0.388744	1.79079	1.558	1.51667	1.20222	1.00112	0.661683	0.738524	0.980854	1.70174	2.17879	0.923174	0.46361	1.48289	2.14117	1.4791	0.627354	2.43029	1.75348	0.436738	2.34474	0.764256	1.69984	1.0041	2.30379	1.43825	1.57585
AC(18:2)	0.822998	0.752364	0.842358	0.878732	1.82873	1.28459	0.915343	1.53997	1.10958	0.638317	1.02466	1.14288	1.60998	0.833272	1.01758	0.76343	0.968855	0.982419	0.557029	1.84163	0.664011	0.935863	0.753757	1.3586	1.83419	1.62367	1.20448	1.03822	0.600586	1.17988	0.832378	1.62193	3.61657	0.830558	0.698609	1.05392	2.08761	1.20788	0.522908	1.38751	1.66212	0.450025	1.76909	0.975258	1.21563	0.891036	1.56861	0.941993	1.23897
AC(18:1)	0.71734	0.945432	0.929183	0.896959	1.38243	1.27299	0.740172	0.950072	1.31915	0.782707	1.07322	0.878503	1.64604	0.791773	1.11395	0.800339	0.902003	1.18619	0.754366	1.29495	0.675469	1.31872	0.790246	1.04993	1.83288	1.35973	1.55482	1.13431	0.897338	1.20012	1.30689	1.1404	1.64975	1.12084	0.788623	0.847208	2.59031	1.04035	0.744131	0.63864	1.57311	0.898547	1.29485	1.19443	1.57088	1.27255	1.01104	1.3044	1.58349
AC(18:0)	1.17532	1.02587	0.87589	0.853919	0.65148	0.909555	0.842712	0.810878	1.02424	5.65517	1.20683	0.975757	1.35719	0.747096	0.797165	0.903504	0.808753	1.14901	0.814519	1.3767	0.913264	1.46899	1.05088	0.962911	1.30118	1.85675	1.13133	1.13704	0.632581	1.6222	1.1901	1.40169	1.58223	1.09265	0.820987	1.16222	2.75969	0.964905	1.03591	1.22166	1.23861	1.02858	0.791389	1.41242	1.75678	1.53614	2.10623	1.00355	1.48781
AC(18:1-OH)	1.1762	0.302255	0.223529	1.10274	0.881715	1.93292	0.30453	1.07533	0.751026	1.10959	0.75247	0.317715	2.00968	0.298985	1.62478	1.32202	1.45825	1.28278	0.257314	0.739398	0.497508	0.718853	0.664716	1.19902	2.48394	0.844652	1.06903	1.37354	0.930972	1.14744	4.83149	1.43124	1.55241	1.62237	0.630613	0.352568	2.89056	1.47536	1.08243	0.436314	1.39392	1.49675	1.25087	0.734491	3.63462	0.825974	0.892819	2.10082	2.86334
AC(20:4)	1.40813	0.736654	0.508212	0.801612	0.292018	1.18116	0.915749	0.761165	1.06465	1.02649	1.19447	1.3477	1.1176	1.07475	0.595546	1.03511	0.497089	0.796866	0.973506	1.53585	0.580502	1.50452	1.17596	0.783379	0.966876	1.50246	0.749008	1.72859	0.359592	1.45614	0.801579	1.4142	1.80948	0.929043	1.14825	0.938024	1.58304	0.616986	1.46284	1.20227	0.709746	0.746251	0.690119	0.859693	1.77626	1.46172	1.65687	1.2666	0.923948
AC(16:2)	0.80652	0.46072	0.465384	2.04867	2.06067	2.133	0.647452	1.35027	0.860968	0.992617	0.68184	1.05427	1.88877	1.03987	1.98041	1.00738	1.84143	0.834167	0.508517	0.915136	0.806354	0.416994	0.436394	1.67649	2.54343	1.45506	1.27051	2.16911	0.439388	0.95777	2.54916	1.59448	2.89909	2.99003	0.72117	0.957473	1.91132	1.8545	0.798451	0.976069	1.64957	1.03433	2.22392	0.699289	2.70479	1.20784	1.35714	3.06475	2.34665
FA(5:0)	1.40465	0.804228	0.792339	0.94783	1.01742	0.857206	1.18228	0.857872	0.976867	1.03293	0.831169	1.18515	0.897061	0.769173	1.05428	0.877263	1.23755	0.829407	0.848225	1.44598	1.08576	0.898437	2.03889	0.982581	1.0242	1.01971	0.766684	1.28315	1.28257	1.17799	1.03715	1.19293	0.97159	0.502383	1.34368	0.464807	1.25036	0.852326	1.90629	0.704781	0.774714	0.82882	1.00952	1.13059	0.686876	1.55556	1.19663	1.17941	0.797371
FA(6:0)	1.1903	0.794742	0.791919	1.00822	0.906924	0.887846	1.06718	0.912105	1.0773	1.07448	0.823522	0.991782	0.977973	0.801098	1.13212	0.829417	1.20553	0.768173	1.05818	1.05608	0.921141	0.988206	1.0772	1.11225	0.957708	1.09595	0.664326	1.15768	1.19171	1.29546	0.930609	1.0229	0.975897	0.75607	0.949627	1.12572	1.18597	0.985515	1.18729	1.14023	0.701244	0.817595	1.07746	1.02984	0.694251	1.03398	1.07248	1.12653	0.691932
FA(8:0)	1.12292	1.26161	0.792785	0.897204	0.807446	0.730447	1.1406	1.01588	1.42168	0.754055	0.794442	0.904265	0.887764	1.28836	0.984121	0.878365	1.38957	0.898648	1.33307	1.22013	1.80297	1.38984	0.938626	0.950248	0.958115	1.1318	0.719599	1.05092	1.34764	1.32149	1.27501	1.04715	0.923385	1.4978	1.28267	1.71368	1.1217	0.960915	1.12572	0.946626	0.948911	2.34405	1.5306	12.0242	0.947663	1.27606	1.06615	1.53208	0.887379
FA(10:0)	1.12642	0.934508	0.866363	1.29599	0.97033	0.914956	1.09169	0.967133	1.03468	0.984546	0.893499	0.955011	0.958256	1.13792	1.16679	0.707923	1.47244	0.921878	0.952902	1.28372	2.35261	1.6002	1.01545	1.1823	0.918932	0.915431	0.859583	1.44912	1.42489	1.12561	1.46611	0.775156	1.09713	1.95921	1.76015	1.52178	1.15926	1.00655	1.15738	1.14053	0.884255	1.65714	1.15752	5.37522	1.03926	1.31509	1.0696	2.08306	1.04527
FA(12:0)	1.16373	0.947469	2.04378	1.22866	1.10397	0.949188	0.5173	1.51176	0.824969	0.608658	0.787556	1.44593	0.880279	2.36604	1.08781	0.71773	1.77262	1.50269	0.610732	1.05081	1.74913	1.08402	0.596384	0.944772	0.720844	0.573321	0.681921	1.52126	0.945929	3.98277	1.33338	0.669888	1.45034	4.53503	3.96079	1.15483	0.940191	1.69248	1.05316	0.837032	1.14523	3.65976	1.65812	3.2088	1.60455	1.615	0.766519	3.68854	1.62792
FA(14:0)	2.01719	0.990538	1.14732	1.82572	1.16721	1.13815	0.544453	1.34293	0.986563	0.690766	0.788688	0.62605	1.255	2.02343	1.69206	0.704299	3.10014	1.78353	0.37491	0.614842	1.6521	1.15767	0.607453	0.984078	0.649493	0.624586	1.00946	1.88248	0.795347	0.988315	2.11846	1.06231	1.41696	4.11833	0.932337	1.51568	0.807977	1.74331	1.28903	1.01093	1.22509	1.88597	2.21114	2.06642	2.25953	2.04255	0.570642	3.29902	1.88445
FA(16:0)	0.890048	0.853704	0.866314	1.37647	0.979718	1.16267	0.773968	1.10257	1.09344	0.651634	0.620509	0.837779	1.03047	1.16256	1.33778	1.02028	1.056	1.15167	0.669001	0.758144	1.11776	1.1243	0.685912	1.21886	0.897861	0.910348	0.687074	1.46617	1.03345	0.819735	1.0924	0.918449	1.03949	1.31092	0.745178	0.932647	1.012	1.09604	1.1428	0.879656	1.11965	1.10006	1.08171	1.22595	1.54271	1.16927	0.736683	1.64536	1.32445
FA(18:0)	0.577384	0.89203	0.736765	2.05021	0.792313	1.79301	0.803856	1.11554	1.31283	0.587908	0.477012	0.971224	0.837328	1.41342	1.10902	2.05337	0.899728	1.16693	0.525726	0.799353	1.28582	1.72197	0.676413	1.59204	1.02878	1.14016	0.556165	1.7212	1.05244	0.596971	0.921262	0.743916	0.917635	1.42771	0.773334	0.747821	0.858744	0.911805	1.30368	0.804045	1.61015	0.835141	0.907951	1.45263	3.12552	0.919926	0.663782	1.91929	1.6522
FA(14:1)	2.42438	0.902238	1.78985	2.18321	0.999271	1.31541	0.473648	1.22558	1.36191	0.337874	0.490183	0.365267	0.981117	1.59738	3.16901	0.697449	4.95564	1.86846	0.319505	0.381599	1.39445	1.48348	0.668455	0.95804	0.634438	0.67429	1.00073	2.39758	1.11489	0.623321	3.84203	0.708626	0.992118	3.71469	0.484086	1.32632	0.66588	2.83819	1.21947	0.944655	1.14901	1.4779	1.74632	2.85018	2.18631	1.63667	0.473329	7.73256	2.17983
FA(16:1)	2.43698	0.89447	1.14852	2.49922	1.60616	1.74874	0.504047	1.26192	1.39606	0.395309	0.435846	0.265011	0.988515	1.64592	3.28248	0.70576	4.31567	1.87069	0.330905	0.26215	0.894205	1.03065	0.686804	1.01148	0.762761	0.561556	1.27108	2.03549	0.830411	0.508717	4.58735	0.644007	1.08424	3.46542	0.424595	1.44027	1.03821	3.22521	1.23339	0.832068	1.36686	2.47258	2.15472	1.07892	2.98124	2.19481	0.357012	6.03477	3.01249
FA(18:1)	0.931775	0.721551	1.17582	1.91828	1.35222	1.36799	0.453016	1.11088	0.790692	0.675012	0.60244	0.656157	1.20666	0.818863	2.02126	1.23391	1.6711	1.69067	0.906102	0.879813	1.23575	0.772464	0.341161	1.76443	1.43045	0.868126	1.01639	2.09932	0.983611	0.668344	1.75598	0.743892	1.01803	1.92455	0.848616	1.16426	1.30078	1.6094	1.20989	0.813599	1.59543	1.36159	1.61329	1.36742	2.34916	1.63564	0.838577	2.67066	1.9869
FA(18:2)	0.959536	0.624284	1.32601	2.54083	2.04343	1.55961	0.399678	1.47454	0.575221	0.630071	0.705464	0.425375	1.44934	1.0166	2.30748	1.44563	2.251	1.89656	0.662285	0.864613	1.31262	0.460965	0.293544	1.8913	1.316	0.597943	0.983398	2.85085	0.67385	0.637494	1.73045	1.04433	1.48336	2.61838	0.627725	1.5816	1.24758	2.75107	1.01193	1.35532	1.94322	1.64083	1.89168	1.06979	3.14767	1.78463	0.818559	3.68742	2.19571
FA(18:3)	1.40438	0.445535	3.00379	2.54474	2.3513	1.38825	0.417887	1.63344	0.496452	0.299781	0.792681	0.580614	1.25183	1.47729	2.34117	0.848805	2.58425	1.70476	0.637479	0.705908	1.58857	0.35856	0.249972	1.99491	1.1512	0.742356	0.845857	2.62345	0.443814	0.600834	2.03669	1.28523	1.56267	3.87025	0.566217	2.33133	1.39464	3.86319	0.882924	2.33032	1.82327	1.61471	3.34781	0.876866	3.17528	1.7631	1.07222	5.0615	2.35074
FA(20:4)	1.34929	1.45365	1.86523	1.99685	1.36623	1.31241	0.515512	1.66111	0.492986	0.838961	1.10661	0.654212	2.00079	0.999953	1.32704	0.674362	2.23469	0.745546	0.608889	0.865511	0.844367	0.476784	0.414967	1.27303	1.09915	0.633266	1.00005	2.26939	0.875625	0.890217	2.18833	1.05111	1.94039	3.25099	0.731782	1.50478	1.15358	3.56787	1.88684	1.68621	1.57284	1.63027	1.8168	0.684042	3.31769	1.35507	0.817985	3.7748	2.18854
FA(20:5)	1.1334	3.70528	1.87341	2.50021	0.883328	1.0516	0.745216	1.36361	1.4073	0.735895	0.997788	2.03729	1.07541	0.634257	1.73484	0.754444	1.33874	0.358889	0.267336	0.568136	1.11598	0.487149	0.696999	1.442	1.00221	0.603744	0.623263	1.77023	0.46007	0.897788	2.12692	0.536823	0.86505	3.16316	1.11623	2.40104	0.959112	1.89615	1.74043	1.71763	0.900663	1.1286	2.05724	0.643039	2.40362	0.645939	0.917907	3.60467	1.53047
FA(22:6)	0.947827	1.97355	1.08783	1.74029	1.71235	0.94989	0.831651	1.16116	0.92151	1.1884	0.483361	0.873915	1.05944	1.05011	1.36707	0.602624	1.84756	0.912505	0.373736	0.929773	1.52018	0.659871	0.448168	1.42101	1.13731	0.686513	1.3755	2.37412	0.632631	0.755367	1.05067	0.423252	0.683831	3.17373	1.21692	1.42262	1.09119	2.83721	2.07619	1.07643	1.35355	1.76859	2.00734	0.541409	3.44098	0.769534	0.953281	3.42582	1.53052
FA(20:3)	1.22824	0.687999	1.78548	2.54403	1.57351	1.51922	0.556507	1.10966	0.416429	0.75062	0.711608	0.416107	1.41046	0.992249	2.25205	0.635859	2.30689	2.04822	0.549728	0.882899	1.44936	0.43244	0.295382	1.20308	1.32981	0.558881	1.00775	2.00289	0.686215	0.826859	1.67845	0.796791	1.24758	2.39547	0.643472	1.64743	1.35119	2.70185	1.5613	0.906843	1.67386	1.65645	1.70043	0.937716	2.17098	1.48384	0.631057	4.82153	2.51768
Glycocholate	0.476618	2.83617	0.914355	1.25562	1.05155	16.7905	0.162886	0.523992	1.58743	0.904399	0.460986	1.31896	0.46375	0.948454	0.921279	5.91381	0.920176	0.397052	1.05227	2.69886	4.42245	2.45161	4.32062	0.254081	3.96955	2.63004	0.603021	0.514798	1.52674	0.93523	0.286733	1.26955	2.79946	0.947382	0.363398	0.971885	0.310243	0.0865714	0.214254	0.954564	0.27077	2.16083	1.93191	0.269292	0.051235	3.80864	0.450237	1.90902	0.275857
Taurocholate	0.3426	2.66521	0.796409	1.19013	0.520191	35.9452	0.196897	0.203394	3.11953	0.907292	0.26254	1.53752	0	2.78992	0.220335	6.93705	0.146224	0.485469	1.03935	2.15546	8.10741	2.06089	7.77473	1.8915	6.07104	9.55079	0.444812	0.389907	0.705063	0.960654	0.382143	0.343928	2.4002	1.94034	0.0443442	1.05189	0.406736	0.201286	0.0429937	0.332224	0	3.54702	0.966139	0.567542	0	4.94351	0.0803351	1.02143	0.324409
Taurochenodeoxycholate/Tauroursodeoxycholate	0.0919817	2.8135	0.578728	1.90054	0.991429	8.28442	0.199205	0.324143	2.39817	1.00857	0.378067	0.934622	0.0956758	1.38446	0.321526	4.46337	0.480237	0.670532	0.985901	2.734	6.7757	2.19987	2.63619	1.60608	5.5548	8.45645	1.21988	0.668461	0.847034	0.809693	1.58135	0.525348	2.87858	1.43473	0.0686988	1.20011	0.584767	0.173819	0.206864	0.430254	0.789224	2.40072	0.756382	1.03124	0.13208	6.74873	0.356944	0.812837	0.38894
Glycodeoxycholate/Glychenodeoxycholate	0.182067	2.58622	1.02604	1.44205	1.4678	3.39793	0.105451	0.427905	1.44099	0.973955	0.5432	0.61194	0.63879	0.552161	0.880572	4.04595	0.964913	0.731361	1.08787	1.82818	2.59517	1.8155	2.09188	0.208212	2.54219	2.50123	1.02891	0.516988	0.91474	0.83083	0.992664	1.21626	2.30997	0.882795	0.259867	1.43245	0.327104	0.0800983	0.337214	0.511206	1.41373	1.98868	1.61648	0.714348	0.205615	3.63539	0.368548	1.23061	0.27565
HODE	1.31334	0.972939	1.10684	1.12753	1.62917	0.98829	0.522677	1.27858	1.01171	1.94636	0.898991	0.751274	0.933015	2.91093	0.959317	2.53764	1.28581	1.85027	0.693214	1.03004	0.978177	0.977558	0.89017	1.47729	0.88179	0.753493	0.740574	1.27104	0.862303	1.01975	1.50196	0.96724	1.04624	2.05073	0.62518	0.907521	0.771196	1.20608	0.970336	1.22821	0.984993	0.928022	1.02655	0.89321	1.71581	0.929127	0.891492	1.54288	1.04503
HETE	0.828117	1.00812	1.21587	0.88471	1.02593	1.06589	0.728734	1.04745	1.02921	1.09694	1.01095	0.779223	0.970618	1.14882	0.856476	1.09422	0.915968	1.06206	0.9406	1.03972	1.37026	1.5799	0.833388	0.854843	0.898132	0.991882	1.95862	0.784505	0.812282	0.814113	0.953608	0.693837	0.922015	1.41226	0.844721	0.747925	0.733202	0.913991	0.73423	0.738944	1.10187	0.919215	0.984385	0.907918	1.35231	0.750551	0.838239	0.628862	1.29854
HPETE/Leukotriene B4	0.713443	1.53775	0.978395	2.18145	1.15214	0.883928	0.8548	1.21674	1.06339	1.07792	1.12155	0.833137	0.769341	1.04301	0.946892	1.0216	0.785797	0.81782	0.877172	1.05589	1.04226	0.872449	0.805515	1.08441	0.618737	1.18745	0.823059	1.71611	0.838809	1.08723	0.728917	0.615692	0.749491	1.2638	0.758764	0.988777	0.824397	1.01662	0.924264	1.26554	1.19054	0.720085	0.708161	0.881601	1.07821	0.978342	0.958793	0.943332	0.754942
Prostaglandin A2/B2	0.0977131	0.168314	2.05292	0.0805415	0.213586	2.41543	0.0260127	0.985136	0.16144	1.42047	1.01486	0.127977	1.17732	4.09165	0.0748894	14.1993	0.552489	0.0511312	4.07723	2.38186	2.49898	2.27721	3.07026	1.9913	0.311452	5.66294	1.80915	0.088281	0.546608	0.176111	3.78893	0.169615	0.22228	1.39649	3.28149	2.0484	2.32088	0.0394416	0.108617	0.476283	0.19484	0.0404233	0.0917728	1.41352	7.2152	0.0814787	0.267481	1.65535	0.0704876
Prostaglandin D2/E2//Thromboxane A2	0.811601	0.620079	0.790817	1.79505	0.973559	1.34266	0.826934	1.26231	1.2887	0.724639	0.598882	0.851433	0.905644	1.10226	1.53676	1.05159	0.86101	1.14711	0.915454	0.841226	1.2368	2.24165	0.745305	1.38417	1.02644	1.1547	0.856037	1.41911	1.20317	0.858485	1.01893	0.846894	1.07557	1.93525	0.823814	0.788257	0.963266	0.995854	1.0605	0.795186	0.947208	1.11488	0.971557	1.39759	2.79807	1.0582	0.876926	1.49703	1.79664
Prostaglandin E3/D3	0.924315	0.695121	1.53476	1.56498	0.453738	1.44863	0.43736	0.560129	0.999579	0.556509	0.661446	0.539251	0.679042	3.7064	1.76219	1.08735	1.62155	1.02287	2.08797	2.11566	1.00042	1.24298	3.99412	0.662383	0.530636	4.49809	0.922841	1.12222	0.60737	0.501897	2.73932	0.414118	0.515705	4.67928	1.80084	0.939451	1.2849	1.67596	0.567388	0.898451	1.22423	0.840501	1.15356	2.08924	7.40354	0.963421	0.51918	2.59022	1.81429
Prostaglandin G2	1.06675	0.87622	1.19107	1.11488	1.01086	1.13044	1.2177	0.792408	1.05559	0.860094	0.751486	1.23606	0.943253	1.84168	0.68605	1.26222	1.10165	0.942954	0.727808	0.673769	0.732936	3.36519	2.02595	0.817757	0.75234	0.847674	0.989143	1.54429	1.12775	0.722768	0.918789	0.874141	1.61872	0.985734	0.784227	0.674251	0.731377	0.81769	1.01687	0.817025	0.672438	0.640022	0.93139	1.1923	0.817962	0.92148	0.673033	0.885757	0.642676
Mevalonate	1.01109	0.410546	0.716832	0.855299	0.869096	1.57394	1.52277	1.15021	1.95334	0.522568	1.49151	1.60934	0.831763	0.454663	1.19307	1.19838	0.988908	0.510004	0.420645	0.827465	1.16757	0.64988	2.20139	0.919383	13.8807	3.08809	0.538972	2.12157	0.815806	1.06127	2.45073	6.51563	0.85914	1.00133	1.91583	0.401747	1.42604	0.538507	0.391363	0.805184	0.794758	2.18383	1.52554	0.373639	1.00445	1.87775	2.47616	0.820016	0.679105
Sphingosine	1.08232	0.894599	1.22787	2.49631	0.889983	2.095	1.48286	0.856357	3.07372	0.662081	0.846453	0.953119	1.62492	4.8092	1.08904	0.929253	2.91375	0.927339	0.476268	0.72417	0.522825	1.04688	1.12634	0.894528	0.948593	1.12564	0.946722	1.56822	2.04778	0.660545	1.26596	0.987678	1.29865	0.909935	0.8548	1.59514	1.02302	1.56841	1.10472	2.78397	0.712746	0.967669	1.2308	1.10353	1.17367	0.832357	0.969679	1.03621	0.8364
Sphingosine 1-phosphate	0.902164	1.15457	1.08714	0.739389	1.32008	1.03004	1.15915	1.09616	0.989401	0.686669	0.877102	1.05796	0.951176	0.987113	0.900466	0.907412	0.747051	1.2641	0.878522	1.0106	0.807506	1.13971	0.666912	0.797798	1.02262	1.37916	1.35164	0.781238	1.16562	1.1974	0.727657	0.853601	1.27314	1.08265	0.899301	1.16446	1.26517	1.36361	0.858523	1.18119	0.869449	0.934743	0.658522	0.862148	1.37377	0.973155	0.987474	1.15956	1.25373
hippurate	1.97919	0.371901	0.22968	0.822622	1.44455	0.377065	1.92926	1.12094	0.963746	0.847743	0.674912	0.398967	0.951744	0.624198	1.77487	0.301714	1.29112	0.124459	1.0639	0.957686	0.937515	1.584	1.72814	1.63572	4.47995	1.05455	0.233847	2.37247	2.1625	1.03625	0.305967	1.28006	1.9888	0.408964	2.23972	0.677031	2.67872	0.233908	3.44089	1.16598	0.262783	0.0468051	23.605	1.38705	0.366927	1.3399	0.222994	0.503723	0.169196
cresol	0.907751	0.411785	0.727322	1.47992	1.42013	2.06308	3.28557	0.870662	6.23386	0.894106	1.60371	0.738384	0.531326	1.37344	0.578009	0.565191	17.5188	0.661407	0.498432	1.09225	1.89313	1.16195	0.577165	1.69747	1.64436	0.34453	0.463921	0.696264	2.40324	2.32692	1.64158	0.835054	0.965151	0.483112	2.34862	2.70154	1.36075	0.806622	0.971251	0.700951	0.730161	1.51255	0.429917	1.51142	0.968032	1.63524	0.901613	2.3251	2.89791
4-Imidazolone-5-propanoate	0.60934	0.707548	0.807086	1.57797	0.644517	1.4371	1.43415	1.33153	0.568465	0.61196	0.668946	1.93652	0.855664	1.02846	0.920579	0.680177	1.53966	1.29891	1.09202	0.422958	2.69932	1.16076	0.776015	1.34105	0.971543	1.15249	0.670299	0.703579	1.20566	1.40617	1.40865	1.96894	0.566996	1.84562	1.79152	1.01023	0.627352	0.543917	1.6054	1.04667	1.02197	0.221802	0.341203	1.41382	1.29283	0.807757	0.855329	1.11451	0.181726
phenylacetylglutamine	0.695116	0.563143	0.565271	2.16955	0.424727	0.949807	1.98218	0.745853	1.74317	0.170291	1.7815	0.60707	2.14354	1.79454	5.81082	1.14545	0.697446	1.54013	2.55918	0.574796	1.07471	0.591468	0.8032	0.820942	0.963721	1.92945	0.537217	4.02747	10.6853	1.03628	1.58578	2.94482	0.277651	2.18806	1.51312	2.63452	0.701085	3.08716	1.14876	2.69437	6.96078	2.86833	3.62262	4.15507	2.1427	2.34584	0.527906	3.05343	0.610976
N6-Methyl-L-lysine	0.808842	0.677199	4.08571	0.780069	0.948462	1.00513	0.92186	3.89983	0.730259	3.54949	0.652793	0.639756	5.55055	2.94522	0.845778	4.11519	0.95628	0.623107	3.96487	4.4115	0.53815	0.994875	2.11793	4.00917	0.955034	0.63645	2.28259	3.39917	4.05309	3.98425	0.839143	4.863	5.05252	3.94622	1.02265	0.88739	4.00589	1.15908	2.35838	3.2419	3.92009	2.75578	3.92726	3.26151	1.12776	0.809869	0.688408	0.857695	0.70762
Caffeine	0.11422	0.48622	1.41467	2.10233	0.21319	1.28724	0.0712771	0.158442	1.06274	0.187397	1.5089	0.189932	0.52496	2.19528	1.91374	0.921686	1.26952	0.744326	1.10062	0.90248	1.5292	0.937257	3.43218	0.732099	1.96018	4.28984	0.321704	1.53764	4.10292	0.510166	1.7813	0.57151	1.95436	1.6695	1.26095	1.46877	2.07346	0.0518445	0.0470316	0.0414216	0.0387674	0.284055	0.0328286	1.52256	6.07413	0.0907944	0.158146	2.51029	0.0986483
Riboflavin	1.16029	0.884712	0.880912	1.38979	0.958415	1.15485	0.973656	0.988391	1.19528	2.94285	1.01991	0.781786	1.0291	0.888903	1.82478	0.867796	0.907942	1.01161	0.915091	0.966982	0.887788	0.935608	1.83217	0.83821	0.912842	1.30811	1.14675	1.77305	2.34459	1.22058	1.40445	2.05847	0.988662	0.859647	0.89259	0.73892	1.18555	1.02539	0.725921	0.792487	1.55728	1.6609	4.17817	1.26642	1.19072	1.78848	4.8997	1.15283	1.67229
Biotin	0.977468	0.787644	1.99664	1.49119	1.0076	1.00526	1.39603	0.515372	1.4391	0.751285	1.05178	1.56477	0.159292	0.507827	1.16494	0.541017	2.08069	1.87939	1.26869	1.16141	0.507661	0.994739	0.28178	1.18208	0.809104	0.919076	1.32604	0.869992	0.884487	0.910786	0.4325	1.4533	0.52201	0.909327	0.816297	1.87455	1.20078	1.75063	0.685333	0.840386	0.492672	0.514566	1.04079	1.10238	1.03982	1.01328	0.884449	0.93949	0.771279
N-Amidino-L-aspartate	0.903158	0.806562	1.01587	0.957889	0.951669	0.744288	1.31006	1.65452	2.2882	0.79462	1.02329	0.984127	0.886491	0.834506	1.11251	0.965208	0.798057	0.912556	0.69871	1.89574	1.73824	1.30397	0.483716	1.85779	0.975358	1.31583	1.04401	1.69112	2.30008	1.04979	1.03456	1.3976	1.29398	1.39834	0.729558	1.12983	1.01285	0.82434	0.972472	0.869081	1.5123	1.03766	0.495025	1.19752	0.72089	1.75734	0.936044	0.700925	0.778653
N-Acyl-D-glutamate	0.494698	0.286397	3.98501	0.946336	0.822435	1.84519	1.28641	3.11183	2.95442	0.671879	0.27855	4.72234	0.600089	0.966908	0.962315	2.54673	1.03309	0.657658	1.1309	1.166	3.74126	0.874071	5.66125	1.51282	5.35659	0.855529	0.681462	2.29447	0.523397	0.459496	3.58042	1.2434	1.02297	0.501965	0.522582	0.927985	0.584826	0.841403	1.88195	0.396241	0.358821	5.96614	2.00051	0.92471	1.06064	1.0484	1.61554	1.30784	1.61138
N-Acetyl-L-aspartate	0.705709	0.995496	0.572751	0.698243	1.22799	1.38475	1.06173	0.960002	1.15029	1.60521	0.68574	0.920332	1.40683	1.0045	0.802401	1.56728	1.26972	1.55337	1.52731	0.73864	0.819553	1.33463	1.03187	1.02642	0.982229	0.82191	1.13551	0.611526	0.958669	0.473019	1.55866	0.47571	0.878831	0.850858	0.491171	1.26768	1.05569	1.54835	1.15209	1.0509	0.988449	0.685472	0.989548	0.910749	0.925363	0.455268	1.02877	1.14509	1.5291
N-Acetyl-L-glutamate	1.00126	0.953572	1.06932	1.03646	1.09457	0.97276	0.980212	0.970813	1.03695	0.992054	0.985315	0.979194	1.03013	0.93469	0.989047	0.946847	0.984345	1.00818	1.03805	1.00403	1.16331	0.998736	1.01062	1.05405	1.04662	0.918676	1.02741	1.05979	0.930153	0.87361	0.991227	1.03931	1.02464	0.945962	0.964631	0.930545	0.997086	0.919203	0.861517	0.98843	0.957935	0.927164	0.92139	0.930373	0.986162	0.972133	1.01094	0.981575	0.939797
N-Acetyl-L-histidine	0.557317	0.609697	0.61191	1.44479	0.966972	0.840407	0.624058	1.30651	1.06147	1.55605	1.2531	1.02333	0.831736	0.797348	1.60284	1.19706	0.526368	1.18025	0.976672	1.28438	0.823871	1.09034	0.575007	0.821418	1.35647	0.805853	1.16156	0.662642	1.19606	1.13835	0.694278	0.907273	1.47016	1.02834	1.1867	1.22592	1.07677	0.551138	0.735872	0.845754	1.57827	0.621726	0.958648	0.635591	1.19339	0.830702	1.36324	1.0181	1.27175
N-Acetyl-L-leucine	1.98368	2.43766	2.05091	1.23912	0.813636	0.885937	0.731343	3.39687	0	1.05946	0.400084	0	1.12673	2.21835	1.02098	1.03213	0.398483	0	0.979019	0.864446	0.631032	1.89967	1.31501	0.644473	0.757473	1.59194	3.53548	1.26321	0.711961	0	1.19779	1.47103	1.40549	3.03906	4.08979	2.43201	4.21172	4.18612	12.8161	3.84609	6.80786	0	2.51091	0	1.9146	0.789126	0.701441	0.80128	0.807399
L-Homocitrulline	0	1.04246	0.88119	2.73953	0	0	1.34543	0.943165	0	1.21921	1.04897	1.08424	0	1.1588	0	2.04796	0.957538	1.36021	0	0	2.79165	1.65009	0	3.95056	0	1.20115	0	1.70973	2.30745	0.251315	0.847157	0	0.822549	1.58722	1.20333	0	0	0	2.45435	0	1.32753	0	0	2.76657	1.23174	0.678933	0	0.548305	1.16471
Homomethionine	0.478834	1.93233	0	1.00042	3.09549	1.53445	0	0.266989	2.44953	1.84617	0.540647	2.28878	0.594191	3.05875	2.65753	2.92546	0.454011	0	1.53054	0	0.739065	0	0	0	0.99958	1.08315	0.112741	1.13274	1.20621	1.16066	2.67962	0	0.811157	2.85077	1.56434	2.87772	0.411755	1.4014	0.503553	3.1727	0	0.630544	1.68171	0.46343	0.65137	0.440661	0.490221	0.30631	1.60336
alpha-Oxo-benzeneacetic acid	0.551686	0.482593	6.82429	0	1.2256	0.301598	0.480023	0.548712	11.3138	1.68102	0.991028	0.817437	0.267982	3.16499	1.44111	0.489378	0.43095	1.00897	5.22038	17.4994	0.308831	4.13193	1.17172	0.372996	0.492055	18.96	1.44479	0.547436	19.5275	11.4022	0.255432	0.326645	0.713149	0.632919	5.29534	0.725347	0.536081	0.177994	0.182301	0.269409	0.391669	0.374331	0.740676	0.407726	1.00171	5.11599	0.204579	0.389543	0.101225
N6-N6-N6-Trimethyl-L-lysine	1.30525	0.58028	0.78078	0.864853	0.995743	0.734727	1.09469	2.19644	0.905586	1.08067	0.846284	1.34541	0.874589	0.929706	2.54777	0.539665	1.25608	0.994978	1.20201	1.00426	1.31962	0.884691	0.892185	1.35867	1.61608	1.12585	0.986875	1.17653	0.826804	1.07152	0.728266	1.24669	1.56802	1.38467	0.975556	1.02619	0.957705	1.01625	1.7367	1.48542	2.0812	1.07419	0.988181	0.934561	1.02487	1.1673	1.09687	1.18545	1.3678
[truncated: 32 more columns]

## Sheet: ANOVA
Compound	f.value	p.value	-LOG10(p)	FDR	Fisher's LSD
Lactate	30.105	3.1519e-10	9.5014	5.043e-08	Healthy Control - Covid No PASC; Healthy Control - PASC; Covid No PASC - PASC	5.04304e-08
Pyruvate	24.689	6.8374e-09	8.1651	5.4699e-07	Healthy Control - Covid No PASC; Healthy Control - PASC; Covid No PASC - PASC	5.46992e-07
AC(10:0)	13.871	8.025e-06	5.0956	0.000428	Covid No PASC - Healthy Control; PASC - Healthy Control; PASC - Covid No PASC
N-Acetyl-L-leucine	12.661	1.943e-05	4.7115	0.00077719	Covid No PASC - Healthy Control; Healthy Control - PASC; Covid No PASC - PASC
L-alanine	12.224	2.6871e-05	4.5707	0.00085987	Healthy Control - Covid No PASC; Healthy Control - PASC; PASC - Covid No PASC
FA(18:2)	11.722	3.919e-05	4.4068	0.0010451	Covid No PASC - Healthy Control; PASC - Healthy Control; PASC - Covid No PASC
FA(18:3)	11.212	5.7668e-05	4.2391	0.0013181	Covid No PASC - Healthy Control; PASC - Healthy Control; PASC - Covid No PASC
Malate	10.971	6.9321e-05	4.1591	0.0013864	Healthy Control - Covid No PASC; Healthy Control - PASC; Covid No PASC - PASC
FA(14:0)	10.577	9.3926e-05	4.0272	0.0016698	Covid No PASC - Healthy Control; PASC - Healthy Control; PASC - Covid No PASC
2-Hydroxyglutarate	10.34	0.00011285	3.9475	0.0018056	Healthy Control - Covid No PASC; Healthy Control - PASC; Covid No PASC - PASC
L-asparagine	10.201	0.00012573	3.9006	0.0018288	Healthy Control - Covid No PASC; Healthy Control - PASC; Covid No PASC - PASC
FA(20:3)	9.8793	0.00016169	3.7913	0.0021559	Covid No PASC - Healthy Control; PASC - Healthy Control; PASC - Covid No PASC
AC(14:1)	9.6184	0.00019854	3.7021	0.0023854	Covid No PASC - Healthy Control; PASC - Healthy Control; PASC - Covid No PASC
AC(16:2)	9.5551	0.00020872	3.6804	0.0023854	Covid No PASC - Healthy Control; PASC - Healthy Control; PASC - Covid No PASC
AC(14:0)	9.396	0.00023674	3.6257	0.0025252	Covid No PASC - Healthy Control; PASC - Healthy Control; Covid No PASC - PASC
FA(18:1)	8.9609	0.00033483	3.4752	0.0032792	Covid No PASC - Healthy Control; PASC - Healthy Control; PASC - Covid No PASC
Citrate	8.9113	0.00034842	3.4579	0.0032792	Healthy Control - Covid No PASC; Healthy Control - PASC; Covid No PASC - PASC
FA(20:4)	8.8235	0.00037385	3.4273	0.0033231	Covid No PASC - Healthy Control; PASC - Healthy Control; PASC - Covid No PASC
AC(8:0)	8.6558	0.00042783	3.3687	0.0036028	Covid No PASC - Healthy Control; PASC - Healthy Control; PASC - Covid No PASC
L-methionine	8.4433	0.000508	3.2941	0.0038541	Healthy Control - Covid No PASC; Healthy Control - PASC; Covid No PASC - PASC
AC(18:4)	8.4132	0.00052053	3.2836	0.0038541	Covid No PASC - Healthy Control; PASC - Healthy Control; PASC - Covid No PASC
FA(16:1)	8.3911	0.00052994	3.2758	0.0038541	Covid No PASC - Healthy Control; PASC - Healthy Control; PASC - Covid No PASC
FA(16:0)	8.0997	0.00067177	3.1728	0.0046732	Covid No PASC - Healthy Control; PASC - Healthy Control; PASC - Covid No PASC
FA(20:5)	7.748	0.00089615	3.0476	0.0059743	Covid No PASC - Healthy Control; PASC - Healthy Control; PASC - Covid No PASC
AC(16:1)	7.5928	0.0010185	2.9921	0.0065182	Covid No PASC - Healthy Control; PASC - Healthy Control; PASC - Covid No PASC
FA(14:1)	7.0966	0.001538	2.8131	0.0094644	Covid No PASC - Healthy Control; PASC - Healthy Control; PASC - Covid No PASC
Spermidine	6.853	0.0018862	2.7244	0.011177	Covid No PASC - Healthy Control; PASC - Healthy Control; Covid No PASC - PASC
Succinate	6.7783	0.0020084	2.6972	0.011476	Healthy Control - Covid No PASC; Healthy Control - PASC; Covid No PASC - PASC
L-tyrosine	6.492	0.0025576	2.5922	0.014111	Healthy Control - Covid No PASC; Healthy Control - PASC; Covid No PASC - PASC
4-Coumarate	6.4349	0.0026844	2.5712	0.014317	Healthy Control - Covid No PASC; Healthy Control - PASC; Covid No PASC - PASC
AC(14:1-OH)	6.3075	0.0029913	2.5241	0.015439	Covid No PASC - Healthy Control; PASC - Healthy Control; PASC - Covid No PASC
L-threonine	6.2038	0.0032676	2.4858	0.016338	Healthy Control - Covid No PASC; Healthy Control - PASC; Covid No PASC - PASC
AC(16)	5.8407	0.0044599	2.3507	0.021624	Covid No PASC - Healthy Control; PASC - Healthy Control; Covid No PASC - PASC
Itaconate	5.7475	0.0048327	2.3158	0.022742	Healthy Control - Covid No PASC; Healthy Control - PASC; Covid No PASC - PASC
AC(14-OH)	5.6122	0.0054317	2.2651	0.024831	Covid No PASC - Healthy Control; PASC - Healthy Control; Covid No PASC - PASC
Cadaverine	5.4677	0.0061566	2.2107	0.027362	Healthy Control - Covid No PASC; Healthy Control - PASC; PASC - Covid No PASC
AC(12-OH)	5.4289	0.0063677	2.196	0.027536	Covid No PASC - Healthy Control; PASC - Healthy Control; PASC - Covid No PASC
FA(22:6)	5.3815	0.0066355	2.1781	0.027939	Covid No PASC - Healthy Control; PASC - Healthy Control; PASC - Covid No PASC
AC(16:1-OH)	4.9431	0.0097361	2.0116	0.039943	Covid No PASC - Healthy Control; PASC - Healthy Control; PASC - Covid No PASC
AC(18:1-OH)	4.7091	0.011968	1.922	0.047871	Covid No PASC - Healthy Control; PASC - Healthy Control; Covid No PASC - PASC
FA(12:0)	4.3626	0.01628	1.7884	0.06353	Covid No PASC - Healthy Control; PASC - Healthy Control; PASC - Covid No PASC
L-tryptophan	4.0733	0.021091	1.6759	0.080345	Healthy Control - Covid No PASC; Healthy Control - PASC; Covid No PASC - PASC
Putrescine	4.0288	0.021952	1.6585	0.081683	Covid No PASC - Healthy Control; PASC - Healthy Control; PASC - Covid No PASC
Ectoine	3.9095	0.024442	1.6119	0.08888	Covid No PASC - Healthy Control; Healthy Control - PASC; Covid No PASC - PASC
Indole	3.8667	0.025406	1.5951	0.090333	Healthy Control - Covid No PASC; Healthy Control - PASC; Covid No PASC - PASC
S-Glutathionyl-L-cysteine	3.8118	0.026697	1.5735	0.092859	Healthy Control - Covid No PASC; Healthy Control - PASC; Covid No PASC - PASC
N-Acetyl-L-ornithine	3.7829	0.027404	1.5622	0.093292	Healthy Control - Covid No PASC; Healthy Control - PASC; Covid No PASC - PASC
p-Hydroxyphenylacetylglycine	3.5566	0.033652	1.473	0.11217	Healthy Control - Covid No PASC; Healthy Control - PASC; Covid No PASC - PASC
N-Acetyl-L-glutamate	3.2271	0.045476	1.3422	0.14849	Healthy Control - Covid No PASC; Healthy Control - PASC; PASC - Covid No PASC
AC(16-OH)	3.192	0.046965	1.3282	0.14972	Covid No PASC - Healthy Control; PASC - Healthy Control; Covid No PASC - PASC
AC(18:3)	3.1466	0.048968	1.3101	0.14972	Covid No PASC - Healthy Control; PASC - Healthy Control; Covid No PASC - PASC
FA(10:0)	3.1415	0.049198	1.308	0.14972	Covid No PASC - Healthy Control; PASC - Healthy Control; Covid No PASC - PASC
alpha-Oxo-benzeneacetic acid	3.1328	0.049594	1.3046	0.14972	Healthy Control - Covid No PASC; Healthy Control - PASC; PASC - Covid No PASC
L-isoleucine/leucine	2.9936	0.056381	1.2489	0.16705	Healthy Control - Covid No PASC; Healthy Control - PASC; Covid No PASC - PASC
Riboflavin	2.9185	0.060435	1.2187	0.17581	Covid No PASC - Healthy Control; PASC - Healthy Control; PASC - Covid No PASC
N1-Acetylspermidine	2.8807	0.062584	1.2035	0.17787	Covid No PASC - Healthy Control; PASC - Healthy Control; Covid No PASC - PASC
Indolepyruvate	2.8673	0.063368	1.1981	0.17787	Healthy Control - Covid No PASC; Healthy Control - PASC; Covid No PASC - PASC
HETE	2.7531	0.070444	1.1522	0.19433	Healthy Control - Covid No PASC; Healthy Control - PASC; Covid No PASC - PASC
N6-Methyl-L-lysine	2.7236	0.072405	1.1402	0.19635	Covid No PASC - Healthy Control; Healthy Control - PASC; Covid No PASC - PASC
glycine	2.6387	0.078354	1.1059	0.20894	Healthy Control - Covid No PASC; Healthy Control - PASC; PASC - Covid No PASC
AC(3:0)	2.6111	0.080399	1.0947	0.21088	Healthy Control - Covid No PASC; Healthy Control - PASC; Covid No PASC - PASC
N-Amidino-L-aspartate	2.5188	0.087638	1.0573	0.22616	Healthy Control - Covid No PASC; Healthy Control - PASC; Covid No PASC - PASC
L-proline	2.4269	0.095502	1.02	0.24254	Healthy Control - Covid No PASC; Healthy Control - PASC; Covid No PASC - PASC
Beta Hydroxybutyrate	2.3807	0.099731	1.0012	0.24933	Covid No PASC - Healthy Control; PASC - Healthy Control; PASC - Covid No PASC
FA(8:0)	2.3512	0.10253	0.98913	0.25208	Covid No PASC - Healthy Control; PASC - Healthy Control; Covid No PASC - PASC
L-valine	2.3362	0.10398	0.98305	0.25208	Healthy Control - Covid No PASC; Healthy Control - PASC; Covid No PASC - PASC
HODE	2.0771	0.13274	0.87701	0.31698	Healthy Control - Covid No PASC; PASC - Healthy Control; PASC - Covid No PASC
Prostaglandin E3/D3	1.9637	0.14779	0.83036	0.34774	Covid No PASC - Healthy Control; PASC - Healthy Control; PASC - Covid No PASC
AC(4-Me)	1.9327	0.15219	0.81763	0.35289	Covid No PASC - Healthy Control; Healthy Control - PASC; Covid No PASC - PASC
AC(7-Me2)	1.8836	0.15945	0.79736	0.36302	Covid No PASC - Healthy Control; PASC - Healthy Control; PASC - Covid No PASC
Taurine	1.859	0.16323	0.78719	0.36302	Covid No PASC - Healthy Control; Healthy Control - PASC; Covid No PASC - PASC
Sphingosine 1-phosphate	1.8469	0.16512	0.78221	0.36302	Covid No PASC - Healthy Control; Healthy Control - PASC; Covid No PASC - PASC
AC(4:0)	1.8437	0.16563	0.78087	0.36302	Covid No PASC - Healthy Control; Healthy Control - PASC; Covid No PASC - PASC
Adenine	1.8217	0.16913	0.77178	0.36569	Healthy Control - Covid No PASC; Healthy Control - PASC; PASC - Covid No PASC
Prostaglandin G2	1.7777	0.17636	0.75359	0.37624	Healthy Control - Covid No PASC; Healthy Control - PASC; PASC - Covid No PASC
Creatine	1.7444	0.18205	0.73981	0.38326	Healthy Control - Covid No PASC; Healthy Control - PASC; PASC - Covid No PASC
Mannitol/Sorbitol/Glucitol/Iditol	1.6997	0.18998	0.72128	0.39477	Healthy Control - Covid No PASC; Healthy Control - PASC; PASC - Covid No PASC
Guanine	1.6443	0.20032	0.69827	0.41092	Covid No PASC - Healthy Control; PASC - Healthy Control; PASC - Covid No PASC
Serotonin	1.5797	0.21309	0.67143	0.42925	Covid No PASC - Healthy Control; PASC - Healthy Control; PASC - Covid No PASC
Kynurenine	1.5722	0.21463	0.66832	0.42925	Covid No PASC - Healthy Control; Healthy Control - PASC; Covid No PASC - PASC
g-Oxalo-crotonate	1.507	0.22848	0.64115	0.44199	Covid No PASC - Healthy Control; Healthy Control - PASC; Covid No PASC - PASC
Phosphate	1.5069	0.2285	0.64112	0.44199	Healthy Control - Covid No PASC; PASC - Healthy Control; PASC - Covid No PASC
AC(5-OH)	1.5033	0.22928	0.63963	0.44199	Covid No PASC - Healthy Control; PASC - Healthy Control; PASC - Covid No PASC
AC(18:1)	1.4855	0.23325	0.63217	0.44429	Covid No PASC - Healthy Control; PASC - Healthy Control; Covid No PASC - PASC
L-cystine	1.3945	0.25457	0.5942	0.47918	Covid No PASC - Healthy Control; Healthy Control - PASC; Covid No PASC - PASC
N-formyl kynurenine	1.3524	0.2651	0.5766	0.48409	Covid No PASC - Healthy Control; Healthy Control - PASC; Covid No PASC - PASC
L-phenylalanine	1.351	0.26547	0.57598	0.48409	Healthy Control - Covid No PASC; Healthy Control - PASC; PASC - Covid No PASC
Ornithine	1.3387	0.26863	0.57084	0.48409	Healthy Control - Covid No PASC; Healthy Control - PASC; Covid No PASC - PASC
Allantoate	1.3362	0.26928	0.5698	0.48409	Healthy Control - Covid No PASC; Healthy Control - PASC; Covid No PASC - PASC
Hypoxanthine	1.307	0.27698	0.55756	0.4924	Covid No PASC - Healthy Control; Healthy Control - PASC; Covid No PASC - PASC
HPETE/Leukotriene B4	1.2867	0.28246	0.54904	0.49522	Healthy Control - Covid No PASC; PASC - Healthy Control; PASC - Covid No PASC
Prostaglandin D2/E2//Thromboxane A2	1.2783	0.28475	0.54553	0.49522	Covid No PASC - Healthy Control; PASC - Healthy Control; PASC - Covid No PASC
Homovanillate	1.2547	0.29131	0.53564	0.50118	Healthy Control - Covid No PASC; Healthy Control - PASC; PASC - Covid No PASC
hippurate	1.2109	0.30393	0.51723	0.51732	Covid No PASC - Healthy Control; PASC - Healthy Control; Covid No PASC - PASC
AC(5:1)	1.1757	0.31444	0.50246	0.52959	Healthy Control - Covid No PASC; Healthy Control - PASC; Covid No PASC - PASC
Uridine	1.1519	0.32178	0.49245	0.53629	Healthy Control - Covid No PASC; PASC - Healthy Control; PASC - Covid No PASC
Glycocholate	1.1247	0.33037	0.48099	0.54249	Healthy Control - Covid No PASC; Healthy Control - PASC; PASC - Covid No PASC
phenylacetylglutamine	1.1188	0.33228	0.4785	0.54249	Covid No PASC - Healthy Control; PASC - Healthy Control; Covid No PASC - PASC
AC(2:0)	1.0813	0.3446	0.46268	0.55008	Covid No PASC - Healthy Control; PASC - Healthy Control; PASC - Covid No PASC
L-aspartate	1.0798	0.34508	0.46208	0.55008	Covid No PASC - Healthy Control; PASC - Healthy Control; PASC - Covid No PASC
Taurocholate	1.0734	0.34724	0.45937	0.55008	Healthy Control - Covid No PASC; Healthy Control - PASC; PASC - Covid No PASC
Taurochenodeoxycholate/Tauroursodeoxycholate	1.0264	0.36347	0.43953	0.56746	Healthy Control - Covid No PASC; Healthy Control - PASC; PASC - Covid No PASC
gamma-L-Glutamyl-L-cysteine	1.0179	0.3665	0.43592	0.56746	Healthy Control - Covid No PASC; Healthy Control - PASC; PASC - Covid No PASC
L-serine	1.0113	0.36885	0.43315	0.56746	Healthy Control - Covid No PASC; Healthy Control - PASC; PASC - Covid No PASC
Ribose/Ribulose/Arabinose/Xylose/Xylulose	1.0015	0.3724	0.42899	0.56746	Healthy Control - Covid No PASC; PASC - Healthy Control; PASC - Covid No PASC
AC(18:2)	0.96166	0.38711	0.41216	0.58432	Covid No PASC - Healthy Control; PASC - Healthy Control; Covid No PASC - PASC
AC(5-DC)	0.92261	0.40213	0.39564	0.60131	Covid No PASC - Healthy Control; PASC - Healthy Control; PASC - Covid No PASC
L-histidine	0.88413	0.41751	0.37933	0.61278	Healthy Control - Covid No PASC; PASC - Healthy Control; PASC - Covid No PASC
L-arginine	0.88032	0.41906	0.37772	0.61278	Healthy Control - Covid No PASC; Healthy Control - PASC; PASC - Covid No PASC
L-glutamate	0.86039	0.4273	0.36927	0.61278	Covid No PASC - Healthy Control; Healthy Control - PASC; Covid No PASC - PASC
L-lysine	0.85785	0.42836	0.36819	0.61278	Healthy Control - Covid No PASC; Healthy Control - PASC; Covid No PASC - PASC
L-Homocitrulline	0.85645	0.42895	0.3676	0.61278	Healthy Control - Covid No PASC; PASC - Healthy Control; PASC - Covid No PASC
FA(18:0)	0.82149	0.44385	0.35276	0.62847	Covid No PASC - Healthy Control; PASC - Healthy Control; PASC - Covid No PASC
Dimethylglycine	0.79837	0.45401	0.34294	0.63197	Covid No PASC - Healthy Control; PASC - Healthy Control; Covid No PASC - PASC
Xanthine	0.79075	0.4574	0.3397	0.63197	Covid No PASC - Healthy Control; PASC - Healthy Control; PASC - Covid No PASC
Ascorbate	0.78902	0.45818	0.33897	0.63197	Covid No PASC - Healthy Control; PASC - Healthy Control; PASC - Covid No PASC
AC(20:4)	0.7632	0.46991	0.32799	0.63691	Covid No PASC - Healthy Control; PASC - Healthy Control; Covid No PASC - PASC
L-Citrulline	0.75939	0.47166	0.32637	0.63691	Covid No PASC - Healthy Control; Healthy Control - PASC; Covid No PASC - PASC
Pyridoxal	0.74799	0.47696	0.32152	0.63691	Healthy Control - Covid No PASC; Healthy Control - PASC; PASC - Covid No PASC
Indole-3-acetate	0.74556	0.47809	0.32049	0.63691	Healthy Control - Covid No PASC; Healthy Control - PASC; Covid No PASC - PASC
Asymmetric dimethyl arginine	0.73797	0.48166	0.31726	0.63691	Covid No PASC - Healthy Control; Healthy Control - PASC; Covid No PASC - PASC
4-Imidazolone-5-propanoate	0.71643	0.49194	0.30809	0.64517	Covid No PASC - Healthy Control; Healthy Control - PASC; Covid No PASC - PASC
5-6-Dihydrothymine	0.64359	0.5284	0.27704	0.67982	Covid No PASC - Healthy Control; PASC - Healthy Control; Covid No PASC - PASC
Nicotinamide	0.64124	0.52962	0.27603	0.67982	Covid No PASC - Healthy Control; Healthy Control - PASC; Covid No PASC - PASC
FA(6:0)	0.63066	0.53516	0.27152	0.67982	Healthy Control - Covid No PASC; PASC - Healthy Control; PASC - Covid No PASC
Sphingosine	0.63027	0.53536	0.27135	0.67982	Healthy Control - Covid No PASC; PASC - Healthy Control; PASC - Covid No PASC
4-Hydroxyphenylacetate	0.59956	0.55177	0.25824	0.69515	Healthy Control - Covid No PASC; Healthy Control - PASC; PASC - Covid No PASC
Biotin	0.56511	0.5708	0.24352	0.7135	Healthy Control - Covid No PASC; PASC - Healthy Control; PASC - Covid No PASC
Mevalonate	0.53788	0.58631	0.23187	0.72721	Healthy Control - Covid No PASC; Healthy Control - PASC; Covid No PASC - PASC
L-glutamine	0.52723	0.5925	0.22731	0.72923	Healthy Control - Covid No PASC; Healthy Control - PASC; Covid No PASC - PASC
N-Methylethanolamine phosphate	0.50572	0.6052	0.2181	0.73632	Covid No PASC - Healthy Control; PASC - Healthy Control; Covid No PASC - PASC
Dehydroascorbate	0.50094	0.60806	0.21606	0.73632	Covid No PASC - Healthy Control; PASC - Healthy Control; PASC - Covid No PASC
D-Glucose	0.49428	0.61207	0.2132	0.73632	Healthy Control - Covid No PASC; Healthy Control - PASC; PASC - Covid No PASC
(5-L-Glutamyl)-L-glutamine	0.46908	0.62747	0.20241	0.74329	Covid No PASC - Healthy Control; Healthy Control - PASC; Covid No PASC - PASC
Inosine	0.46705	0.62874	0.20153	0.74329	Healthy Control - Covid No PASC; Healthy Control - PASC; PASC - Covid No PASC
4-Pyridoxate	0.45505	0.63623	0.19639	0.74329	Healthy Control - Covid No PASC; Healthy Control - PASC; Covid No PASC - PASC
cresol	0.45471	0.63644	0.19624	0.74329	Healthy Control - Covid No PASC; Healthy Control - PASC; PASC - Covid No PASC
Pantothenate	0.40533	0.66827	0.17505	0.7748	Healthy Control - Covid No PASC; Healthy Control - PASC; Covid No PASC - PASC
Homomethionine	0.37536	0.68838	0.16217	0.79238	Covid No PASC - Healthy Control; Healthy Control - PASC; Covid No PASC - PASC
Glycodeoxycholate/Glychenodeoxycholate	0.36622	0.69463	0.15825	0.79386	Healthy Control - Covid No PASC; Healthy Control - PASC; PASC - Covid No PASC
N6-N6-N6-Trimethyl-L-lysine	0.3402	0.71276	0.14706	0.80881	Covid No PASC - Healthy Control; PASC - Healthy Control; Covid No PASC - PASC
Spermine	0.32106	0.72641	0.13882	0.81849	Covid No PASC - Healthy Control; Healthy Control - PASC; Covid No PASC - PASC
N-Acyl-D-glutamate	0.30634	0.73709	0.13248	0.82472	Healthy Control - Covid No PASC; Healthy Control - PASC; PASC - Covid No PASC
N-Acetyl-L-aspartate	0.29462	0.74571	0.12743	0.82857	Healthy Control - Covid No PASC; Healthy Control - PASC; PASC - Covid No PASC
Acetoacetate	0.26871	0.76513	0.11626	0.84141	Covid No PASC - Healthy Control; PASC - Healthy Control; PASC - Covid No PASC
AC(8:1)	0.26237	0.76996	0.11353	0.84141	Covid No PASC - Healthy Control; PASC - Healthy Control; PASC - Covid No PASC
Prostaglandin A2/B2	0.25834	0.77305	0.11179	0.84141	Healthy Control - Covid No PASC; PASC - Healthy Control; PASC - Covid No PASC
Creatinine	0.17361	0.84097	0.075217	0.90916	Covid No PASC - Healthy Control; Healthy Control - PASC; Covid No PASC - PASC
2-Oxoglutarate	0.15084	0.86026	0.065372	0.91812	Healthy Control - Covid No PASC; Healthy Control - PASC; PASC - Covid No PASC
AC(18:0)	0.15028	0.86073	0.065131	0.91812	Covid No PASC - Healthy Control; PASC - Healthy Control; Covid No PASC - PASC
L-Carnitine	0.1397	0.86985	0.060555	0.91865	Healthy Control - Covid No PASC; PASC - Healthy Control; PASC - Covid No PASC
3-Methyldioxyindole	0.13587	0.87318	0.058896	0.91865	Covid No PASC - Healthy Control; PASC - Healthy Control; PASC - Covid No PASC
FA(5:0)	0.12657	0.88131	0.054871	0.91865	Healthy Control - Covid No PASC; Healthy Control - PASC; PASC - Covid No PASC
Cystathionine	0.12328	0.8842	0.053447	0.91865	Covid No PASC - Healthy Control; PASC - Healthy Control; PASC - Covid No PASC
Kynurenic acid	0.10389	0.90146	0.045052	0.93054	Covid No PASC - Healthy Control; PASC - Healthy Control; Covid No PASC - PASC
5-Oxoproline	0.087187	0.9166	0.037819	0.9401	Healthy Control - Covid No PASC; Healthy Control - PASC; PASC - Covid No PASC
Urate	0.063988	0.93807	0.027765	0.95599	Covid No PASC - Healthy Control; PASC - Healthy Control; Covid No PASC - PASC
Fumarate	0.055532	0.94602	0.024099	0.958	Covid No PASC - Healthy Control; PASC - Healthy Control; Covid No PASC - PASC
N-Acetyl-L-histidine	0.041259	0.9596	0.017908	0.96564	Healthy Control - Covid No PASC; Healthy Control - PASC; PASC - Covid No PASC
Caffeine	0.033735	0.96684	0.014644	0.96684	Healthy Control - Covid No PASC; Healthy Control - PASC; Covid No PASC - PASC

## Sheet: Raw Formula
							Control				KO
							FC104-34	FC104-35	FC104-37	FC104-38	FC104-40	FC104-41	FC104-42	FC104-43	FC104-44	FC104-45	FC104-46	FC104-47	FC104-48	FC104-49	FC104-50	FC104-51	FC104-1	FC104-2	FC104-3	FC104-4	FC104-5	FC104-6	FC104-7	FC104-8	FC104-9	FC104-10	FC104-11	FC104-12	FC104-13	FC104-14	FC104-15	FC104-16	FC104-17	FC104-18	FC104-19	FC104-20	FC104-21	FC104-22	FC104-23	FC104-24	FC104-25	FC104-26	FC104-27
N.	compound	CmpdID	Pathway	parent	medRt	Polarity	Covid No PASC	Covid No PASC	Covid No PASC	Covid No PASC	Covid No PASC	Covid No PASC	Covid No PASC	Covid No PASC	Covid No PASC	Covid No PASC	Covid No PASC	Covid No PASC	Covid No PASC	Covid No PASC	Covid No PASC	Covid No PASC	Healthy Control	Healthy Control	Healthy Control	Healthy Control	Healthy Control	Healthy Control	Healthy Control	Healthy Control	Healthy Control	Healthy Control	Healthy Control	Healthy Control	Healthy Control	Healthy Control	Healthy Control	Healthy Control	Healthy Control	Healthy Control	Healthy Control	Healthy Control	Healthy Control	Healthy Control	Healthy Control	Healthy Control	Healthy Control	Healthy Control	Healthy Control
1	L-alanine	C00041	Amino acids	90.0548	0.706	[M+H]+	4.35897e+06	9501261	5.53122e+06	5.6047e+06	5.89305e+06	4.35978e+06	4952970	5.1951e+06	4.95943e+06	5531576	5.02037e+06	5821684	6.04263e+06	4445284	4.74435e+06	6.14599e+06	7.81701e+06	9205939	5.83444e+06	5323090	6329808	7179402	6569406	7365244	8369924	7295670	10093549	8559509	8.12214e+06	8.32648e+06	6.04025e+06	9517173	5.09091e+06	5635514	7449404	6.47716e+06	8679079	5.36063e+06	7161972	4534400	6.51057e+06	8131588	7.5328e+06
2	L-arginine	C00062	Amino acids	175.119	0.661	[M+H]+	2.90615e+06	4.14032e+06	1.83814e+06	2.3257e+06	3.00219e+06	2246484	2.32209e+06	2909744	2.2978e+06	2.47922e+06	3443972	2.50782e+06	1960743	4.0933e+06	2.53312e+06	2594345	2.1387e+06	1729180	994867	2.21043e+06	2548931	2806470	2148540	2845216	2.96952e+06	3795868	2862850	1.39981e+06	2.16287e+06	3934327	2983892	8528065	2.14444e+06	3.53677e+06	4.70352e+06	2.77445e+06	3416693	2.66245e+06	4063589	4632359	2757914	4.22349e+06	3.80934e+06
3	L-asparagine	C00152	Amino acids	133.061	0.707	[M+H]+	194330	232497	134686	132821	204626	147411	136429	132344	179644	198943	141758	161504	105585	157678	168652	175775	187103	251187	146509	168426	218610	216783	193543	109963	248574	230581	214758	181639	120076	229440	165773	354304	198631	234959	175749	229385	181217	253847	158634	179650	184975	287198	269506
4	L-aspartate	C00049	Amino acids	132.029	0.646	[M-H]-	516496	642300	670431	571841	658830	477385	631474	656971	602843	709536	755265	657379	725868	671670	582160	870481	754780	801647	489207	782566	597934	523224	677639	619699	532246	492411	437201	439079	713609	793770	354073	391111	565214	430446	457906	549444	638042	357607	595114	382655	441459	493817	631790
5	L-cysteine	C00097	Amino acids	#N/A	#N/A	#N/A	#N/A	#N/A	#N/A	#N/A	#N/A	#N/A	#N/A	#N/A	#N/A	#N/A	#N/A	#N/A	#N/A	#N/A	#N/A	#N/A	#N/A	#N/A	#N/A	#N/A	#N/A	#N/A	#N/A	#N/A	#N/A	#N/A	#N/A	#N/A	#N/A	#N/A	#N/A	#N/A	#N/A	#N/A	#N/A	#N/A	#N/A	#N/A	#N/A	#N/A	#N/A	#N/A	#N/A
6	L-glutamate	C00025	Amino acids	148.06	0.705	[M+H]+	480139	763087	288106	239002	281618	711128	802811	363635	501264	285078	467026	584740	288310	358949	373468	464096	429589	434215	204035	312120	229410	352438	259183	459520	402995	577842	606288	451252	334529	216814	393476	423166	200056	365381	210083	278943	221078	455418	450078	294600	416341	164150	460722
7	L-glutamine	C00064	Amino acids	147.076	0.703	[M+H]+	3845484	5.27913e+06	3.74085e+06	3646777	5.16042e+06	2.61536e+06	3.07568e+06	3.83579e+06	3.24185e+06	4.25647e+06	3.96679e+06	3.68119e+06	3.26812e+06	3.60184e+06	3.80613e+06	3.18242e+06	4.31685e+06	4009698	3426472	3176328	4664892	4.33551e+06	2.94398e+06	3334073	3.77222e+06	3905215	4.31006e+06	5.00969e+06	3.21516e+06	3.5132e+06	3.4422e+06	4959518	3.32475e+06	2935506	4.05322e+06	3.44836e+06	4.3266e+06	3.85973e+06	4.21703e+06	4787984	3.76706e+06	3.66751e+06	4.14281e+06
8	glycine	C00037	Amino acids	74.0232	0.757	[M-H]-	178376	172228	188157	194448	402362	141122	144504	188804	133253	286922	124966	125412	207225	228645	109256	201650	191473	244500	207223	190061	356306	242404	189603	168042	318409	178966	176940	291126	254685	185733	177999	341219	211995	128269	495769	223321	195322	168181	306667	233701	249552	190319	144336
9	L-histidine	C00135	Amino acids	156.077	0.635	[M+H]+	1.62383e+06	2.18634e+06	1.26835e+06	1.31267e+06	1.20398e+06	1.21474e+06	1.11438e+06	1.17878e+06	1.09445e+06	1.49639e+06	1.20827e+06	1.16953e+06	907167	1.57207e+06	973021	1016895	1.28816e+06	1.26954e+06	1126372	1.34717e+06	1.49661e+06	1.44372e+06	1.48002e+06	1.32325e+06	1.21348e+06	1.39051e+06	1.22966e+06	1.33331e+06	1.22202e+06	1.90897e+06	1.22797e+06	1.57413e+06	1.35157e+06	1.39643e+06	1.25108e+06	1.38439e+06	1.64751e+06	1.68866e+06	1.4061e+06	1.56508e+06	1603909	1.2159e+06	1.26099e+06
10	L-leucine	C00123	Amino acids	#N/A	#N/A	#N/A	#N/A	#N/A	#N/A	#N/A	#N/A	#N/A	#N/A	#N/A	#N/A	#N/A	#N/A	#N/A	#N/A	#N/A	#N/A	#N/A	#N/A	#N/A	#N/A	#N/A	#N/A	#N/A	#N/A	#N/A	#N/A	#N/A	#N/A	#N/A	#N/A	#N/A	#N/A	#N/A	#N/A	#N/A	#N/A	#N/A	#N/A	#N/A	#N/A	#N/A	#N/A	#N/A	#N/A
11	L-isoleucine/leucine	C00407	Amino acids	132.102	0.715	[M+H]+	73321376	93810536	70286368	74588328	41160028	73973760	68477768	54748140	62297900	58241548	85000264	66238076	34779200	70800104	47356320	109118848	50183716	55365932	63422592	51532480	57590076	50230540	79710880	89572384	126600840	51478548	70551504	61079808	56097104	54326196	66628636	68332880	49431968	60443636	42858548	120762720	110965880	92253160	28975014	108978472	62028532	73826648	63230212
12	L-lysine	C00047	Amino acids	147.113	0.638	[M+H]+	2.73575e+06	4198287	1.66848e+06	2897975	2185859	3377588	2679849	3.0201e+06	2.93671e+06	2.03932e+06	2.80767e+06	2.37721e+06	2.31912e+06	3.05887e+06	2.19795e+06	3.38833e+06	1.88163e+06	3.0856e+06	2.17751e+06	2.58418e+06	2901401	2.55497e+06	2956762	2.41406e+06	4.64753e+06	3.2231e+06	2.63196e+06	2.58096e+06	2409032	1.98166e+06	3.30933e+06	1.68793e+06	2453384	2.63121e+06	2.563e+06	3417818	3.69042e+06	3.4213e+06	2.41135e+06	2520051	2985470	4561879	2.43557e+06
13	L-methionine	C00073	Amino acids	150.058	0.709	[M+H]+	3.76378e+06	4.56031e+06	3.48683e+06	3.7701e+06	2849680	3.24033e+06	2.90622e+06	3439334	3105172	3.08079e+06	2917985	3.30919e+06	1.72012e+06	3.93175e+06	2.48112e+06	4.26632e+06	3.83728e+06	5.56537e+06	2.79074e+06	3281845	3558958	3.45148e+06	4.2437e+06	2899560	7851364	3.46544e+06	4.48004e+06	3882938	3.32296e+06	3.54074e+06	3411423	3906663	4197274	2.9226e+06	3762711	4724148	5.9147e+06	6662468	2.43647e+06	3.66818e+06	4201516	2812139	5.14094e+06
14	L-phenylalanine	C00079	Amino acids	166.086	0.722	[M+H]+	15697571	12273549	12508793	9499127	4279611	10520149	10338241	9784601	8487781	8.04143e+06	4.16075e+06	833433	7214664	1.1556e+06	4643996	4530357	1612499	11608651	11413472	8.27426e+06	9913377	7.83899e+06	9748984	4.55069e+06	11619159	8159158	7.33684e+06	11087136	943182	11816221	10116083	12052416	8571461	7.94095e+06	9267633	12833815	10967166	16436764	1.01962e+06	13060783	10992566	8.01536e+06	12750635
15	L-proline	C00148	Amino acids	116.07	0.718	[M+H]+	62324960	90776576	37407092	52820148	70550336	36811864	64755164	58371660	82504696	52141452	47084012	53682064	49868604	45154976	38901668	56731724	59142860	50960320	36596540	36746968	45580636	57675744	66515436	54047460	82391576	65445364	62866860	64746828	54422868	92043296	75179136	68654488	34828284	41491820	62973980	47953408	69563752	69134688	46686436	51716672	63734272	62706068	57634868
16	L-serine	C00065	Amino acids	106.05	0.711	[M+H]+	277986	318868	271984	340184	426508	317442	374804	311174	235294	353524	329102	208590	203052	346460	355979	256350	247075	492875	216557	315311	490459	358579	339647	243682	570764	333529	315141	345134	334658	562606	229772	662078	308512	255638	556014	338072	267934	424829	340669	340862	389183	427601	390536
17	L-threonine	C00188	Amino acids	120.065	0.711	[M+H]+	991896	1334611	1.6735e+06	1.37661e+06	1.08959e+06	1.30086e+06	1.36952e+06	1.87984e+06	1.22655e+06	1.40318e+06	1375042	1.34714e+06	897795	1.50185e+06	1.23188e+06	1.56788e+06	1.19539e+06	1.75522e+06	730752	1.84697e+06	1751091	1.14465e+06	1.5033e+06	1.04554e+06	1.83771e+06	1.38201e+06	1.54581e+06	1.99386e+06	977322	1693117	1.30609e+06	1.59548e+06	1.7587e+06	1641259	1.96916e+06	1694005	1.88292e+06	1.45342e+06	1.05545e+06	1.39343e+06	1.74076e+06	2.3903e+06	1608863
18	L-tryptophan	C00078	Amino acids	205.097	1.779	[M+H]+	30024726	25693946	38204868	26731622	23464880	25254770	31055674	23375488	28543696	18060282	33997664	27999466	19508882	22110640	25181558	50384244	34791580	32225674	23832566	26698720	22108900	26484110	30050538	31364352	55339648	33109958	25094784	23564216	30575414	28417930	30114250	28414338	36759532	30246816	19109100	46787172	52024068	33943444	25160010	26615728	30680642	31741510	19254726
19	L-tyrosine	C00082	Amino acids	182.081	0.708	[M+H]+	8074968	4447460	7.86244e+06	5428039	5851848	5823030	4.85639e+06	5.04483e+06	5032285	4.0423e+06	5.03195e+06	7.11051e+06	2.91387e+06	4.41394e+06	5058722	5.85047e+06	4995694	7.14364e+06	5819698	3.17306e+06	4.78846e+06	5.09445e+06	4.67413e+06	6014372	11434588	4.27531e+06	4.97267e+06	4.44118e+06	3.84932e+06	7.33577e+06	6658594	7.78175e+06	5557109	3.81034e+06	4328433	7.80591e+06	6.59012e+06	9623369	4771364	4.92887e+06	6054122	2.84621e+06	6.14126e+06
20	L-valine	C00183	Amino acids	118.086	0.734	[M+H]+	78773264	84567672	79974968	76276872	60832512	71126288	63344900	64922468	84336312	62320716	97837960	73228184	48024260	58283860	63448860	92862776	57146656	65745076	63538380	56426944	66108620	56477948	81448656	99061144	85840256	91811016	76099576	86245112	72408248	65558004	72681704	68746168	56647968	61615968	60070548	90335064	99872344	87788168	53498444	101693608	83192712	80254784	59633900
21	L-cystine	C00491	Amino acids	241.031	0.711	[M+H]+	406582	420855	337020	385878	273947	289942	310539	381199	345521	201588	324804	401529	335686	346951	497712	376548	291352	264153	259926	367418	214065	274898	345356	326036	499179	334517	298630	401277	266612	284432	398944	394145	331428	285768	433265	290953	294906	310178	420891	370887	449894	386243	332568
22	ATP	C00002	Nucleotides	#N/A	#N/A	#N/A	#N/A	#N/A	#N/A	#N/A	#N/A	#N/A	#N/A	#N/A	#N/A	#N/A	#N/A	#N/A	#N/A	#N/A	#N/A	#N/A	#N/A	#N/A	#N/A	#N/A	#N/A	#N/A	#N/A	#N/A	#N/A	#N/A	#N/A	#N/A	#N/A	#N/A	#N/A	#N/A	#N/A	#N/A	#N/A	#N/A	#N/A	#N/A	#N/A	#N/A	#N/A	#N/A	#N/A
23	ADP	C00008	Nucleotides	#N/A	#N/A	#N/A	#N/A	#N/A	#N/A	#N/A	#N/A	#N/A	#N/A	#N/A	#N/A	#N/A	#N/A	#N/A	#N/A	#N/A	#N/A	#N/A	#N/A	#N/A	#N/A	#N/A	#N/A	#N/A	#N/A	#N/A	#N/A	#N/A	#N/A	#N/A	#N/A	#N/A	#N/A	#N/A	#N/A	#N/A	#N/A	#N/A	#N/A	#N/A	#N/A	#N/A	#N/A	#N/A	#N/A
24	AMP	C00020	Nucleotides	#N/A	#N/A	#N/A	#N/A	#N/A	#N/A	#N/A	#N/A	#N/A	#N/A	#N/A	#N/A	#N/A	#N/A	#N/A	#N/A	#N/A	#N/A	#N/A	#N/A	#N/A	#N/A	#N/A	#N/A	#N/A	#N/A	#N/A	#N/A	#N/A	#N/A	#N/A	#N/A	#N/A	#N/A	#N/A	#N/A	#N/A	#N/A	#N/A	#N/A	#N/A	#N/A	#N/A	#N/A	#N/A	#N/A
25	dAMP	C00360	Nucleotides	#N/A	#N/A	#N/A	#N/A	#N/A	#N/A	#N/A	#N/A	#N/A	#N/A	#N/A	#N/A	#N/A	#N/A	#N/A	#N/A	#N/A	#N/A	#N/A	#N/A	#N/A	#N/A	#N/A	#N/A	#N/A	#N/A	#N/A	#N/A	#N/A	#N/A	#N/A	#N/A	#N/A	#N/A	#N/A	#N/A	#N/A	#N/A	#N/A	#N/A	#N/A	#N/A	#N/A	#N/A	#N/A	#N/A
26	dATP	C00131	Nucleotides	#N/A	#N/A	#N/A	#N/A	#N/A	#N/A	#N/A	#N/A	#N/A	#N/A	#N/A	#N/A	#N/A	#N/A	#N/A	#N/A	#N/A	#N/A	#N/A	#N/A	#N/A	#N/A	#N/A	#N/A	#N/A	#N/A	#N/A	#N/A	#N/A	#N/A	#N/A	#N/A	#N/A	#N/A	#N/A	#N/A	#N/A	#N/A	#N/A	#N/A	#N/A	#N/A	#N/A	#N/A	#N/A	#N/A
27	Adenosine	C00212	Nucleotides	#N/A	#N/A	#N/A	#N/A	#N/A	#N/A	#N/A	#N/A	#N/A	#N/A	#N/A	#N/A	#N/A	#N/A	#N/A	#N/A	#N/A	#N/A	#N/A	#N/A	#N/A	#N/A	#N/A	#N/A	#N/A	#N/A	#N/A	#N/A	#N/A	#N/A	#N/A	#N/A	#N/A	#N/A	#N/A	#N/A	#N/A	#N/A	#N/A	#N/A	#N/A	#N/A	#N/A	#N/A	#N/A	#N/A
28	Adenine	C00147	Nucleotides	136.062	0.713	[M+H]+	474678	381365	367118	384410	364069	437444	316320	362852	360194	305210	343202	351792	348549	347741	368918	225730	314915	451862	461669	404835	438683	362339	344627	471618	283559	464251	392030	355374	492222	349241	366422	460825	380532	422314	395780	261945	345208	440476	350902	436733	457943	356451	516175
29	GTP	C00044	Nucleotides	#N/A	#N/A	#N/A	#N/A	#N/A	#N/A	#N/A	#N/A	#N/A	#N/A	#N/A	#N/A	#N/A	#N/A	#N/A	#N/A	#N/A	#N/A	#N/A	#N/A	#N/A	#N/A	#N/A	#N/A	#N/A	#N/A	#N/A	#N/A	#N/A	#N/A	#N/A	#N/A	#N/A	#N/A	#N/A	#N/A	#N/A	#N/A	#N/A	#N/A	#N/A	#N/A	#N/A	#N/A	#N/A	#N/A
30	GDP	C00035	Nucleotides	#N/A	#N/A	#N/A	#N/A	#N/A	#N/A	#N/A	#N/A	#N/A	#N/A	#N/A	#N/A	#N/A	#N/A	#N/A	#N/A	#N/A	#N/A	#N/A	#N/A	#N/A	#N/A	#N/A	#N/A	#N/A	#N/A	#N/A	#N/A	#N/A	#N/A	#N/A	#N/A	#N/A	#N/A	#N/A	#N/A	#N/A	#N/A	#N/A	#N/A	#N/A	#N/A	#N/A	#N/A	#N/A	#N/A
31	GMP	C00144	Nucleotides	#N/A	#N/A	#N/A	#N/A	#N/A	#N/A	#N/A	#N/A	#N/A	#N/A	#N/A	#N/A	#N/A	#N/A	#N/A	#N/A	#N/A	#N/A	#N/A	#N/A	#N/A	#N/A	#N/A	#N/A	#N/A	#N/A	#N/A	#N/A	#N/A	#N/A	#N/A	#N/A	#N/A	#N/A	#N/A	#N/A	#N/A	#N/A	#N/A	#N/A	#N/A	#N/A	#N/A	#N/A	#N/A	#N/A
32	dGMP	C00362	Nucleotides	#N/A	#N/A	#N/A	#N/A	#N/A	#N/A	#N/A	#N/A	#N/A	#N/A	#N/A	#N/A	#N/A	#N/A	#N/A	#N/A	#N/A	#N/A	#N/A	#N/A	#N/A	#N/A	#N/A	#N/A	#N/A	#N/A	#N/A	#N/A	#N/A	#N/A	#N/A	#N/A	#N/A	#N/A	#N/A	#N/A	#N/A	#N/A	#N/A	#N/A	#N/A	#N/A	#N/A	#N/A	#N/A	#N/A
33	dGTP	C00286	Nucleotides	#N/A	#N/A	#N/A	#N/A	#N/A	#N/A	#N/A	#N/A	#N/A	#N/A	#N/A	#N/A	#N/A	#N/A	#N/A	#N/A	#N/A	#N/A	#N/A	#N/A	#N/A	#N/A	#N/A	#N/A	#N/A	#N/A	#N/A	#N/A	#N/A	#N/A	#N/A	#N/A	#N/A	#N/A	#N/A	#N/A	#N/A	#N/A	#N/A	#N/A	#N/A	#N/A	#N/A	#N/A	#N/A	#N/A
34	Guanosine	C00387	Nucleotides	#N/A	#N/A	#N/A	#N/A	#N/A	#N/A	#N/A	#N/A	#N/A	#N/A	#N/A	#N/A	#N/A	#N/A	#N/A	#N/A	#N/A	#N/A	#N/A	#N/A	#N/A	#N/A	#N/A	#N/A	#N/A	#N/A	#N/A	#N/A	#N/A	#N/A	#N/A	#N/A	#N/A	#N/A	#N/A	#N/A	#N/A	#N/A	#N/A	#N/A	#N/A	#N/A	#N/A	#N/A	#N/A	#N/A
35	Guanine	C00242	Nucleotides	152.057	1.294	[M+H]+	2139.15	1799.2	1658.46	2891.12	1487.8	4418.52	1201.84	2405.13	0	1649.81	3190.01	3990.99	1462.76	1866.09	2318.85	2021.76	0	1958.95	3641.5	1619.68	1958.73	2076.89	2280.55	1759.6	1761.77	0	3534.06	1830.77	1961.43	2284.66	1732.91	1803.96	2878.86	2202.29	0	1451.65	2439.92	0	1279.27	1717.42	1710.22	2416.71	2120.75
36	CTP	C00063	Nucleotides	#N/A	#N/A	#N/A	#N/A	#N/A	#N/A	#N/A	#N/A	#N/A	#N/A	#N/A	#N/A	#N/A	#N/A	#N/A	#N/A	#N/A	#N/A	#N/A	#N/A	#N/A	#N/A	#N/A	#N/A	#N/A	#N/A	#N/A	#N/A	#N/A	#N/A	#N/A	#N/A	#N/A	#N/A	#N/A	#N/A	#N/A	#N/A	#N/A	#N/A	#N/A	#N/A	#N/A	#N/A	#N/A	#N/A
37	CDP	C00112	Nucleotides	#N/A	#N/A	#N/A	#N/A	#N/A	#N/A	#N/A	#N/A	#N/A	#N/A	#N/A	#N/A	#N/A	#N/A	#N/A	#N/A	#N/A	#N/A	#N/A	#N/A	#N/A	#N/A	#N/A	#N/A	#N/A	#N/A	#N/A	#N/A	#N/A	#N/A	#N/A	#N/A	#N/A	#N/A	#N/A	#N/A	#N/A	#N/A	#N/A	#N/A	#N/A	#N/A	#N/A	#N/A	#N/A	#N/A
38	CMP	C00055	Nucleotides	#N/A	#N/A	#N/A	#N/A	#N/A	#N/A	#N/A	#N/A	#N/A	#N/A	#N/A	#N/A	#N/A	#N/A	#N/A	#N/A	#N/A	#N/A	#N/A	#N/A	#N/A	#N/A	#N/A	#N/A	#N/A	#N/A	#N/A	#N/A	#N/A	#N/A	#N/A	#N/A	#N/A	#N/A	#N/A	#N/A	#N/A	#N/A	#N/A	#N/A	#N/A	#N/A	#N/A	#N/A	#N/A	#N/A
39	dCMP	C00239	Nucleotides	#N/A	#N/A	#N/A	#N/A	#N/A	#N/A	#N/A	#N/A	#N/A	#N/A	#N/A	#N/A	#N/A	#N/A	#N/A	#N/A	#N/A	#N/A	#N/A	#N/A	#N/A	#N/A	#N/A	#N/A	#N/A	#N/A	#N/A	#N/A	#N/A	#N/A	#N/A	#N/A	#N/A	#N/A	#N/A	#N/A	#N/A	#N/A	#N/A	#N/A	#N/A	#N/A	#N/A	#N/A	#N/A	#N/A
40	Cytidine	C00475	Nucleotides	#N/A	#N/A	#N/A	#N/A	#N/A	#N/A	#N/A	#N/A	#N/A	#N/A	#N/A	#N/A	#N/A	#N/A	#N/A	#N/A	#N/A	#N/A	#N/A	#N/A	#N/A	#N/A	#N/A	#N/A	#N/A	#N/A	#N/A	#N/A	#N/A	#N/A	#N/A	#N/A	#N/A	#N/A	#N/A	#N/A	#N/A	#N/A	#N/A	#N/A	#N/A	#N/A	#N/A	#N/A	#N/A	#N/A
41	Cytosine	C00380	Nucleotides	#N/A	#N/A	#N/A	#N/A	#N/A	#N/A	#N/A	#N/A	#N/A	#N/A	#N/A	#N/A	#N/A	#N/A	#N/A	#N/A	#N/A	#N/A	#N/A	#N/A	#N/A	#N/A	#N/A	#N/A	#N/A	#N/A	#N/A	#N/A	#N/A	#N/A	#N/A	#N/A	#N/A	#N/A	#N/A	#N/A	#N/A	#N/A	#N/A	#N/A	#N/A	#N/A	#N/A	#N/A	#N/A	#N/A
42	dCTP	C00458	Nucleotides	#N/A	#N/A	#N/A	#N/A	#N/A	#N/A	#N/A	#N/A	#N/A	#N/A	#N/A	#N/A	#N/A	#N/A	#N/A	#N/A	#N/A	#N/A	#N/A	#N/A	#N/A	#N/A	#N/A	#N/A	#N/A	#N/A	#N/A	#N/A	#N/A	#N/A	#N/A	#N/A	#N/A	#N/A	#N/A	#N/A	#N/A	#N/A	#N/A	#N/A	#N/A	#N/A	#N/A	#N/A	#N/A	#N/A
43	Thymidine	C00214	Nucleotides	#N/A	#N/A	#N/A	#N/A	#N/A	#N/A	#N/A	#N/A	#N/A	#N/A	#N/A	#N/A	#N/A	#N/A	#N/A	#N/A	#N/A	#N/A	#N/A	#N/A	#N/A	#N/A	#N/A	#N/A	#N/A	#N/A	#N/A	#N/A	#N/A	#N/A	#N/A	#N/A	#N/A	#N/A	#N/A	#N/A	#N/A	#N/A	#N/A	#N/A	#N/A	#N/A	#N/A	#N/A	#N/A	#N/A
44	Thymine	C00178	Nucleotides	#N/A	#N/A	#N/A	#N/A	#N/A	#N/A	#N/A	#N/A	#N/A	#N/A	#N/A	#N/A	#N/A	#N/A	#N/A	#N/A	#N/A	#N/A	#N/A	#N/A	#N/A	#N/A	#N/A	#N/A	#N/A	#N/A	#N/A	#N/A	#N/A	#N/A	#N/A	#N/A	#N/A	#N/A	#N/A	#N/A	#N/A	#N/A	#N/A	#N/A	#N/A	#N/A	#N/A	#N/A	#N/A	#N/A
45	dTMP	C00364	Nucleotides	#N/A	#N/A	#N/A	#N/A	#N/A	#N/A	#N/A	#N/A	#N/A	#N/A	#N/A	#N/A	#N/A	#N/A	#N/A	#N/A	#N/A	#N/A	#N/A	#N/A	#N/A	#N/A	#N/A	#N/A	#N/A	#N/A	#N/A	#N/A	#N/A	#N/A	#N/A	#N/A	#N/A	#N/A	#N/A	#N/A	#N/A	#N/A	#N/A	#N/A	#N/A	#N/A	#N/A	#N/A	#N/A	#N/A
46	dTTP	C00459	Nucleotides	#N/A	#N/A	#N/A	#N/A	#N/A	#N/A	#N/A	#N/A	#N/A	#N/A	#N/A	#N/A	#N/A	#N/A	#N/A	#N/A	#N/A	#N/A	#N/A	#N/A	#N/A	#N/A	#N/A	#N/A	#N/A	#N/A	#N/A	#N/A	#N/A	#N/A	#N/A	#N/A	#N/A	#N/A	#N/A	#N/A	#N/A	#N/A	#N/A	#N/A	#N/A	#N/A	#N/A	#N/A	#N/A	#N/A
47	UTP	C00075	Nucleotides	#N/A	#N/A	#N/A	#N/A	#N/A	#N/A	#N/A	#N/A	#N/A	#N/A	#N/A	#N/A	#N/A	#N/A	#N/A	#N/A	#N/A	#N/A	#N/A	#N/A	#N/A	#N/A	#N/A	#N/A	#N/A	#N/A	#N/A	#N/A	#N/A	#N/A	#N/A	#N/A	#N/A	#N/A	#N/A	#N/A	#N/A	#N/A	#N/A	#N/A	#N/A	#N/A	#N/A	#N/A	#N/A	#N/A
48	UDP	C00015	Nucleotides	#N/A	#N/A	#N/A	#N/A	#N/A	#N/A	#N/A	#N/A	#N/A	#N/A	#N/A	#N/A	#N/A	#N/A	#N/A	#N/A	#N/A	#N/A	#N/A	#N/A	#N/A	#N/A	#N/A	#N/A	#N/A	#N/A	#N/A	#N/A	#N/A	#N/A	#N/A	#N/A	#N/A	#N/A	#N/A	#N/A	#N/A	#N/A	#N/A	#N/A	#N/A	#N/A	#N/A	#N/A	#N/A	#N/A
49	UMP	C00105	Nucleotides	#N/A	#N/A	#N/A	#N/A	#N/A	#N/A	#N/A	#N/A	#N/A	#N/A	#N/A	#N/A	#N/A	#N/A	#N/A	#N/A	#N/A	#N/A	#N/A	#N/A	#N/A	#N/A	#N/A	#N/A	#N/A	#N/A	#N/A	#N/A	#N/A	#N/A	#N/A	#N/A	#N/A	#N/A	#N/A	#N/A	#N/A	#N/A	#N/A	#N/A	#N/A	#N/A	#N/A	#N/A	#N/A	#N/A
50	Uracil	C00106	Nucleotides	#N/A	#N/A	#N/A	#N/A	#N/A	#N/A	#N/A	#N/A	#N/A	#N/A	#N/A	#N/A	#N/A	#N/A	#N/A	#N/A	#N/A	#N/A	#N/A	#N/A	#N/A	#N/A	#N/A	#N/A	#N/A	#N/A	#N/A	#N/A	#N/A	#N/A	#N/A	#N/A	#N/A	#N/A	#N/A	#N/A	#N/A	#N/A	#N/A	#N/A	#N/A	#N/A	#N/A	#N/A	#N/A	#N/A
51	Uridine	C00299	Nucleotides	243.062	0.704	[M-H]-	384822	337439	578213	315528	327599	329786	372282	370684	379185	285175	272818	363629	493415	372399	335435	337020	422641	302255	276768	358231	383187	463383	539235	408644	337060	451215	391688	504348	415846	386932	458861	319733	364521	370052	325694	226133	457564	320062	300563	571561	430966	370616	326414
52	dUTP	C00460	Nucleotides	#N/A	#N/A	#N/A	#N/A	#N/A	#N/A	#N/A	#N/A	#N/A	#N/A	#N/A	#N/A	#N/A	#N/A	#N/A	#N/A	#N/A	#N/A	#N/A	#N/A	#N/A	#N/A	#N/A	#N/A	#N/A	#N/A	#N/A	#N/A	#N/A	#N/A	#N/A	#N/A	#N/A	#N/A	#N/A	#N/A	#N/A	#N/A	#N/A	#N/A	#N/A	#N/A	#N/A	#N/A	#N/A	#N/A
53	ITP	C00081	Nucleotides	#N/A	#N/A	#N/A	#N/A	#N/A	#N/A	#N/A	#N/A	#N/A	#N/A	#N/A	#N/A	#N/A	#N/A	#N/A	#N/A	#N/A	#N/A	#N/A	#N/A	#N/A	#N/A	#N/A	#N/A	#N/A	#N/A	#N/A	#N/A	#N/A	#N/A	#N/A	#N/A	#N/A	#N/A	#N/A	#N/A	#N/A	#N/A	#N/A	#N/A	#N/A	#N/A	#N/A	#N/A	#N/A	#N/A
54	IDP	C00104	Nucleotides	#N/A	#N/A	#N/A	#N/A	#N/A	#N/A	#N/A	#N/A	#N/A	#N/A	#N/A	#N/A	#N/A	#N/A	#N/A	#N/A	#N/A	#N/A	#N/A	#N/A	#N/A	#N/A	#N/A	#N/A	#N/A	#N/A	#N/A	#N/A	#N/A	#N/A	#N/A	#N/A	#N/A	#N/A	#N/A	#N/A	#N/A	#N/A	#N/A	#N/A	#N/A	#N/A	#N/A	#N/A	#N/A	#N/A
55	IMP	C00130	Nucleotides	#N/A	#N/A	#N/A	#N/A	#N/A	#N/A	#N/A	#N/A	#N/A	#N/A	#N/A	#N/A	#N/A	#N/A	#N/A	#N/A	#N/A	#N/A	#N/A	#N/A	#N/A	#N/A	#N/A	#N/A	#N/A	#N/A	#N/A	#N/A	#N/A	#N/A	#N/A	#N/A	#N/A	#N/A	#N/A	#N/A	#N/A	#N/A	#N/A	#N/A	#N/A	#N/A	#N/A	#N/A	#N/A	#N/A
56	Inosine	C00294	Nucleotides	267.074	0.705	[M-H]-	393301	414225	381124	281084	318533	354008	328242	345680	258665	279011	284532	346856	277434	249382	320866	341295	366230	289180	307716	337903	326719	344799	285868	366937	349017	313632	372885	369466	397764	326715	324074	328848	370561	319000	319311	322866	376222	358586	346749	291611	347749	309987	300968
57	Hypoxanthine	C00262	Nucleotides	135.03	0.743	[M-H]-	109305	2178503	178841	36982.4	82093.5	346700	325067	162759	108068	19692	105684	84003	201150	155912	92417.2	144430	707414	145978	101409	33724.9	31193.2	112028	203687	67920.9	0	101575	152152	12976.9	206491	201236	100358	132383	46234.4	349795	129962	83188.2	195935	345271	87433.9	0	208213	202919	298566
58	XTP	C00700	Nucleotides	#N/A	#N/A	#N/A	#N/A	#N/A	#N/A	#N/A	#N/A	#N/A	#N/A	#N/A	#N/A	#N/A	#N/A	#N/A	#N/A	#N/A	#N/A	#N/A	#N/A	#N/A	#N/A	#N/A	#N/A	#N/A	#N/A	#N/A	#N/A	#N/A	#N/A	#N/A	#N/A	#N/A	#N/A	#N/A	#N/A	#N/A	#N/A	#N/A	#N/A	#N/A	#N/A	#N/A	#N/A	#N/A	#N/A
59	XDP	C01337	Nucleotides	#N/A	#N/A	#N/A	#N/A	#N/A	#N/A	#N/A	#N/A	#N/A	#N/A	#N/A	#N/A	#N/A	#N/A	#N/A	#N/A	#N/A	#N/A	#N/A	#N/A	#N/A	#N/A	#N/A	#N/A	#N/A	#N/A	#N/A	#N/A	#N/A	#N/A	#N/A	#N/A	#N/A	#N/A	#N/A	#N/A	#N/A	#N/A	#N/A	#N/A	#N/A	#N/A	#N/A	#N/A	#N/A	#N/A
60	XMP	C00655	Nucleotides	#N/A	#N/A	#N/A	#N/A	#N/A	#N/A	#N/A	#N/A	#N/A	#N/A	#N/A	#N/A	#N/A	#N/A	#N/A	#N/A	#N/A	#N/A	#N/A	#N/A	#N/A	#N/A	#N/A	#N/A	#N/A	#N/A	#N/A	#N/A	#N/A	#N/A	#N/A	#N/A	#N/A	#N/A	#N/A	#N/A	#N/A	#N/A	#N/A	#N/A	#N/A	#N/A	#N/A	#N/A	#N/A	#N/A
61	Xanthosine	C01762	Nucleotides	#N/A	#N/A	#N/A	#N/A	#N/A	#N/A	#N/A	#N/A	#N/A	#N/A	#N/A	#N/A	#N/A	#N/A	#N/A	#N/A	#N/A	#N/A	#N/A	#N/A	#N/A	#N/A	#N/A	#N/A	#N/A	#N/A	#N/A	#N/A	#N/A	#N/A	#N/A	#N/A	#N/A	#N/A	#N/A	#N/A	#N/A	#N/A	#N/A	#N/A	#N/A	#N/A	#N/A	#N/A	#N/A	#N/A
62	Xanthine	C00385	Nucleotides	153.04	0.921	[M+H]+	2155.38	121183	6790.35	2270.28	2533.77	2795.55	3507.72	7391.45	10308.4	3852	2912.62	2879.7	7704.65	3302.44	11672.6	9166.04	17274.8	3630.01	4242.76	1655.99	5184.4	5884.38	3260.09	8273.47	8420.16	2564.91	2921.18	1746.87	8901.55	2144.99	2823.84	2728.56	2282.93	2866.67	2487.61	3128.76	7394.34	3364.73	5502.79	2519.71	2584.53	2445.75	2932.52
63	Urate	C00366	Nucleotides	167.02	0.707	[M-H]-	19592998	15106665	22416128	19062186	17474410	19179146	22126408	12745212	19218430	22242474	20969862	20520974	18493614	18770488	15127647	20769314	22537714	16902162	16553860	17718910	16613604	16748296	13083808	18932110	16305492	15576376	17855866	13562632	20846736	20238190	23460680	12220781	19975968	17545370	16630044	16781674	21307484	16438853	17801982	16085724	24765848	22068598	13426217
64	5-Hydroxyisourate	C11821	Nucleotides	#N/A	#N/A	#N/A	#N/A	#N/A	#N/A	#N/A	#N/A	#N/A	#N/A	#N/A	#N/A	#N/A	#N/A	#N/A	#N/A	#N/A	#N/A	#N/A	#N/A	#N/A	#N/A	#N/A	#N/A	#N/A	#N/A	#N/A	#N/A	#N/A	#N/A	#N/A	#N/A	#N/A	#N/A	#N/A	#N/A	#N/A	#N/A	#N/A	#N/A	#N/A	#N/A	#N/A	#N/A	#N/A	#N/A
65	(S)(+)-Allantoin	C02350	Nucleotides	#N/A	#N/A	#N/A	#N/A	#N/A	#N/A	#N/A	#N/A	#N/A	#N/A	#N/A	#N/A	#N/A	#N/A	#N/A	#N/A	#N/A	#N/A	#N/A	#N/A	#N/A	#N/A	#N/A	#N/A	#N/A	#N/A	#N/A	#N/A	#N/A	#N/A	#N/A	#N/A	#N/A	#N/A	#N/A	#N/A	#N/A	#N/A	#N/A	#N/A	#N/A	#N/A	#N/A	#N/A	#N/A	#N/A
66	Allantoate	C00499	Nucleotides	177.061	0.634	[M+H]+	695545	1.09184e+06	836259	900647	876378	550328	789476	540635	465524	759552	698557	564136	374042	858544	831919	708678	456018	1.01052e+06	517942	388473	794112	572041	613854	681854	829665	1.1547e+06	703970	1.22065e+06	684324	1.38301e+06	746205	1.12879e+06	455994	824602	684392	833961	696868	1099973	669688	693046	933196	1.05224e+06	647110
67	3',5'-Cyclic AMP	C00575	Nucleotides	#N/A	#N/A	#N/A	#N/A	#N/A	#N/A	#N/A	#N/A	#N/A	#N/A	#N/A	#N/A	#N/A	#N/A	#N/A	#N/A	#N/A	#N/A	#N/A	#N/A	#N/A	#N/A	#N/A	#N/A	#N/A	#N/A	#N/A	#N/A	#N/A	#N/A	#N/A	#N/A	#N/A	#N/A	#N/A	#N/A	#N/A	#N/A	#N/A	#N/A	#N/A	#N/A	#N/A	#N/A	#N/A	#N/A
68	3',5'-Cyclic GMP	C00942	Nucleotides	#N/A	#N/A	#N/A	#N/A	#N/A	#N/A	#N/A	#N/A	#N/A	#N/A	#N/A	#N/A	#N/A	#N/A	#N/A	#N/A	#N/A	#N/A	#N/A	#N/A	#N/A	#N/A	#N/A	#N/A	#N/A	#N/A	#N/A	#N/A	#N/A	#N/A	#N/A	#N/A	#N/A	#N/A	#N/A	#N/A	#N/A	#N/A	#N/A	#N/A	#N/A	#N/A	#N/A	#N/A	#N/A	#N/A
69	2',3'-Cyclic CMP	C02354	Nucleotides	#N/A	#N/A	#N/A	#N/A	#N/A	#N/A	#N/A	#N/A	#N/A	#N/A	#N/A	#N/A	#N/A	#N/A	#N/A	#N/A	#N/A	#N/A	#N/A	#N/A	#N/A	#N/A	#N/A	#N/A	#N/A	#N/A	#N/A	#N/A	#N/A	#N/A	#N/A	#N/A	#N/A	#N/A	#N/A	#N/A	#N/A	#N/A	#N/A	#N/A	#N/A	#N/A	#N/A	#N/A	#N/A	#N/A
70	3',5'-Cyclic IMP	C00943	Nucleotides	#N/A	#N/A	#N/A	#N/A	#N/A	#N/A	#N/A	#N/A	#N/A	#N/A	#N/A	#N/A	#N/A	#N/A	#N/A	#N/A	#N/A	#N/A	#N/A	#N/A	#N/A	#N/A	#N/A	#N/A	#N/A	#N/A	#N/A	#N/A	#N/A	#N/A	#N/A	#N/A	#N/A	#N/A	#N/A	#N/A	#N/A	#N/A	#N/A	#N/A	#N/A	#N/A	#N/A	#N/A	#N/A	#N/A
71	Adenylyl sulfate	C00224	Nucleotides	#N/A	#N/A	#N/A	#N/A	#N/A	#N/A	#N/A	#N/A	#N/A	#N/A	#N/A	#N/A	#N/A	#N/A	#N/A	#N/A	#N/A	#N/A	#N/A	#N/A	#N/A	#N/A	#N/A	#N/A	#N/A	#N/A	#N/A	#N/A	#N/A	#N/A	#N/A	#N/A	#N/A	#N/A	#N/A	#N/A	#N/A	#N/A	#N/A	#N/A	#N/A	#N/A	#N/A	#N/A	#N/A	#N/A
72	5'-Phosphoribosyl-N-formylglycinamide	C04376	Nucleotides	#N/A	#N/A	#N/A	#N/A	#N/A	#N/A	#N/A	#N/A	#N/A	#N/A	#N/A	#N/A	#N/A	#N/A	#N/A	#N/A	#N/A	#N/A	#N/A	#N/A	#N/A	#N/A	#N/A	#N/A	#N/A	#N/A	#N/A	#N/A	#N/A	#N/A	#N/A	#N/A	#N/A	#N/A	#N/A	#N/A	#N/A	#N/A	#N/A	#N/A	#N/A	#N/A	#N/A	#N/A	#N/A	#N/A
73	5-6-Dihydrothymine	C00906	Nucleotides	129.066	0.738	[M+H]+	4108742	7258054	6263088	3.81362e+06	3085299	1.39532e+06	2.64819e+06	2.76591e+06	3.10073e+06	3.2044e+06	5.63949e+06	2.81084e+06	2.35927e+06	1.78193e+06	4832145	2.55607e+06	3.1833e+06	2.76448e+06	3.32244e+06	1.44811e+06	1.85917e+06	3.05032e+06	1.76928e+06	5.26291e+06	1.1139e+06	3488357	6.52851e+06	1.81259e+06	3.71439e+06	4205952	2.06429e+06	2.17862e+06	1497489	1753798	3.02698e+06	7.62793e+06	2.78054e+06	2.83369e+06	1.30864e+06	4.55526e+06	4103681	1.82231e+06	2.21223e+06
74	Pyridoxal	C00250	Nucleotides	168.064	0.745	[M+H]+	508930	360179	83601.9	18487.7	262810	229587	118421	10212.4	111685	286351	158531	23811.8	470368	31901.5	10724.5	53576.9	631546	200317	328961	235926	239862	267496	317715	24912.1	24094.4	725261	471061	219036	28778.3	8080.14	453492	12087.9	22883.1	84135.7	382283	6601.26	251240	625243	2.62341e+06	291328	100811	341932	14067.3
75	4-Pyridoxate	C00847	Nucleotides	182.045	0.96	[M-H]-	167575	4436.62	4779.94	1434.91	7176.51	6116.83	6210.58	1411.56	6391.99	2025.31	1444.88	620576	633760	1063.85	2613.95	8840.92	1142.08	2595.99	91191.2	1618.27	5409.98	20771	5885.63	246801	295370	2024.86	3818.44	30108.7	6148.98	1324.07	2181.38	297702	105736	874.32	7213.15	3023.76	62771	6489.62	3.72013e+06	20050.1	812681	2912.4	62218.9
76	Pyridoxamine 5'-phosphate	C00647	Nucleotides	#N/A	#N/A	#N/A	#N/A	#N/A	#N/A	#N/A	#N/A	#N/A	#N/A	#N/A	#N/A	#N/A	#N/A	#N/A	#N/A	#N/A	#N/A	#N/A	#N/A	#N/A	#N/A	#N/A	#N/A	#N/A	#N/A	#N/A	#N/A	#N/A	#N/A	#N/A	#N/A	#N/A	#N/A	#N/A	#N/A	#N/A	#N/A	#N/A	#N/A	#N/A	#N/A	#N/A	#N/A	#N/A	#N/A
77	Nicotinamide	C00153	Nucleotides	123.055	0.751	[M+H]+	93513.1	117983	67240.7	58849.2	99277.6	167106	154993	166348	200918	104444	67707.5	199324	76743.5	87594.6	103466	69698	61787.7	75952.8	84852.8	120446	162270	92805.1	114378	165272	95748.3	39026.3	66044.4	167851	109217	130051	117003	92889.7	146745	112569	47533.5	70806.2	72050.8	54616.2	298290	119334	310304	105076	111536
78	Nicotinic acid	C00253	Nucleotides	#N/A	#N/A	#N/A	#N/A	#N/A	#N/A	#N/A	#N/A	#N/A	#N/A	#N/A	#N/A	#N/A	#N/A	#N/A	#N/A	#N/A	#N/A	#N/A	#N/A	#N/A	#N/A	#N/A	#N/A	#N/A	#N/A	#N/A	#N/A	#N/A	#N/A	#N/A	#N/A	#N/A	#N/A	#N/A	#N/A	#N/A	#N/A	#N/A	#N/A	#N/A	#N/A	#N/A	#N/A	#N/A	#N/A
79	Nicotinate ribonucleotide	C01185	Nucleotides	#N/A	#N/A	#N/A	#N/A	#N/A	#N/A	#N/A	#N/A	#N/A	#N/A	#N/A	#N/A	#N/A	#N/A	#N/A	#N/A	#N/A	#N/A	#N/A	#N/A	#N/A	#N/A	#N/A	#N/A	#N/A	#N/A	#N/A	#N/A	#N/A	#N/A	#N/A	#N/A	#N/A	#N/A	#N/A	#N/A	#N/A	#N/A	#N/A	#N/A	#N/A	#N/A	#N/A	#N/A	#N/A	#N/A
80	Adenylosuccinic acid	C03794	Nucleotides	#N/A	#N/A	#N/A	#N/A	#N/A	#N/A	#N/A	#N/A	#N/A	#N/A	#N/A	#N/A	#N/A	#N/A	#N/A	#N/A	#N/A	#N/A	#N/A	#N/A	#N/A	#N/A	#N/A	#N/A	#N/A	#N/A	#N/A	#N/A	#N/A	#N/A	#N/A	#N/A	#N/A	#N/A	#N/A	#N/A	#N/A	#N/A	#N/A	#N/A	#N/A	#N/A	#N/A	#N/A	#N/A	#N/A
81	UDP-glucose	C00029	Nucleotides	#N/A	#N/A	#N/A	#N/A	#N/A	#N/A	#N/A	#N/A	#N/A	#N/A	#N/A	#N/A	#N/A	#N/A	#N/A	#N/A	#N/A	#N/A	#N/A	#N/A	#N/A	#N/A	#N/A	#N/A	#N/A	#N/A	#N/A	#N/A	#N/A	#N/A	#N/A	#N/A	#N/A	#N/A	#N/A	#N/A	#N/A	#N/A	#N/A	#N/A	#N/A	#N/A	#N/A	#N/A	#N/A	#N/A
82	UDP-galactose	C00052	Nucleotides	#N/A	#N/A	#N/A	#N/A	#N/A	#N/A	#N/A	#N/A	#N/A	#N/A	#N/A	#N/A	#N/A	#N/A	#N/A	#N/A	#N/A	#N/A	#N/A	#N/A	#N/A	#N/A	#N/A	#N/A	#N/A	#N/A	#N/A	#N/A	#N/A	#N/A	#N/A	#N/A	#N/A	#N/A	#N/A	#N/A	#N/A	#N/A	#N/A	#N/A	#N/A	#N/A	#N/A	#N/A	#N/A	#N/A
83	ADP-D-ribose	C01882	Nucleotides	#N/A	#N/A	#N/A	#N/A	#N/A	#N/A	#N/A	#N/A	#N/A	#N/A	#N/A	#N/A	#N/A	#N/A	#N/A	#N/A	#N/A	#N/A	#N/A	#N/A	#N/A	#N/A	#N/A	#N/A	#N/A	#N/A	#N/A	#N/A	#N/A	#N/A	#N/A	#N/A	#N/A	#N/A	#N/A	#N/A	#N/A	#N/A	#N/A	#N/A	#N/A	#N/A	#N/A	#N/A	#N/A	#N/A
84	Flavin mononucleotide	C00061	Nucleotides	#N/A	#N/A	#N/A	#N/A	#N/A	#N/A	#N/A	#N/A	#N/A	#N/A	#N/A	#N/A	#N/A	#N/A	#N/A	#N/A	#N/A	#N/A	#N/A	#N/A	#N/A	#N/A	#N/A	#N/A	#N/A	#N/A	#N/A	#N/A	#N/A	#N/A	#N/A	#N/A	#N/A	#N/A	#N/A	#N/A	#N/A	#N/A	#N/A	#N/A	#N/A	#N/A	#N/A	#N/A	#N/A	#N/A
85	FAD	C00016	Nucleotides	#N/A	#N/A	#N/A	#N/A	#N/A	#N/A	#N/A	#N/A	#N/A	#N/A	#N/A	#N/A	#N/A	#N/A	#N/A	#N/A	#N/A	#N/A	#N/A	#N/A	#N/A	#N/A	#N/A	#N/A	#N/A	#N/A	#N/A	#N/A	#N/A	#N/A	#N/A	#N/A	#N/A	#N/A	#N/A	#N/A	#N/A	#N/A	#N/A	#N/A	#N/A	#N/A	#N/A	#N/A	#N/A	#N/A
86	FADH2	C01352	Nucleotides	#N/A	#N/A	#N/A	#N/A	#N/A	#N/A	#N/A	#N/A	#N/A	#N/A	#N/A	#N/A	#N/A	#N/A	#N/A	#N/A	#N/A	#N/A	#N/A	#N/A	#N/A	#N/A	#N/A	#N/A	#N/A	#N/A	#N/A	#N/A	#N/A	#N/A	#N/A	#N/A	#N/A	#N/A	#N/A	#N/A	#N/A	#N/A	#N/A	#N/A	#N/A	#N/A	#N/A	#N/A	#N/A	#N/A
87	NADPH	C00005	Nucleotides	#N/A	#N/A	#N/A	#N/A	#N/A	#N/A	#N/A	#N/A	#N/A	#N/A	#N/A	#N/A	#N/A	#N/A	#N/A	#N/A	#N/A	#N/A	#N/A	#N/A	#N/A	#N/A	#N/A	#N/A	#N/A	#N/A	#N/A	#N/A	#N/A	#N/A	#N/A	#N/A	#N/A	#N/A	#N/A	#N/A	#N/A	#N/A	#N/A	#N/A	#N/A	#N/A	#N/A	#N/A	#N/A	#N/A
88	NADP+	C00006	Nucleotides	#N/A	#N/A	#N/A	#N/A	#N/A	#N/A	#N/A	#N/A	#N/A	#N/A	#N/A	#N/A	#N/A	#N/A	#N/A	#N/A	#N/A	#N/A	#N/A	#N/A	#N/A	#N/A	#N/A	#N/A	#N/A	#N/A	#N/A	#N/A	#N/A	#N/A	#N/A	#N/A	#N/A	#N/A	#N/A	#N/A	#N/A	#N/A	#N/A	#N/A	#N/A	#N/A	#N/A	#N/A	#N/A	#N/A
89	NAD+	C00003	Nucleotides	#N/A	#N/A	#N/A	#N/A	#N/A	#N/A	#N/A	#N/A	#N/A	#N/A	#N/A	#N/A	#N/A	#N/A	#N/A	#N/A	#N/A	#N/A	#N/A	#N/A	#N/A	#N/A	#N/A	#N/A	#N/A	#N/A	#N/A	#N/A	#N/A	#N/A	#N/A	#N/A	#N/A	#N/A	#N/A	#N/A	#N/A	#N/A	#N/A	#N/A	#N/A	#N/A	#N/A	#N/A	#N/A	#N/A
90	NADH	C00004	Nucleotides	#N/A	#N/A	#N/A	#N/A	#N/A	#N/A	#N/A	#N/A	#N/A	#N/A	#N/A	#N/A	#N/A	#N/A	#N/A	#N/A	#N/A	#N/A	#N/A	#N/A	#N/A	#N/A	#N/A	#N/A	#N/A	#N/A	#N/A	#N/A	#N/A	#N/A	#N/A	#N/A	#N/A	#N/A	#N/A	#N/A	#N/A	#N/A	#N/A	#N/A	#N/A	#N/A	#N/A	#N/A	#N/A	#N/A
91	Phosphate	C00009	Phosphates	96.9681	0.857	[M-H]-	7424272	8393679	5.60138e+06	4.52802e+06	5.74501e+06	8.3304e+06	6843182	4010341	9721421	6.3511e+06	5.06694e+06	5365738	5813936	6.70953e+06	3.7056e+06	6.94871e+06	7.18511e+06	6.44829e+06	4.31582e+06	7759716	6.3354e+06	5666964	8761413	5.77336e+06	6.06618e+06	6.14089e+06	5.90068e+06	8260762	5.22338e+06	4.48358e+06	6.9581e+06	5962142	11576784	4239291	7.86401e+06	4.97236e+06	4.18703e+06	5.35365e+06	7.11655e+06	6.61906e+06	4.99858e+06	6.25812e+06	5.33279e+06
92	Diphosphate	C00013	Phosphates	#N/A	#N/A	#N/A	#N/A	#N/A	#N/A	#N/A	#N/A	#N/A	#N/A	#N/A	#N/A	#N/A	#N/A	#N/A	#N/A	#N/A	#N/A	#N/A	#N/A	#N/A	#N/A	#N/A	#N/A	#N/A	#N/A	#N/A	#N/A	#N/A	#N/A	#N/A	#N/A	#N/A	#N/A	#N/A	#N/A	#N/A	#N/A	#N/A	#N/A	#N/A	#N/A	#N/A	#N/A	#N/A	#N/A
93	D-Glucose	C00031	Glycolysis	179.055	0.697	[M-H]-	9333921	7.9791e+06	6.92084e+06	6.52325e+06	7490536	8.16734e+06	10364216	7.80807e+06	9231315	7.96561e+06	5.67812e+06	8496918	7.22375e+06	7.7996e+06	6741158	8.15117e+06	7.33999e+06	5.84248e+06	6843388	9575137	7.91504e+06	7879540	7.78053e+06	7637706	7378250	12533451	8195518	12642208	8.17153e+06	6.1345e+06	9140000	5.82162e+06	7480132	7.783e+06	7530496	8949748	7.44063e+06	8.05299e+06	7312564	10486623	9340605	7.4509e+06	7.82026e+06
94	D-Hexose-phosphate	C02965	Glycolysis	#N/A	#N/A	#N/A	#N/A	#N/A	#N/A	#N/A	#N/A	#N/A	#N/A	#N/A	#N/A	#N/A	#N/A	#N/A	#N/A	#N/A	#N/A	#N/A	#N/A	#N/A	#N/A	#N/A	#N/A	#N/A	#N/A	#N/A	#N/A	#N/A	#N/A	#N/A	#N/A	#N/A	#N/A	#N/A	#N/A	#N/A	#N/A	#N/A	#N/A	#N/A	#N/A	#N/A	#N/A	#N/A	#N/A
95	D-Glucose 1-phosphate	C00103	Glycolysis/Glycogenolysis	#N/A	#N/A	#N/A	#N/A	#N/A	#N/A	#N/A	#N/A	#N/A	#N/A	#N/A	#N/A	#N/A	#N/A	#N/A	#N/A	#N/A	#N/A	#N/A	#N/A	#N/A	#N/A	#N/A	#N/A	#N/A	#N/A	#N/A	#N/A	#N/A	#N/A	#N/A	#N/A	#N/A	#N/A	#N/A	#N/A	#N/A	#N/A	#N/A	#N/A	#N/A	#N/A	#N/A	#N/A	#N/A	#N/A
96	D-Fructose 6-phosphate	C00085	Glycolysis	#N/A	#N/A	#N/A	#N/A	#N/A	#N/A	#N/A	#N/A	#N/A	#N/A	#N/A	#N/A	#N/A	#N/A	#N/A	#N/A	#N/A	#N/A	#N/A	#N/A	#N/A	#N/A	#N/A	#N/A	#N/A	#N/A	#N/A	#N/A	#N/A	#N/A	#N/A	#N/A	#N/A	#N/A	#N/A	#N/A	#N/A	#N/A	#N/A	#N/A	#N/A	#N/A	#N/A	#N/A	#N/A	#N/A
97	D-Fructose 1-6-bisphosphate	C00354	Glycolysis	#N/A	#N/A	#N/A	#N/A	#N/A	#N/A	#N/A	#N/A	#N/A	#N/A	#N/A	#N/A	#N/A	#N/A	#N/A	#N/A	#N/A	#N/A	#N/A	#N/A	#N/A	#N/A	#N/A	#N/A	#N/A	#N/A	#N/A	#N/A	#N/A	#N/A	#N/A	#N/A	#N/A	#N/A	#N/A	#N/A	#N/A	#N/A	#N/A	#N/A	#N/A	#N/A	#N/A	#N/A	#N/A	#N/A
98	D-Glyceraldehyde 3-phosphate/Glycerone phosphate	C00118	Glycolysis	#N/A	#N/A	#N/A	#N/A	#N/A	#N/A	#N/A	#N/A	#N/A	#N/A	#N/A	#N/A	#N/A	#N/A	#N/A	#N/A	#N/A	#N/A	#N/A	#N/A	#N/A	#N/A	#N/A	#N/A	#N/A	#N/A	#N/A	#N/A	#N/A	#N/A	#N/A	#N/A	#N/A	#N/A	#N/A	#N/A	#N/A	#N/A	#N/A	#N/A	#N/A	#N/A	#N/A	#N/A	#N/A	#N/A
99	1-3-Bisphosphoglycerate	C00236	Glycolysis	#N/A	#N/A	#N/A	#N/A	#N/A	#N/A	#N/A	#N/A	#N/A	#N/A	#N/A	#N/A	#N/A	#N/A	#N/A	#N/A	#N/A	#N/A	#N/A	#N/A	#N/A	#N/A	#N/A	#N/A	#N/A	#N/A	#N/A	#N/A	#N/A	#N/A	#N/A	#N/A	#N/A	#N/A	#N/A	#N/A	#N/A	#N/A	#N/A	#N/A	#N/A	#N/A	#N/A	#N/A	#N/A	#N/A
100	2-3-Bisphosphoglycerate	C03339	Glycolysis	#N/A	#N/A	#N/A	#N/A	#N/A	#N/A	#N/A	#N/A	#N/A	#N/A	#N/A	#N/A	#N/A	#N/A	#N/A	#N/A	#N/A	#N/A	#N/A	#N/A	#N/A	#N/A	#N/A	#N/A	#N/A	#N/A	#N/A	#N/A	#N/A	#N/A	#N/A	#N/A	#N/A	#N/A	#N/A	#N/A	#N/A	#N/A	#N/A	#N/A	#N/A	#N/A	#N/A	#N/A	#N/A	#N/A
101	2/3-Phospho-D-glycerate	C00631	Glycolysis	#N/A	#N/A	#N/A	#N/A	#N/A	#N/A	#N/A	#N/A	#N/A	#N/A	#N/A	#N/A	#N/A	#N/A	#N/A	#N/A	#N/A	#N/A	#N/A	#N/A	#N/A	#N/A	#N/A	#N/A	#N/A	#N/A	#N/A	#N/A	#N/A	#N/A	#N/A	#N/A	#N/A	#N/A	#N/A	#N/A	#N/A	#N/A	#N/A	#N/A	#N/A	#N/A	#N/A	#N/A	#N/A	#N/A
102	Phosphoenolpyruvate	C00074	Glycolysis	#N/A	#N/A	#N/A	#N/A	#N/A	#N/A	#N/A	#N/A	#N/A	#N/A	#N/A	#N/A	#N/A	#N/A	#N/A	#N/A	#N/A	#N/A	#N/A	#N/A	#N/A	#N/A	#N/A	#N/A	#N/A	#N/A	#N/A	#N/A	#N/A	#N/A	#N/A	#N/A	#N/A	#N/A	#N/A	#N/A	#N/A	#N/A	#N/A	#N/A	#N/A	#N/A	#N/A	#N/A	#N/A	#N/A
103	Pyruvate	C00022	Glycolysis	87.0073	0.836	[M-H]-	967660	426753	1.58775e+06	1.75128e+06	945201	792941	1.48011e+06	1.38661e+06	1.06846e+06	1.28077e+06	1.01787e+06	1.55956e+06	1.27288e+06	962912	1.16591e+06	1.0064e+06	1.78048e+06	2.35504e+06	2172992	1.34797e+06	1.86495e+06	1618269	1.81212e+06	1617594	1.55791e+06	1.98276e+06	1.64788e+06	1.26236e+06	1760988	1.7352e+06	1.15058e+06	2049152	924393	2.48033e+06	763574	1.37365e+06	1.88488e+06	1.90721e+06	1.20114e+06	1.2116e+06	1.65257e+06	2.26886e+06	3.07351e+06
104	Lactate	C01432	Glycolysis	89.0229	0.865	[M-H]-	15059369	25393334	29000086	16976218	15417709	16771675	25361494	20887820	17392800	23494506	13946615	20674816	22207510	18571878	15130625	19232954	32019014	26621422	26385058	30177072	34409568	24343314	32835622	21709568	32491786	28682538	27690838	26269888	35615940	27175250	18674298	43647540	14496339	33610004	15173355	28594016	33975016	28920774	27989434	22081862	30325898	38110476	37118916
105	Maltose/Sucrose	C00208	Other sugars	#N/A	#N/A	#N/A	#N/A	#N/A	#N/A	#N/A	#N/A	#N/A	#N/A	#N/A	#N/A	#N/A	#N/A	#N/A	#N/A	#N/A	#N/A	#N/A	#N/A	#N/A	#N/A	#N/A	#N/A	#N/A	#N/A	#N/A	#N/A	#N/A	#N/A	#N/A	#N/A	#N/A	#N/A	#N/A	#N/A	#N/A	#N/A	#N/A	#N/A	#N/A	#N/A	#N/A	#N/A	#N/A	#N/A
106	Maltotriose	C01835	Other sugars	#N/A	#N/A	#N/A	#N/A	#N/A	#N/A	#N/A	#N/A	#N/A	#N/A	#N/A	#N/A	#N/A	#N/A	#N/A	#N/A	#N/A	#N/A	#N/A	#N/A	#N/A	#N/A	#N/A	#N/A	#N/A	#N/A	#N/A	#N/A	#N/A	#N/A	#N/A	#N/A	#N/A	#N/A	#N/A	#N/A	#N/A	#N/A	#N/A	#N/A	#N/A	#N/A	#N/A	#N/A	#N/A	#N/A
107	Mannitol/Sorbitol/Glucitol/Iditol	C00392	Other sugars	181.07	0.699	[M-H]-	343853	185256	140743	113255	104759	25775.5	89618.4	73095.9	129027	43628.3	49032	74414.4	81178	134641	103628	63823.2	60053.1	107882	194450	105211	240438	51899.2	1.75531e+06	284076	1889278	60766.1	47386.6	108068	27075.9	128223	119658	250614	103348	34641.6	52796.5	53355.5	94169.6	1301753	89805.3	60441.6	177543	116358	58723.6
108	Ribose/Ribulose/Arabinose/Xylose/Xylulose	C00121	Other sugars	149.045	0.707	[M-H]-	313981	262917	184358	221399	241553	192153	352099	205339	291945	261485	130206	214556	278954	240566	202500	222912	199180	161853	238750	316025	212872	238500	246657	235773	222134	344042	236428	342916	298768	256107	333594	147472	212478	227199	243321	204990	204003	202684	457351	283269	271321	285759	252664
109	D-Rhamnose	C01684	Other sugars	#N/A	#N/A	#N/A	#N/A	#N/A	#N/A	#N/A	#N/A	#N/A	#N/A	#N/A	#N/A	#N/A	#N/A	#N/A	#N/A	#N/A	#N/A	#N/A	#N/A	#N/A	#N/A	#N/A	#N/A	#N/A	#N/A	#N/A	#N/A	#N/A	#N/A	#N/A	#N/A	#N/A	#N/A	#N/A	#N/A	#N/A	#N/A	#N/A	#N/A	#N/A	#N/A	#N/A	#N/A	#N/A	#N/A
110	Fuctose/Allose/Galactose	C10906	Other sugars	#N/A	#N/A	#N/A	#N/A	#N/A	#N/A	#N/A	#N/A	#N/A	#N/A	#N/A	#N/A	#N/A	#N/A	#N/A	#N/A	#N/A	#N/A	#N/A	#N/A	#N/A	#N/A	#N/A	#N/A	#N/A	#N/A	#N/A	#N/A	#N/A	#N/A	#N/A	#N/A	#N/A	#N/A	#N/A	#N/A	#N/A	#N/A	#N/A	#N/A	#N/A	#N/A	#N/A	#N/A	#N/A	#N/A
111	D-Arabitol/Xylitol/Ribitol	C01904	Other sugars	#N/A	#N/A	#N/A	#N/A	#N/A	#N/A	#N/A	#N/A	#N/A	#N/A	#N/A	#N/A	#N/A	#N/A	#N/A	#N/A	#N/A	#N/A	#N/A	#N/A	#N/A	#N/A	#N/A	#N/A	#N/A	#N/A	#N/A	#N/A	#N/A	#N/A	#N/A	#N/A	#N/A	#N/A	#N/A	#N/A	#N/A	#N/A	#N/A	#N/A	#N/A	#N/A	#N/A	#N/A	#N/A	#N/A
112	Acetyl-CoA	C00024	TCA cycle	#N/A	#N/A	#N/A	#N/A	#N/A	#N/A	#N/A	#N/A	#N/A	#N/A	#N/A	#N/A	#N/A	#N/A	#N/A	#N/A	#N/A	#N/A	#N/A	#N/A	#N/A	#N/A	#N/A	#N/A	#N/A	#N/A	#N/A	#N/A	#N/A	#N/A	#N/A	#N/A	#N/A	#N/A	#N/A	#N/A	#N/A	#N/A	#N/A	#N/A	#N/A	#N/A	#N/A	#N/A	#N/A	#N/A
113	Aconitate	C00417	TCA cycle	#N/A	#N/A	#N/A	#N/A	#N/A	#N/A	#N/A	#N/A	#N/A	#N/A	#N/A	#N/A	#N/A	#N/A	#N/A	#N/A	#N/A	#N/A	#N/A	#N/A	#N/A	#N/A	#N/A	#N/A	#N/A	#N/A	#N/A	#N/A	#N/A	#N/A	#N/A	#N/A	#N/A	#N/A	#N/A	#N/A	#N/A	#N/A	#N/A	#N/A	#N/A	#N/A	#N/A	#N/A	#N/A	#N/A
114	Citrate	C00158	TCA cycle	191.019	0.88	[M-H]-	9394859	12127184	14360951	17302866	16410411	10522413	10215105	16527512	8810237	11089492	13580013	11109874	15062612	9943067	12441707	13824247	12486629	13667549	14342293	9127462	13984848	15537480	8919156	11219863	14291115	11366613	11837277	10376124	15624816	18286986	8689529	13845603	8753765	17498678	13458992	14221237	17428494	13499480	15840704	14934952	12488459	13093501	15819433
115	Isocitrate	C00311	TCA cycle	#N/A	#N/A	#N/A	#N/A	#N/A	#N/A	#N/A	#N/A	#N/A	#N/A	#N/A	#N/A	#N/A	#N/A	#N/A	#N/A	#N/A	#N/A	#N/A	#N/A	#N/A	#N/A	#N/A	#N/A	#N/A	#N/A	#N/A	#N/A	#N/A	#N/A	#N/A	#N/A	#N/A	#N/A	#N/A	#N/A	#N/A	#N/A	#N/A	#N/A	#N/A	#N/A	#N/A	#N/A	#N/A	#N/A
116	2-Oxoglutarate	C00026	TCA cycle	145.013	0.858	[M-H]-	315175	220887	193075	242372	235956	260274	318598	333923	293501	287396	200978	261241	350872	214020	222407	326413	408534	342740	343409	172076	205273	218443	272108	261583	259655	185317	157722	274276	193591	250772	290791	267731	439226	262226	288692	243820	312819	297823	488910	211433	227491	341411	232182
117	2-Oxoglutaramate	C00940	TCA cycle	#N/A	#N/A	#N/A	#N/A	#N/A	#N/A	#N/A	#N/A	#N/A	#N/A	#N/A	#N/A	#N/A	#N/A	#N/A	#N/A	#N/A	#N/A	#N/A	#N/A	#N/A	#N/A	#N/A	#N/A	#N/A	#N/A	#N/A	#N/A	#N/A	#N/A	#N/A	#N/A	#N/A	#N/A	#N/A	#N/A	#N/A	#N/A	#N/A	#N/A	#N/A	#N/A	#N/A	#N/A	#N/A	#N/A
118	Succinate	C00042	TCA cycle	117.018	0.822	[M-H]-	154595	119296	200559	125236	124870	90575.1	119754	149769	90296.2	135752	147679	140903	162781	136583	146706	140239	158162	146535	144490	148403	174487	139709	130698	153804	162449	110120	123650	115515	153375	137767	144953	149019	123576	137182	130764	153410	153034	128616	115455	133386	166985	216479	168624
119	Fumarate	C00122	TCA cycle	115.002	0.874	[M-H]-	64108	45264.5	54292	76252.8	49827.3	42284.8	60843.4	37859	68152.3	61947.3	57019.7	52774.7	56855.8	51765.5	53032.6	63313.8	49696.5	46130.2	43037.1	32674.9	57390.4	78426.7	62897.7	58305.4	59699.2	17690.3	34919.3	59527.9	51878.1	80827.5	63815.6	38602.9	68347.2	39378.4	38760.7	49804.4	129264	67509.3	67643.4	22940.9	22515	68605	59863.8
120	Malate	C00149	TCA cycle	133.013	0.929	[M-H]-	353529	318310	498149	327409	280419	268099	419126	417347	446663	433304	332131	437100	340605	238227	270798	411594	566010	500805	628496	254605	329157	549644	561380	426852	382961	221876	378702	384361	497728	480822	290070	530920	502585	575035	292050	407421	618808	670669	503077	404864	400193	842664	550348
121	Oxaloacetate	C00036	TCA cycle	#N/A	#N/A	#N/A	#N/A	#N/A	#N/A	#N/A	#N/A	#N/A	#N/A	#N/A	#N/A	#N/A	#N/A	#N/A	#N/A	#N/A	#N/A	#N/A	#N/A	#N/A	#N/A	#N/A	#N/A	#N/A	#N/A	#N/A	#N/A	#N/A	#N/A	#N/A	#N/A	#N/A	#N/A	#N/A	#N/A	#N/A	#N/A	#N/A	#N/A	#N/A	#N/A	#N/A	#N/A	#N/A	#N/A
122	2-Hydroxyglutarate	C02630	Alternative Carboxylic acids	147.029	0.887	[M-H]-	265947	119453	142113	141468	259709	164131	154261	309933	155565	130641	148352	218420	327473	158299	98565	197349	218152	220185	233005	169806	204631	232410	159448	168983	375023	183712	156274	201776	251976	221858	179167	200094	266448	219379	162821	220481	282932	201946	250334	178782	240454	207968	155564
123	Itaconate	C00490	Alternative Carboxylic acids	129.018	0.988	[M-H]-	420728	322631	306790	379216	428140	285160	287806	333967	257497	230358	280275	321224	475545	245432	270808	361290	459456	223377	353028	219692	307930	346961	305156	308057	351959	293697	235342	317075	478324	430914	278097	384109	469335	310013	342629	302264	426212	324182	386629	251015	365852	313140	300904
124	D-Glucono-1-5-lactone 6-phosphate	C01236	Pentose Phosphate Pathway	#N/A	#N/A	#N/A	#N/A	#N/A	#N/A	#N/A	#N/A	#N/A	#N/A	#N/A	#N/A	#N/A	#N/A	#N/A	#N/A	#N/A	#N/A	#N/A	#N/A	#N/A	#N/A	#N/A	#N/A	#N/A	#N/A	#N/A	#N/A	#N/A	#N/A	#N/A	#N/A	#N/A	#N/A	#N/A	#N/A	#N/A	#N/A	#N/A	#N/A	#N/A	#N/A	#N/A	#N/A	#N/A	#N/A
125	6-Phospho-D-gluconate	C00345	Pentose Phosphate Pathway	#N/A	#N/A	#N/A	#N/A	#N/A	#N/A	#N/A	#N/A	#N/A	#N/A	#N/A	#N/A	#N/A	#N/A	#N/A	#N/A	#N/A	#N/A	#N/A	#N/A	#N/A	#N/A	#N/A	#N/A	#N/A	#N/A	#N/A	#N/A	#N/A	#N/A	#N/A	#N/A	#N/A	#N/A	#N/A	#N/A	#N/A	#N/A	#N/A	#N/A	#N/A	#N/A	#N/A	#N/A	#N/A	#N/A
126	D-Erythrose 4-phosphate	C00279	Pentose Phosphate Pathway	#N/A	#N/A	#N/A	#N/A	#N/A	#N/A	#N/A	#N/A	#N/A	#N/A	#N/A	#N/A	#N/A	#N/A	#N/A	#N/A	#N/A	#N/A	#N/A	#N/A	#N/A	#N/A	#N/A	#N/A	#N/A	#N/A	#N/A	#N/A	#N/A	#N/A	#N/A	#N/A	#N/A	#N/A	#N/A	#N/A	#N/A	#N/A	#N/A	#N/A	#N/A	#N/A	#N/A	#N/A	#N/A	#N/A
127	Sedoheptulose 7-phosphate	C05382	Pentose Phosphate Pathway	#N/A	#N/A	#N/A	#N/A	#N/A	#N/A	#N/A	#N/A	#N/A	#N/A	#N/A	#N/A	#N/A	#N/A	#N/A	#N/A	#N/A	#N/A	#N/A	#N/A	#N/A	#N/A	#N/A	#N/A	#N/A	#N/A	#N/A	#N/A	#N/A	#N/A	#N/A	#N/A	#N/A	#N/A	#N/A	#N/A	#N/A	#N/A	#N/A	#N/A	#N/A	#N/A	#N/A	#N/A	#N/A	#N/A
128	Pentose phosphates	C00199	Pentose Phosphate Pathway	#N/A	#N/A	#N/A	#N/A	#N/A	#N/A	#N/A	#N/A	#N/A	#N/A	#N/A	#N/A	#N/A	#N/A	#N/A	#N/A	#N/A	#N/A	#N/A	#N/A	#N/A	#N/A	#N/A	#N/A	#N/A	#N/A	#N/A	#N/A	#N/A	#N/A	#N/A	#N/A	#N/A	#N/A	#N/A	#N/A	#N/A	#N/A	#N/A	#N/A	#N/A	#N/A	#N/A	#N/A	#N/A	#N/A
129	Glutathione	C00051	GSH homeostasis	#N/A	#N/A	#N/A	#N/A	#N/A	#N/A	#N/A	#N/A	#N/A	#N/A	#N/A	#N/A	#N/A	#N/A	#N/A	#N/A	#N/A	#N/A	#N/A	#N/A	#N/A	#N/A	#N/A	#N/A	#N/A	#N/A	#N/A	#N/A	#N/A	#N/A	#N/A	#N/A	#N/A	#N/A	#N/A	#N/A	#N/A	#N/A	#N/A	#N/A	#N/A	#N/A	#N/A	#N/A	#N/A	#N/A
130	Glutathione disulfide	C00127	GSH homeostasis	#N/A	#N/A	#N/A	#N/A	#N/A	#N/A	#N/A	#N/A	#N/A	#N/A	#N/A	#N/A	#N/A	#N/A	#N/A	#N/A	#N/A	#N/A	#N/A	#N/A	#N/A	#N/A	#N/A	#N/A	#N/A	#N/A	#N/A	#N/A	#N/A	#N/A	#N/A	#N/A	#N/A	#N/A	#N/A	#N/A	#N/A	#N/A	#N/A	#N/A	#N/A	#N/A	#N/A	#N/A	#N/A	#N/A
131	5-Oxoproline	C01879	GSH homeostasis	130.05	0.705	[M+H]+	2.61621e+06	3.83163e+06	2769229	2.23377e+06	3.53026e+06	2.08687e+06	2.26594e+06	2.51432e+06	2.19206e+06	2829106	2.55204e+06	2.49128e+06	2231389	2414922	2228420	2.0492e+06	2953189	2560876	2.4041e+06	1.82386e+06	2.98197e+06	2958019	2046734	2.42162e+06	2.43554e+06	2.64586e+06	2.90854e+06	3239622	2.25996e+06	2332344	2606718	3185359	1946465	1.91141e+06	2927794	2.49404e+06	2.68721e+06	2.86388e+06	2.94082e+06	3220806	2942128	2.39495e+06	2.95197e+06
132	S-Glutathionyl-L-cysteine	C05526	GSH homeostasis	425.08	0.643	[M-H]-	48916.8	30942.2	109459	96544.1	129513	76441.4	47880.1	136261	73974.8	149234	136224	98065.7	41260.2	98495.4	97078.1	112383	51625.6	131567	79104	95702.7	156659	79994.9	66143.9	125321	102151	76944.3	85409.2	69176.2	68097.8	192236	70990.4	78915.5	75110.4	99077.7	126303	155097	99241.9	73028.7	100970	125191	103704	198344	33883.5
133	Cys-Gly	C01419	GSH homeostasis	#N/A	#N/A	#N/A	#N/A	#N/A	#N/A	#N/A	#N/A	#N/A	#N/A	#N/A	#N/A	#N/A	#N/A	#N/A	#N/A	#N/A	#N/A	#N/A	#N/A	#N/A	#N/A	#N/A	#N/A	#N/A	#N/A	#N/A	#N/A	#N/A	#N/A	#N/A	#N/A	#N/A	#N/A	#N/A	#N/A	#N/A	#N/A	#N/A	#N/A	#N/A	#N/A	#N/A	#N/A	#N/A	#N/A
134	Ascorbate	C00072	GSH homeostasis	175.024	0.669	[M-H]-	511675	14102.4	190432	1948478	215103	29201.9	29453.1	728755	1446173	11808.1	654932	895734	269002	1.36459e+06	1.23661e+06	547090	261023	239405	74945.4	109064	34442.9	196628	392069	854248	549851	986487	19975	346639	11108.9	1.06814e+06	1800086	38325	220241	25107.8	227270	27425.7	3419452	358827	1.35864e+06	342872	30626.3	447326	1096929
135	Dehydroascorbate	C05422	GSH homeostasis	173.008	0.714	[M-H]-	1.95099e+06	41169.6	401331	2.15589e+06	906485	97648.3	61907.2	769828	1.03743e+06	164922	1423431	1.21383e+06	911509	939156	1.82232e+06	875149	638432	970789	1.15928e+06	566363	496247	865320	464574	1157863	1.40896e+06	844454	495687	753423	72432.1	1.59085e+06	1.5333e+06	706356	908394	326918	393645	383857	2.24582e+06	1.01537e+06	1.17867e+06	868791	855646	1.02846e+06	1.6792e+06
136	gamma-L-Glutamyl-L-cysteine	C00669	Gamma-glutamyls	251.07	0.706	[M+H]+	59081.1	43497.5	44266.8	63954.6	82255.5	44095.9	68210.1	99905.9	61041.7	75575.3	59680.2	51015.7	49734.1	72703.9	58951.1	58509.5	96909.5	98494.4	103540	76486.1	104451	53746.1	62821.5	54412.6	39267.6	51951.1	48947	76084.7	54214.6	63477.8	89154.3	48303.4	58586.3	65237.1	63427.4	58443.4	37778.9	61464.1	106722	78871.1	110149	65553.1	82489.8
137	gamma-Glutamyl-Se-methylselenocysteine	C05695	Gamma-glutamyls	#N/A	#N/A	#N/A	#N/A	#N/A	#N/A	#N/A	#N/A	#N/A	#N/A	#N/A	#N/A	#N/A	#N/A	#N/A	#N/A	#N/A	#N/A	#N/A	#N/A	#N/A	#N/A	#N/A	#N/A	#N/A	#N/A	#N/A	#N/A	#N/A	#N/A	#N/A	#N/A	#N/A	#N/A	#N/A	#N/A	#N/A	#N/A	#N/A	#N/A	#N/A	#N/A	#N/A	#N/A	#N/A	#N/A
138	gamma-L-Glutamyl-D-alanine	C03738	Gamma-glutamyls	#N/A	#N/A	#N/A	#N/A	#N/A	#N/A	#N/A	#N/A	#N/A	#N/A	#N/A	#N/A	#N/A	#N/A	#N/A	#N/A	#N/A	#N/A	#N/A	#N/A	#N/A	#N/A	#N/A	#N/A	#N/A	#N/A	#N/A	#N/A	#N/A	#N/A	#N/A	#N/A	#N/A	#N/A	#N/A	#N/A	#N/A	#N/A	#N/A	#N/A	#N/A	#N/A	#N/A	#N/A	#N/A	#N/A
139	gamma-Glutamyl-gamma-aminobutyrate	C15767	Gamma-glutamyls	#N/A	#N/A	#N/A	#N/A	#N/A	#N/A	#N/A	#N/A	#N/A	#N/A	#N/A	#N/A	#N/A	#N/A	#N/A	#N/A	#N/A	#N/A	#N/A	#N/A	#N/A	#N/A	#N/A	#N/A	#N/A	#N/A	#N/A	#N/A	#N/A	#N/A	#N/A	#N/A	#N/A	#N/A	#N/A	#N/A	#N/A	#N/A	#N/A	#N/A	#N/A	#N/A	#N/A	#N/A	#N/A	#N/A
140	L-gamma-Glutamyl-L-hypoglycin	C08280	Gamma-glutamyls	#N/A	#N/A	#N/A	#N/A	#N/A	#N/A	#N/A	#N/A	#N/A	#N/A	#N/A	#N/A	#N/A	#N/A	#N/A	#N/A	#N/A	#N/A	#N/A	#N/A	#N/A	#N/A	#N/A	#N/A	#N/A	#N/A	#N/A	#N/A	#N/A	#N/A	#N/A	#N/A	#N/A	#N/A	#N/A	#N/A	#N/A	#N/A	#N/A	#N/A	#N/A	#N/A	#N/A	#N/A	#N/A	#N/A
141	Bis-gamma-glutamylcystine	C03646	Gamma-glutamyls	#N/A	#N/A	#N/A	#N/A	#N/A	#N/A	#N/A	#N/A	#N/A	#N/A	#N/A	#N/A	#N/A	#N/A	#N/A	#N/A	#N/A	#N/A	#N/A	#N/A	#N/A	#N/A	#N/A	#N/A	#N/A	#N/A	#N/A	#N/A	#N/A	#N/A	#N/A	#N/A	#N/A	#N/A	#N/A	#N/A	#N/A	#N/A	#N/A	#N/A	#N/A	#N/A	#N/A	#N/A	#N/A	#N/A
142	gamma-L-Glutamylputrescine	C15699	Gamma-glutamyls	#N/A	#N/A	#N/A	#N/A	#N/A	#N/A	#N/A	#N/A	#N/A	#N/A	#N/A	#N/A	#N/A	#N/A	#N/A	#N/A	#N/A	#N/A	#N/A	#N/A	#N/A	#N/A	#N/A	#N/A	#N/A	#N/A	#N/A	#N/A	#N/A	#N/A	#N/A	#N/A	#N/A	#N/A	#N/A	#N/A	#N/A	#N/A	#N/A	#N/A	#N/A	#N/A	#N/A	#N/A	#N/A	#N/A
143	(5-L-Glutamyl)-L-glutamine	C05283	Gamma-glutamyls	274.104	0.643	[M-H]-	245191	352329	424237	260014	478940	154224	305612	304589	204043	420839	398266	229842	283426	291583	291599	338990	467612	246194	214164	243452	399657	338199	202192	318081	299922	248537	268817	364390	332686	320290	272568	337605	202517	216455	292679	363605	348451	226915	317028	349459	410965	282367	235086
144	5-L-Glutamyl-taurine	C05844	Gamma-glutamyls	#N/A	#N/A	#N/A	#N/A	#N/A	#N/A	#N/A	#N/A	#N/A	#N/A	#N/A	#N/A	#N/A	#N/A	#N/A	#N/A	#N/A	#N/A	#N/A	#N/A	#N/A	#N/A	#N/A	#N/A	#N/A	#N/A	#N/A	#N/A	#N/A	#N/A	#N/A	#N/A	#N/A	#N/A	#N/A	#N/A	#N/A	#N/A	#N/A	#N/A	#N/A	#N/A	#N/A	#N/A	#N/A	#N/A
145	L-Homocysteine	C00155	Serine biosynthesis and one-carbon metabolism	#N/A	#N/A	#N/A	#N/A	#N/A	#N/A	#N/A	#N/A	#N/A	#N/A	#N/A	#N/A	#N/A	#N/A	#N/A	#N/A	#N/A	#N/A	#N/A	#N/A	#N/A	#N/A	#N/A	#N/A	#N/A	#N/A	#N/A	#N/A	#N/A	#N/A	#N/A	#N/A	#N/A	#N/A	#N/A	#N/A	#N/A	#N/A	#N/A	#N/A	#N/A	#N/A	#N/A	#N/A	#N/A	#N/A
146	Cystathionine	C00542	Serine biosynthesis and one-carbon metabolism	221.059	0.7	[M-H]-	75731.4	82426.9	87702.4	64453.1	70139.6	77374.4	92106	85133.6	104379	86868.5	77054.6	40880.6	65800.9	65561.6	45781.4	65685.5	88362.7	57277.1	72389.5	63823.9	82744.2	46855.9	77802.4	64778.6	86547.1	88367.3	82214.6	78236.3	64453.2	79519.3	98544.3	88065.1	91439.9	65109.3	92602.2	44917.7	80248.4	67823	72776.7	68924.9	94576.9	82956.9	46007.5
147	Dimethylglycine	C01026	Serine biosynthesis and one-carbon metabolism	104.07	0.716	[M+H]+	1.79068e+06	1.94962e+06	1.91758e+06	3.05108e+06	1.6117e+06	1.63423e+06	1.66861e+06	1.73439e+06	1606605	1.3225e+06	2.02356e+06	1.83862e+06	1.50013e+06	1.17445e+06	1.38892e+06	1.75298e+06	1256357	1.89187e+06	718134	1.98538e+06	970248	1.82732e+06	1.05488e+06	1736419	2.3749e+06	1588211	1.26341e+06	1.26298e+06	1.2259e+06	1.92229e+06	2.09525e+06	1.49638e+06	1348220	939070	998642	1.43218e+06	1.281e+06	1.25186e+06	921881	1.41273e+06	2.72204e+06	2.79352e+06	1.73946e+06
148	Betaine	C00719	Serine biosynthesis and one-carbon metabolism	#N/A	#N/A	#N/A	#N/A	#N/A	#N/A	#N/A	#N/A	#N/A	#N/A	#N/A	#N/A	#N/A	#N/A	#N/A	#N/A	#N/A	#N/A	#N/A	#N/A	#N/A	#N/A	#N/A	#N/A	#N/A	#N/A	#N/A	#N/A	#N/A	#N/A	#N/A	#N/A	#N/A	#N/A	#N/A	#N/A	#N/A	#N/A	#N/A	#N/A	#N/A	#N/A	#N/A	#N/A	#N/A	#N/A
149	Phosphoserine	C02532	Serine biosynthesis and one-carbon metabolism	#N/A	#N/A	#N/A	#N/A	#N/A	#N/A	#N/A	#N/A	#N/A	#N/A	#N/A	#N/A	#N/A	#N/A	#N/A	#N/A	#N/A	#N/A	#N/A	#N/A	#N/A	#N/A	#N/A	#N/A	#N/A	#N/A	#N/A	#N/A	#N/A	#N/A	#N/A	#N/A	#N/A	#N/A	#N/A	#N/A	#N/A	#N/A	#N/A	#N/A	#N/A	#N/A	#N/A	#N/A	#N/A	#N/A
150	3-Phosphonooxypyruvate	C03232	Serine biosynthesis and one-carbon metabolism	#N/A	#N/A	#N/A	#N/A	#N/A	#N/A	#N/A	#N/A	#N/A	#N/A	#N/A	#N/A	#N/A	#N/A	#N/A	#N/A	#N/A	#N/A	#N/A	#N/A	#N/A	#N/A	#N/A	#N/A	#N/A	#N/A	#N/A	#N/A	#N/A	#N/A	#N/A	#N/A	#N/A	#N/A	#N/A	#N/A	#N/A	#N/A	#N/A	#N/A	#N/A	#N/A	#N/A	#N/A	#N/A	#N/A
151	S-Adenosyl-L-homocysteine	C00021	Serine biosynthesis and one-carbon metabolism	#N/A	#N/A	#N/A	#N/A	#N/A	#N/A	#N/A	#N/A	#N/A	#N/A	#N/A	#N/A	#N/A	#N/A	#N/A	#N/A	#N/A	#N/A	#N/A	#N/A	#N/A	#N/A	#N/A	#N/A	#N/A	#N/A	#N/A	#N/A	#N/A	#N/A	#N/A	#N/A	#N/A	#N/A	#N/A	#N/A	#N/A	#N/A	#N/A	#N/A	#N/A	#N/A	#N/A	#N/A	#N/A	#N/A
152	S-Adenosyl-L-methionine	C00019	Serine biosynthesis and one-carbon metabolism	#N/A	#N/A	#N/A	#N/A	#N/A	#N/A	#N/A	#N/A	#N/A	#N/A	#N/A	#N/A	#N/A	#N/A	#N/A	#N/A	#N/A	#N/A	#N/A	#N/A	#N/A	#N/A	#N/A	#N/A	#N/A	#N/A	#N/A	#N/A	#N/A	#N/A	#N/A	#N/A	#N/A	#N/A	#N/A	#N/A	#N/A	#N/A	#N/A	#N/A	#N/A	#N/A	#N/A	#N/A	#N/A	#N/A
153	Sarcosine	C00213	Serine biosynthesis and one-carbon metabolism	#N/A	#N/A	#N/A	#N/A	#N/A	#N/A	#N/A	#N/A	#N/A	#N/A	#N/A	#N/A	#N/A	#N/A	#N/A	#N/A	#N/A	#N/A	#N/A	#N/A	#N/A	#N/A	#N/A	#N/A	#N/A	#N/A	#N/A	#N/A	#N/A	#N/A	#N/A	#N/A	#N/A	#N/A	#N/A	#N/A	#N/A	#N/A	#N/A	#N/A	#N/A	#N/A	#N/A	#N/A	#N/A	#N/A
154	Folate	C00504	Folate pool (One carbon metabolism)	#N/A	#N/A	#N/A	#N/A	#N/A	#N/A	#N/A	#N/A	#N/A	#N/A	#N/A	#N/A	#N/A	#N/A	#N/A	#N/A	#N/A	#N/A	#N/A	#N/A	#N/A	#N/A	#N/A	#N/A	#N/A	#N/A	#N/A	#N/A	#N/A	#N/A	#N/A	#N/A	#N/A	#N/A	#N/A	#N/A	#N/A	#N/A	#N/A	#N/A	#N/A	#N/A	#N/A	#N/A	#N/A	#N/A
155	5-10-Methenyltetrahydrofolate	C00445	Folate pool (One carbon metabolism)	#N/A	#N/A	#N/A	#N/A	#N/A	#N/A	#N/A	#N/A	#N/A	#N/A	#N/A	#N/A	#N/A	#N/A	#N/A	#N/A	#N/A	#N/A	#N/A	#N/A	#N/A	#N/A	#N/A	#N/A	#N/A	#N/A	#N/A	#N/A	#N/A	#N/A	#N/A	#N/A	#N/A	#N/A	#N/A	#N/A	#N/A	#N/A	#N/A	#N/A	#N/A	#N/A	#N/A	#N/A	#N/A	#N/A
156	10-Formyldihydrofolate	C03204	Folate pool (One carbon metabolism)	#N/A	#N/A	#N/A	#N/A	#N/A	#N/A	#N/A	#N/A	#N/A	#N/A	#N/A	#N/A	#N/A	#N/A	#N/A	#N/A	#N/A	#N/A	#N/A	#N/A	#N/A	#N/A	#N/A	#N/A	#N/A	#N/A	#N/A	#N/A	#N/A	#N/A	#N/A	#N/A	#N/A	#N/A	#N/A	#N/A	#N/A	#N/A	#N/A	#N/A	#N/A	#N/A	#N/A	#N/A	#N/A	#N/A
157	Tetrahydrofolate	C00101	Folate pool (One carbon metabolism)	#N/A	#N/A	#N/A	#N/A	#N/A	#N/A	#N/A	#N/A	#N/A	#N/A	#N/A	#N/A	#N/A	#N/A	#N/A	#N/A	#N/A	#N/A	#N/A	#N/A	#N/A	#N/A	#N/A	#N/A	#N/A	#N/A	#N/A	#N/A	#N/A	#N/A	#N/A	#N/A	#N/A	#N/A	#N/A	#N/A	#N/A	#N/A	#N/A	#N/A	#N/A	#N/A	#N/A	#N/A	#N/A	#N/A
158	10-Formyltetrahydrofolate	C00234	Folate pool (One carbon metabolism)	#N/A	#N/A	#N/A	#N/A	#N/A	#N/A	#N/A	#N/A	#N/A	#N/A	#N/A	#N/A	#N/A	#N/A	#N/A	#N/A	#N/A	#N/A	#N/A	#N/A	#N/A	#N/A	#N/A	#N/A	#N/A	#N/A	#N/A	#N/A	#N/A	#N/A	#N/A	#N/A	#N/A	#N/A	#N/A	#N/A	#N/A	#N/A	#N/A	#N/A	#N/A	#N/A	#N/A	#N/A	#N/A	#N/A
159	Dihydrofolate	C00415	Folate pool (One carbon metabolism)	#N/A	#N/A	#N/A	#N/A	#N/A	#N/A	#N/A	#N/A	#N/A	#N/A	#N/A	#N/A	#N/A	#N/A	#N/A	#N/A	#N/A	#N/A	#N/A	#N/A	#N/A	#N/A	#N/A	#N/A	#N/A	#N/A	#N/A	#N/A	#N/A	#N/A	#N/A	#N/A	#N/A	#N/A	#N/A	#N/A	#N/A	#N/A	#N/A	#N/A	#N/A	#N/A	#N/A	#N/A	#N/A	#N/A
160	L-Homoserine	C00263	Serine biosynthesis and one-carbon metabolism	#N/A	#N/A	#N/A	#N/A	#N/A	#N/A	#N/A	#N/A	#N/A	#N/A	#N/A	#N/A	#N/A	#N/A	#N/A	#N/A	#N/A	#N/A	#N/A	#N/A	#N/A	#N/A	#N/A	#N/A	#N/A	#N/A	#N/A	#N/A	#N/A	#N/A	#N/A	#N/A	#N/A	#N/A	#N/A	#N/A	#N/A	#N/A	#N/A	#N/A	#N/A	#N/A	#N/A	#N/A	#N/A	#N/A
161	3-Phosphonopyruvate	C02798	Serine biosynthesis and one-carbon metabolism	#N/A	#N/A	#N/A	#N/A	#N/A	#N/A	#N/A	#N/A	#N/A	#N/A	#N/A	#N/A	#N/A	#N/A	#N/A	#N/A	#N/A	#N/A	#N/A	#N/A	#N/A	#N/A	#N/A	#N/A	#N/A	#N/A	#N/A	#N/A	#N/A	#N/A	#N/A	#N/A	#N/A	#N/A	#N/A	#N/A	#N/A	#N/A	#N/A	#N/A	#N/A	#N/A	#N/A	#N/A	#N/A	#N/A
162	Carbamoyl phosphate	C00169	Urea cycle	#N/A	#N/A	#N/A	#N/A	#N/A	#N/A	#N/A	#N/A	#N/A	#N/A	#N/A	#N/A	#N/A	#N/A	#N/A	#N/A	#N/A	#N/A	#N/A	#N/A	#N/A	#N/A	#N/A	#N/A	#N/A	#N/A	#N/A	#N/A	#N/A	#N/A	#N/A	#N/A	#N/A	#N/A	#N/A	#N/A	#N/A	#N/A	#N/A	#N/A	#N/A	#N/A	#N/A	#N/A	#N/A	#N/A
163	Ornithine	C01602	Urea cycle	133.097	0.611	[M+H]+	855908	1.14446e+06	750976	789411	811750	655957	777515	526486	496571	711982	714309	472608	356994	789464	857552	647012	493306	1.03994e+06	425654	362794	708906	478020	613091	654137	687007	1.26167e+06	669328	1.03033e+06	572849	1452406	703852	1.00837e+06	440298	788491	643495	712242	646543	966182	618742	611108	1.04724e+06	1.07954e+06	608577
164	L-Citrulline	C00327	Urea cycle	176.103	0.705	[M+H]+	440763	419308	455931	296906	501131	156160	150345	295990	275812	377946	322951	206229	239714	273333	375133	279115	219206	208622	197796	164257	138415	295739	294101	509221	314147	316238	315231	368727	265086	368590	217246	414016	297430	356181	376928	235540	301370	305834	242920	658035	307642	160422	138181
165	Argininosuccinate	C03406	Urea cycle	#N/A	#N/A	#N/A	#N/A	#N/A	#N/A	#N/A	#N/A	#N/A	#N/A	#N/A	#N/A	#N/A	#N/A	#N/A	#N/A	#N/A	#N/A	#N/A	#N/A	#N/A	#N/A	#N/A	#N/A	#N/A	#N/A	#N/A	#N/A	#N/A	#N/A	#N/A	#N/A	#N/A	#N/A	#N/A	#N/A	#N/A	#N/A	#N/A	#N/A	#N/A	#N/A	#N/A	#N/A	#N/A	#N/A
166	5-Methylthioadenosine	C00170	AA Catabolism	#N/A	#N/A	#N/A	#N/A	#N/A	#N/A	#N/A	#N/A	#N/A	#N/A	#N/A	#N/A	#N/A	#N/A	#N/A	#N/A	#N/A	#N/A	#N/A	#N/A	#N/A	#N/A	#N/A	#N/A	#N/A	#N/A	#N/A	#N/A	#N/A	#N/A	#N/A	#N/A	#N/A	#N/A	#N/A	#N/A	#N/A	#N/A	#N/A	#N/A	#N/A	#N/A	#N/A	#N/A	#N/A	#N/A
167	Cadaverine	C01672	Polyamines	103.123	0.624	[M+H]+	17202.2	19315.1	13867.2	19432	13572.4	15494.2	6380.45	14171.4	11617	10128	31316.2	16045.1	10256.5	18804.3	11604.4	10718.5	15051.4	21734.5	5991.46	32187.6	28811.7	13233.9	12354.9	26078.3	15699.9	6322.51	20620.2	18450.3	17371	24712.8	15829.4	14017.6	48349	22675.9	5984.21	43313.8	20526.1	106715	7399.8	63943.3	43606.9	62981.3	50436.9
168	Putrescine	C00134	Polyamines	89.1072	0.617	[M+H]+	24921.3	19332.1	16937.6	8754.3	24124.8	18870.2	13288.9	18198.8	23672.4	16106.2	16907.1	23934.7	22506.6	17298.4	18146.4	11944.3	21460.6	8586.5	13445.9	23059.1	21468.8	6390.67	20289.3	20612.2	16118.2	8439.08	22001.5	18821.2	17668.8	15042.2	13017	15680.3	19859.9	17482.5	9566.24	15183.1	17506.3	21009	26055.7	26221.7	15638.7	22044.3	21778.6
169	Spermidine	C00315	Polyamines	146.165	0.623	[M+H]+	71059.7	60542.9	135680	91204.7	209289	171645	177654	273570	193935	145602	194832	239754	158334	158345	187406	163457	166139	46710.8	82953.5	72967.8	99447.4	152041	70170.5	183157	52434.3	49743.7	156124	56051	77592.8	347460	110338	52100.2	64737	62441.5	85674.3	61931.9	95911.9	44398.4	116490	138079	124927	134364	46368.8
170	Spermine	C00750	Polyamines	203.223	0.623	[M+H]+	20610.3	118804	70692.2	34969	118491	137666	136778	132084	169950	84353.7	99737	159691	132388	101655	101234	130457	109858	29486.6	36790.2	66470.3	71871.9	60397.5	30430.8	91376.8	24800.1	33804.6	105007	30929.2	44743.2	1.13465e+06	63120.7	45642.3	44429.2	77852.1	37371.9	40827.1	36189.8	30582	71308.3	48488.1	80966	65072.5	35477.5
171	N1-Acetylspermine	C02567	Polyamines	#N/A	#N/A	#N/A	#N/A	#N/A	#N/A	#N/A	#N/A	#N/A	#N/A	#N/A	#N/A	#N/A	#N/A	#N/A	#N/A	#N/A	#N/A	#N/A	#N/A	#N/A	#N/A	#N/A	#N/A	#N/A	#N/A	#N/A	#N/A	#N/A	#N/A	#N/A	#N/A	#N/A	#N/A	#N/A	#N/A	#N/A	#N/A	#N/A	#N/A	#N/A	#N/A	#N/A	#N/A	#N/A	#N/A
172	N1-Acetylspermidine	C00612	Polyamines	188.176	0.668	[M+H]+	203217	136578	151963	129202	211592	149827	150182	151984	128267	149949	169782	223271	329103	170693	172162	140370	176991	104261	132690	96959.9	103087	127627	174686	146470	157144	145424	163212	172278	216621	153981	129972	117061	111682	108319	133948	131549	127924	159148	138066	179703	118023	273415	125842
173	N1-N12-Diacetylspermine	C03413	Polyamines	#N/A	#N/A	#N/A	#N/A	#N/A	#N/A	#N/A	#N/A	#N/A	#N/A	#N/A	#N/A	#N/A	#N/A	#N/A	#N/A	#N/A	#N/A	#N/A	#N/A	#N/A	#N/A	#N/A	#N/A	#N/A	#N/A	#N/A	#N/A	#N/A	#N/A	#N/A	#N/A	#N/A	#N/A	#N/A	#N/A	#N/A	#N/A	#N/A	#N/A	#N/A	#N/A	#N/A	#N/A	#N/A	#N/A
174	Atherospermidine	C09347	Polyamines	#N/A	#N/A	#N/A	#N/A	#N/A	#N/A	#N/A	#N/A	#N/A	#N/A	#N/A	#N/A	#N/A	#N/A	#N/A	#N/A	#N/A	#N/A	#N/A	#N/A	#N/A	#N/A	#N/A	#N/A	#N/A	#N/A	#N/A	#N/A	#N/A	#N/A	#N/A	#N/A	#N/A	#N/A	#N/A	#N/A	#N/A	#N/A	#N/A	#N/A	#N/A	#N/A	#N/A	#N/A	#N/A	#N/A
175	3-Hydroxyisobutyrate	C01188	BCAA Catabolism	#N/A	#N/A	#N/A	#N/A	#N/A	#N/A	#N/A	#N/A	#N/A	#N/A	#N/A	#N/A	#N/A	#N/A	#N/A	#N/A	#N/A	#N/A	#N/A	#N/A	#N/A	#N/A	#N/A	#N/A	#N/A	#N/A	#N/A	#N/A	#N/A	#N/A	#N/A	#N/A	#N/A	#N/A	#N/A	#N/A	#N/A	#N/A	#N/A	#N/A	#N/A	#N/A	#N/A	#N/A	#N/A	#N/A
176	Methylmalonate	C02170	BCAA Catabolism	#N/A	#N/A	#N/A	#N/A	#N/A	#N/A	#N/A	#N/A	#N/A	#N/A	#N/A	#N/A	#N/A	#N/A	#N/A	#N/A	#N/A	#N/A	#N/A	#N/A	#N/A	#N/A	#N/A	#N/A	#N/A	#N/A	#N/A	#N/A	#N/A	#N/A	#N/A	#N/A	#N/A	#N/A	#N/A	#N/A	#N/A	#N/A	#N/A	#N/A	#N/A	#N/A	#N/A	#N/A	#N/A	#N/A
177	Propionate	C00163	BCAA Catabolism	#N/A	#N/A	#N/A	#N/A	#N/A	#N/A	#N/A	#N/A	#N/A	#N/A	#N/A	#N/A	#N/A	#N/A	#N/A	#N/A	#N/A	#N/A	#N/A	#N/A	#N/A	#N/A	#N/A	#N/A	#N/A	#N/A	#N/A	#N/A	#N/A	#N/A	#N/A	#N/A	#N/A	#N/A	#N/A	#N/A	#N/A	#N/A	#N/A	#N/A	#N/A	#N/A	#N/A	#N/A	#N/A	#N/A
178	N-Acetylneuraminate	C00270	Aminosugars	#N/A	#N/A	#N/A	#N/A	#N/A	#N/A	#N/A	#N/A	#N/A	#N/A	#N/A	#N/A	#N/A	#N/A	#N/A	#N/A	#N/A	#N/A	#N/A	#N/A	#N/A	#N/A	#N/A	#N/A	#N/A	#N/A	#N/A	#N/A	#N/A	#N/A	#N/A	#N/A	#N/A	#N/A	#N/A	#N/A	#N/A	#N/A	#N/A	#N/A	#N/A	#N/A	#N/A	#N/A	#N/A	#N/A
179	N-Glycoloyl-neuraminate	C03410	Aminosugars	#N/A	#N/A	#N/A	#N/A	#N/A	#N/A	#N/A	#N/A	#N/A	#N/A	#N/A	#N/A	#N/A	#N/A	#N/A	#N/A	#N/A	#N/A	#N/A	#N/A	#N/A	#N/A	#N/A	#N/A	#N/A	#N/A	#N/A	#N/A	#N/A	#N/A	#N/A	#N/A	#N/A	#N/A	#N/A	#N/A	#N/A	#N/A	#N/A	#N/A	#N/A	#N/A	#N/A	#N/A	#N/A	#N/A
180	alpha-D-Glucosamine 1-phosphate	C06156	Aminosugars	#N/A	#N/A	#N/A	#N/A	#N/A	#N/A	#N/A	#N/A	#N/A	#N/A	#N/A	#N/A	#N/A	#N/A	#N/A	#N/A	#N/A	#N/A	#N/A	#N/A	#N/A	#N/A	#N/A	#N/A	#N/A	#N/A	#N/A	#N/A	#N/A	#N/A	#N/A	#N/A	#N/A	#N/A	#N/A	#N/A	#N/A	#N/A	#N/A	#N/A	#N/A	#N/A	#N/A	#N/A	#N/A	#N/A
181	D-Glucosamine	C00329	Aminosugars	#N/A	#N/A	#N/A	#N/A	#N/A	#N/A	#N/A	#N/A	#N/A	#N/A	#N/A	#N/A	#N/A	#N/A	#N/A	#N/A	#N/A	#N/A	#N/A	#N/A	#N/A	#N/A	#N/A	#N/A	#N/A	#N/A	#N/A	#N/A	#N/A	#N/A	#N/A	#N/A	#N/A	#N/A	#N/A	#N/A	#N/A	#N/A	#N/A	#N/A	#N/A	#N/A	#N/A	#N/A	#N/A	#N/A
182	Glucoronate/Galacturonate/Fructuronate/Iduronate/Mannuronate	C00191	Aminosugars	#N/A	#N/A	#N/A	#N/A	#N/A	#N/A	#N/A	#N/A	#N/A	#N/A	#N/A	#N/A	#N/A	#N/A	#N/A	#N/A	#N/A	#N/A	#N/A	#N/A	#N/A	#N/A	#N/A	#N/A	#N/A	#N/A	#N/A	#N/A	#N/A	#N/A	#N/A	#N/A	#N/A	#N/A	#N/A	#N/A	#N/A	#N/A	#N/A	#N/A	#N/A	#N/A	#N/A	#N/A	#N/A	#N/A
183	UDP-D-glucuronate	C00167	Aminosugars	#N/A	#N/A	#N/A	#N/A	#N/A	#N/A	#N/A	#N/A	#N/A	#N/A	#N/A	#N/A	#N/A	#N/A	#N/A	#N/A	#N/A	#N/A	#N/A	#N/A	#N/A	#N/A	#N/A	#N/A	#N/A	#N/A	#N/A	#N/A	#N/A	#N/A	#N/A	#N/A	#N/A	#N/A	#N/A	#N/A	#N/A	#N/A	#N/A	#N/A	#N/A	#N/A	#N/A	#N/A	#N/A	#N/A
184	Arabinose/Xylulose/Xylose	C00259	Aminosugars	#N/A	#N/A	#N/A	#N/A	#N/A	#N/A	#N/A	#N/A	#N/A	#N/A	#N/A	#N/A	#N/A	#N/A	#N/A	#N/A	#N/A	#N/A	#N/A	#N/A	#N/A	#N/A	#N/A	#N/A	#N/A	#N/A	#N/A	#N/A	#N/A	#N/A	#N/A	#N/A	#N/A	#N/A	#N/A	#N/A	#N/A	#N/A	#N/A	#N/A	#N/A	#N/A	#N/A	#N/A	#N/A	#N/A
185	UDP-N-acetyl-D-glucosamine	C00043	Aminosugars	#N/A	#N/A	#N/A	#N/A	#N/A	#N/A	#N/A	#N/A	#N/A	#N/A	#N/A	#N/A	#N/A	#N/A	#N/A	#N/A	#N/A	#N/A	#N/A	#N/A	#N/A	#N/A	#N/A	#N/A	#N/A	#N/A	#N/A	#N/A	#N/A	#N/A	#N/A	#N/A	#N/A	#N/A	#N/A	#N/A	#N/A	#N/A	#N/A	#N/A	#N/A	#N/A	#N/A	#N/A	#N/A	#N/A
186	N-acetyl-D-glucosamine	C00140	Aminosugars	#N/A	#N/A	#N/A	#N/A	#N/A	#N/A	#N/A	#N/A	#N/A	#N/A	#N/A	#N/A	#N/A	#N/A	#N/A	#N/A	#N/A	#N/A	#N/A	#N/A	#N/A	#N/A	#N/A	#N/A	#N/A	#N/A	#N/A	#N/A	#N/A	#N/A	#N/A	#N/A	#N/A	#N/A	#N/A	#N/A	#N/A	#N/A	#N/A	#N/A	#N/A	#N/A	#N/A	#N/A	#N/A	#N/A
187	CMP-N-acetylneuraminate	C00128	Aminosugars	#N/A	#N/A	#N/A	#N/A	#N/A	#N/A	#N/A	#N/A	#N/A	#N/A	#N/A	#N/A	#N/A	#N/A	#N/A	#N/A	#N/A	#N/A	#N/A	#N/A	#N/A	#N/A	#N/A	#N/A	#N/A	#N/A	#N/A	#N/A	#N/A	#N/A	#N/A	#N/A	#N/A	#N/A	#N/A	#N/A	#N/A	#N/A	#N/A	#N/A	#N/A	#N/A	#N/A	#N/A	#N/A	#N/A
188	Acetyl-D-galactosamine	C01132	Aminosugars	#N/A	#N/A	#N/A	#N/A	#N/A	#N/A	#N/A	#N/A	#N/A	#N/A	#N/A	#N/A	#N/A	#N/A	#N/A	#N/A	#N/A	#N/A	#N/A	#N/A	#N/A	#N/A	#N/A	#N/A	#N/A	#N/A	#N/A	#N/A	#N/A	#N/A	#N/A	#N/A	#N/A	#N/A	#N/A	#N/A	#N/A	#N/A	#N/A	#N/A	#N/A	#N/A	#N/A	#N/A	#N/A	#N/A
189	Glycolate	C00160	Aminosugars	#N/A	#N/A	#N/A	#N/A	#N/A	#N/A	#N/A	#N/A	#N/A	#N/A	#N/A	#N/A	#N/A	#N/A	#N/A	#N/A	#N/A	#N/A	#N/A	#N/A	#N/A	#N/A	#N/A	#N/A	#N/A	#N/A	#N/A	#N/A	#N/A	#N/A	#N/A	#N/A	#N/A	#N/A	#N/A	#N/A	#N/A	#N/A	#N/A	#N/A	#N/A	#N/A	#N/A	#N/A	#N/A	#N/A
190	Homocarnosine	C00884	Arginine and proline metabolism	#N/A	#N/A	#N/A	#N/A	#N/A	#N/A	#N/A	#N/A	#N/A	#N/A	#N/A	#N/A	#N/A	#N/A	#N/A	#N/A	#N/A	#N/A	#N/A	#N/A	#N/A	#N/A	#N/A	#N/A	#N/A	#N/A	#N/A	#N/A	#N/A	#N/A	#N/A	#N/A	#N/A	#N/A	#N/A	#N/A	#N/A	#N/A	#N/A	#N/A	#N/A	#N/A	#N/A	#N/A	#N/A	#N/A
191	Asymmetric dimethyl arginine	C03626	Arginine and proline metabolism	203.15	0.698	[M+H]+	740742	994724	872683	712277	1.11619e+06	792711	728904	886547	675843	702863	695965	734080	1.11241e+06	990646	564643	700968	590809	725633	646261	671819	794650	803262	732788	909820	949283	588768	809603	892985	755074	909373	844891	910030	760558	789000	1.01204e+06	699593	613727	819023	636418	780530	697137	670426	793688
192	Carnosine	C00386	Arginine and proline metabolism	#N/A	#N/A	#N/A	#N/A	#N/A	#N/A	#N/A	#N/A	#N/A	#N/A	#N/A	#N/A	#N/A	#N/A	#N/A	#N/A	#N/A	#N/A	#N/A	#N/A	#N/A	#N/A	#N/A	#N/A	#N/A	#N/A	#N/A	#N/A	#N/A	#N/A	#N/A	#N/A	#N/A	#N/A	#N/A	#N/A	#N/A	#N/A	#N/A	#N/A	#N/A	#N/A	#N/A	#N/A	#N/A	#N/A
193	5-Guanidino-2-oxopentanoate	C03771	Arginine and proline metabolism	#N/A	#N/A	#N/A	#N/A	#N/A	#N/A	#N/A	#N/A	#N/A	#N/A	#N/A	#N/A	#N/A	#N/A	#N/A	#N/A	#N/A	#N/A	#N/A	#N/A	#N/A	#N/A	#N/A	#N/A	#N/A	#N/A	#N/A	#N/A	#N/A	#N/A	#N/A	#N/A	#N/A	#N/A	#N/A	#N/A	#N/A	#N/A	#N/A	#N/A	#N/A	#N/A	#N/A	#N/A	#N/A	#N/A
194	Phosphocreatine	C02305	Arginine and proline metabolism	#N/A	#N/A	#N/A	#N/A	#N/A	#N/A	#N/A	#N/A	#N/A	#N/A	#N/A	#N/A	#N/A	#N/A	#N/A	#N/A	#N/A	#N/A	#N/A	#N/A	#N/A	#N/A	#N/A	#N/A	#N/A	#N/A	#N/A	#N/A	#N/A	#N/A	#N/A	#N/A	#N/A	#N/A	#N/A	#N/A	#N/A	#N/A	#N/A	#N/A	#N/A	#N/A	#N/A	#N/A	#N/A	#N/A
195	Creatine	C00300	Arginine and proline metabolism	132.077	0.704	[M+H]+	11906972	19315230	2.94798e+06	25269306	9553135	13248437	14982029	16492059	18684646	8644185	10216315	16867084	2.64743e+06	32854734	7433352	10259705	5.63318e+06	19569422	5497594	26397592	15737133	16017835	27350286	13458228	23458910	7484218	6275820	22256790	5141530	6.9796e+06	12050656	20047978	35194876	13459037	12220621	11126739	70010904	10738011	29334920	4.76991e+06	23353226	13661731	22098800
196	Creatinine	C00791	Arginine and proline metabolism	114.066	0.706	[M+H]+	33057446	41280860	42918836	31948384	33053298	32432310	26884170	30963808	35785200	35284604	41745996	30822406	29613046	47153276	25637082	35393156	31863318	39512496	35123404	29728670	26051394	33579468	31137382	44663756	25973274	25053526	37466292	38408820	39575852	36100684	26555008	28873696	25611504	35774016	34766548	33333104	43316164	25308694	27960848	45155788	39196108	34523960	35920116
197	4-Acetamidobutanoate	C02946	Arginine and proline metabolism	#N/A	#N/A	#N/A	#N/A	#N/A	#N/A	#N/A	#N/A	#N/A	#N/A	#N/A	#N/A	#N/A	#N/A	#N/A	#N/A	#N/A	#N/A	#N/A	#N/A	#N/A	#N/A	#N/A	#N/A	#N/A	#N/A	#N/A	#N/A	#N/A	#N/A	#N/A	#N/A	#N/A	#N/A	#N/A	#N/A	#N/A	#N/A	#N/A	#N/A	#N/A	#N/A	#N/A	#N/A	#N/A	#N/A
198	N-Acetyl-L-citrulline	C15532	Arginine and proline metabolism	#N/A	#N/A	#N/A	#N/A	#N/A	#N/A	#N/A	#N/A	#N/A	#N/A	#N/A	#N/A	#N/A	#N/A	#N/A	#N/A	#N/A	#N/A	#N/A	#N/A	#N/A	#N/A	#N/A	#N/A	#N/A	#N/A	#N/A	#N/A	#N/A	#N/A	#N/A	#N/A	#N/A	#N/A	#N/A	#N/A	#N/A	#N/A	#N/A	#N/A	#N/A	#N/A	#N/A	#N/A	#N/A	#N/A
199	N-Acetyl-L-ornithine	C00437	Arginine and proline metabolism	175.107	0.696	[M+H]+	17602.8	53236.5	114514	46312	71460.6	71782.9	29705.5	25559.4	32054.2	12948	39682.2	0	0	0	0	196295	34456.7	32726.4	43030.1	31293.8	41376	49661.7	74599	328518	77302.7	0	38444.6	42111.1	43460	61470.7	104860	147797	34827.8	61829.2	37048.4	335156	181896	47420.1	21801.4	84238.1	152760	0	69753.1
200	Guanidinoacetate	C00581	Arginine and proline metabolism	#N/A	#N/A	#N/A	#N/A	#N/A	#N/A	#N/A	#N/A	#N/A	#N/A	#N/A	#N/A	#N/A	#N/A	#N/A	#N/A	#N/A	#N/A	#N/A	#N/A	#N/A	#N/A	#N/A	#N/A	#N/A	#N/A	#N/A	#N/A	#N/A	#N/A	#N/A	#N/A	#N/A	#N/A	#N/A	#N/A	#N/A	#N/A	#N/A	#N/A	#N/A	#N/A	#N/A	#N/A	#N/A	#N/A
201	trans-4-Hydroxy-L-proline	C01157	Arginine and proline metabolism	#N/A	#N/A	#N/A	#N/A	#N/A	#N/A	#N/A	#N/A	#N/A	#N/A	#N/A	#N/A	#N/A	#N/A	#N/A	#N/A	#N/A	#N/A	#N/A	#N/A	#N/A	#N/A	#N/A	#N/A	#N/A	#N/A	#N/A	#N/A	#N/A	#N/A	#N/A	#N/A	#N/A	#N/A	#N/A	#N/A	#N/A	#N/A	#N/A	#N/A	#N/A	#N/A	#N/A	#N/A	#N/A	#N/A
202	N-Succinyl-L-glutamate	C05931	Arginine and proline metabolism	#N/A	#N/A	#N/A	#N/A	#N/A	#N/A	#N/A	#N/A	#N/A	#N/A	#N/A	#N/A	#N/A	#N/A	#N/A	#N/A	#N/A	#N/A	#N/A	#N/A	#N/A	#N/A	#N/A	#N/A	#N/A	#N/A	#N/A	#N/A	#N/A	#N/A	#N/A	#N/A	#N/A	#N/A	#N/A	#N/A	#N/A	#N/A	#N/A	#N/A	#N/A	#N/A	#N/A	#N/A	#N/A	#N/A
203	N-Succinyl-L-glutamate 5-semialdehyde	C05932	Arginine and proline metabolism	#N/A	#N/A	#N/A	#N/A	#N/A	#N/A	#N/A	#N/A	#N/A	#N/A	#N/A	#N/A	#N/A	#N/A	#N/A	#N/A	#N/A	#N/A	#N/A	#N/A	#N/A	#N/A	#N/A	#N/A	#N/A	#N/A	#N/A	#N/A	#N/A	#N/A	#N/A	#N/A	#N/A	#N/A	#N/A	#N/A	#N/A	#N/A	#N/A	#N/A	#N/A	#N/A	#N/A	#N/A	#N/A	#N/A
204	5-Aminopentanoate	C00431	Arginine and proline metabolism	#N/A	#N/A	#N/A	#N/A	#N/A	#N/A	#N/A	#N/A	#N/A	#N/A	#N/A	#N/A	#N/A	#N/A	#N/A	#N/A	#N/A	#N/A	#N/A	#N/A	#N/A	#N/A	#N/A	#N/A	#N/A	#N/A	#N/A	#N/A	#N/A	#N/A	#N/A	#N/A	#N/A	#N/A	#N/A	#N/A	#N/A	#N/A	#N/A	#N/A	#N/A	#N/A	#N/A	#N/A	#N/A	#N/A
205	L-1-Pyrroline-3-hydroxy-5-carboxylate	C04281	Arginine and proline metabolism	#N/A	#N/A	#N/A	#N/A	#N/A	#N/A	#N/A	#N/A	#N/A	#N/A	#N/A	#N/A	#N/A	#N/A	#N/A	#N/A	#N/A	#N/A	#N/A	#N/A	#N/A	#N/A	#N/A	#N/A	#N/A	#N/A	#N/A	#N/A	#N/A	#N/A	#N/A	#N/A	#N/A	#N/A	#N/A	#N/A	#N/A	#N/A	#N/A	#N/A	#N/A	#N/A	#N/A	#N/A	#N/A	#N/A
206	Aminofructose 6-phosphate	C12214	Arginine and proline metabolism	#N/A	#N/A	#N/A	#N/A	#N/A	#N/A	#N/A	#N/A	#N/A	#N/A	#N/A	#N/A	#N/A	#N/A	#N/A	#N/A	#N/A	#N/A	#N/A	#N/A	#N/A	#N/A	#N/A	#N/A	#N/A	#N/A	#N/A	#N/A	#N/A	#N/A	#N/A	#N/A	#N/A	#N/A	#N/A	#N/A	#N/A	#N/A	#N/A	#N/A	#N/A	#N/A	#N/A	#N/A	#N/A	#N/A
207	Pantothenate	C00864	Panthothenate metabolism	220.117	1.73	[M+H]+	371196	117722	85899.4	61051.1	107036	73161.8	88114.3	95487.7	82814.8	90364.8	116493	1.22756e+06	345523	92594.5	169190	146485	155932	136706	130164	152549	112319	211756	141299	414513	154515	117345	105656	219474	126685	82116.2	145086	390587	84276.5	78657	73585.4	76516.5	171140	104852	1.33746e+06	105424	1397850	222502	108458
208	D-4--Phosphopantothenate	C03492	Panthothenate metabolism	#N/A	#N/A	#N/A	#N/A	#N/A	#N/A	#N/A	#N/A	#N/A	#N/A	#N/A	#N/A	#N/A	#N/A	#N/A	#N/A	#N/A	#N/A	#N/A	#N/A	#N/A	#N/A	#N/A	#N/A	#N/A	#N/A	#N/A	#N/A	#N/A	#N/A	#N/A	#N/A	#N/A	#N/A	#N/A	#N/A	#N/A	#N/A	#N/A	#N/A	#N/A	#N/A	#N/A	#N/A	#N/A	#N/A
209	Pantetheine 4--phosphate	C01134	Panthothenate metabolism	#N/A	#N/A	#N/A	#N/A	#N/A	#N/A	#N/A	#N/A	#N/A	#N/A	#N/A	#N/A	#N/A	#N/A	#N/A	#N/A	#N/A	#N/A	#N/A	#N/A	#N/A	#N/A	#N/A	#N/A	#N/A	#N/A	#N/A	#N/A	#N/A	#N/A	#N/A	#N/A	#N/A	#N/A	#N/A	#N/A	#N/A	#N/A	#N/A	#N/A	#N/A	#N/A	#N/A	#N/A	#N/A	#N/A
210	5-6-Dihydrouracil	C00429	Panthothenate metabolism	#N/A	#N/A	#N/A	#N/A	#N/A	#N/A	#N/A	#N/A	#N/A	#N/A	#N/A	#N/A	#N/A	#N/A	#N/A	#N/A	#N/A	#N/A	#N/A	#N/A	#N/A	#N/A	#N/A	#N/A	#N/A	#N/A	#N/A	#N/A	#N/A	#N/A	#N/A	#N/A	#N/A	#N/A	#N/A	#N/A	#N/A	#N/A	#N/A	#N/A	#N/A	#N/A	#N/A	#N/A	#N/A	#N/A
211	Pantetheine	C00831	Panthothenate metabolism	#N/A	#N/A	#N/A	#N/A	#N/A	#N/A	#N/A	#N/A	#N/A	#N/A	#N/A	#N/A	#N/A	#N/A	#N/A	#N/A	#N/A	#N/A	#N/A	#N/A	#N/A	#N/A	#N/A	#N/A	#N/A	#N/A	#N/A	#N/A	#N/A	#N/A	#N/A	#N/A	#N/A	#N/A	#N/A	#N/A	#N/A	#N/A	#N/A	#N/A	#N/A	#N/A	#N/A	#N/A	#N/A	#N/A
212	Taurine	C00245	Sulfur metabolism	126.022	0.77	[M+H]+	41961.6	44306.2	39036.4	59530.6	90965	100439	112609	149164	102549	67486.3	66384.5	82215.1	40969.1	76662.5	111320	52469.2	58527.3	35168.1	79743.9	64926.2	76466.3	60001.7	21058.3	41050.6	58596.8	47813.7	35009.9	18962.7	47345	59551.6	52778.1	71522.5	29984.5	61444.8	59696.4	47055.4	181553	38852.2	81742.8	160169	366927	117762	56560
213	Hypotaurine	C00519	Sulfur metabolism	#N/A	#N/A	#N/A	#N/A	#N/A	#N/A	#N/A	#N/A	#N/A	#N/A	#N/A	#N/A	#N/A	#N/A	#N/A	#N/A	#N/A	#N/A	#N/A	#N/A	#N/A	#N/A	#N/A	#N/A	#N/A	#N/A	#N/A	#N/A	#N/A	#N/A	#N/A	#N/A	#N/A	#N/A	#N/A	#N/A	#N/A	#N/A	#N/A	#N/A	#N/A	#N/A	#N/A	#N/A	#N/A	#N/A
214	3-Sulfino-L-alanine	C00606	Sulfur metabolism	#N/A	#N/A	#N/A	#N/A	#N/A	#N/A	#N/A	#N/A	#N/A	#N/A	#N/A	#N/A	#N/A	#N/A	#N/A	#N/A	#N/A	#N/A	#N/A	#N/A	#N/A	#N/A	#N/A	#N/A	#N/A	#N/A	#N/A	#N/A	#N/A	#N/A	#N/A	#N/A	#N/A	#N/A	#N/A	#N/A	#N/A	#N/A	#N/A	#N/A	#N/A	#N/A	#N/A	#N/A	#N/A	#N/A
215	Mercaptopyruvate	C00957	Sulfur metabolism	#N/A	#N/A	#N/A	#N/A	#N/A	#N/A	#N/A	#N/A	#N/A	#N/A	#N/A	#N/A	#N/A	#N/A	#N/A	#N/A	#N/A	#N/A	#N/A	#N/A	#N/A	#N/A	#N/A	#N/A	#N/A	#N/A	#N/A	#N/A	#N/A	#N/A	#N/A	#N/A	#N/A	#N/A	#N/A	#N/A	#N/A	#N/A	#N/A	#N/A	#N/A	#N/A	#N/A	#N/A	#N/A	#N/A
216	Thiocysteine	C01962	Sulfur metabolism	#N/A	#N/A	#N/A	#N/A	#N/A	#N/A	#N/A	#N/A	#N/A	#N/A	#N/A	#N/A	#N/A	#N/A	#N/A	#N/A	#N/A	#N/A	#N/A	#N/A	#N/A	#N/A	#N/A	#N/A	#N/A	#N/A	#N/A	#N/A	#N/A	#N/A	#N/A	#N/A	#N/A	#N/A	#N/A	#N/A	#N/A	#N/A	#N/A	#N/A	#N/A	#N/A	#N/A	#N/A	#N/A	#N/A
217	Thiosulfate	C00320	Sulfur metabolism	#N/A	#N/A	#N/A	#N/A	#N/A	#N/A	#N/A	#N/A	#N/A	#N/A	#N/A	#N/A	#N/A	#N/A	#N/A	#N/A	#N/A	#N/A	#N/A	#N/A	#N/A	#N/A	#N/A	#N/A	#N/A	#N/A	#N/A	#N/A	#N/A	#N/A	#N/A	#N/A	#N/A	#N/A	#N/A	#N/A	#N/A	#N/A	#N/A	#N/A	#N/A	#N/A	#N/A	#N/A	#N/A	#N/A
218	2S-5S-Methionine sulfoximine	C03829	Sulfur metabolism	#N/A	#N/A	#N/A	#N/A	#N/A	#N/A	#N/A	#N/A	#N/A	#N/A	#N/A	#N/A	#N/A	#N/A	#N/A	#N/A	#N/A	#N/A	#N/A	#N/A	#N/A	#N/A	#N/A	#N/A	#N/A	#N/A	#N/A	#N/A	#N/A	#N/A	#N/A	#N/A	#N/A	#N/A	#N/A	#N/A	#N/A	#N/A	#N/A	#N/A	#N/A	#N/A	#N/A	#N/A	#N/A	#N/A
219	L-Selenomethionine	C05335	Sulfur metabolism	#N/A	#N/A	#N/A	#N/A	#N/A	#N/A	#N/A	#N/A	#N/A	#N/A	#N/A	#N/A	#N/A	#N/A	#N/A	#N/A	#N/A	#N/A	#N/A	#N/A	#N/A	#N/A	#N/A	#N/A	#N/A	#N/A	#N/A	#N/A	#N/A	#N/A	#N/A	#N/A	#N/A	#N/A	#N/A	#N/A	#N/A	#N/A	#N/A	#N/A	#N/A	#N/A	#N/A	#N/A	#N/A	#N/A
220	3-Sulfocatechol	C06336	Sulfur metabolism	#N/A	#N/A	#N/A	#N/A	#N/A	#N/A	#N/A	#N/A	#N/A	#N/A	#N/A	#N/A	#N/A	#N/A	#N/A	#N/A	#N/A	#N/A	#N/A	#N/A	#N/A	#N/A	#N/A	#N/A	#N/A	#N/A	#N/A	#N/A	#N/A	#N/A	#N/A	#N/A	#N/A	#N/A	#N/A	#N/A	#N/A	#N/A	#N/A	#N/A	#N/A	#N/A	#N/A	#N/A	#N/A	#N/A
221	L-Cysteate	C00506	Sulfur metabolism	#N/A	#N/A	#N/A	#N/A	#N/A	#N/A	#N/A	#N/A	#N/A	#N/A	#N/A	#N/A	#N/A	#N/A	#N/A	#N/A	#N/A	#N/A	#N/A	#N/A	#N/A	#N/A	#N/A	#N/A	#N/A	#N/A	#N/A	#N/A	#N/A	#N/A	#N/A	#N/A	#N/A	#N/A	#N/A	#N/A	#N/A	#N/A	#N/A	#N/A	#N/A	#N/A	#N/A	#N/A	#N/A	#N/A
222	(R)-S-Lactoylglutathione	C03451	Sulfur metabolism	#N/A	#N/A	#N/A	#N/A	#N/A	#N/A	#N/A	#N/A	#N/A	#N/A	#N/A	#N/A	#N/A	#N/A	#N/A	#N/A	#N/A	#N/A	#N/A	#N/A	#N/A	#N/A	#N/A	#N/A	#N/A	#N/A	#N/A	#N/A	#N/A	#N/A	#N/A	#N/A	#N/A	#N/A	#N/A	#N/A	#N/A	#N/A	#N/A	#N/A	#N/A	#N/A	#N/A	#N/A	#N/A	#N/A
223	L-Methionine S-oxide	C02989	Sulfur metabolism	#N/A	#N/A	#N/A	#N/A	#N/A	#N/A	#N/A	#N/A	#N/A	#N/A	#N/A	#N/A	#N/A	#N/A	#N/A	#N/A	#N/A	#N/A	#N/A	#N/A	#N/A	#N/A	#N/A	#N/A	#N/A	#N/A	#N/A	#N/A	#N/A	#N/A	#N/A	#N/A	#N/A	#N/A	#N/A	#N/A	#N/A	#N/A	#N/A	#N/A	#N/A	#N/A	#N/A	#N/A	#N/A	#N/A
224	5-Hydroxyindoleacetate	C05635	Indole and Tryptophan	#N/A	#N/A	#N/A	#N/A	#N/A	#N/A	#N/A	#N/A	#N/A	#N/A	#N/A	#N/A	#N/A	#N/A	#N/A	#N/A	#N/A	#N/A	#N/A	#N/A	#N/A	#N/A	#N/A	#N/A	#N/A	#N/A	#N/A	#N/A	#N/A	#N/A	#N/A	#N/A	#N/A	#N/A	#N/A	#N/A	#N/A	#N/A	#N/A	#N/A	#N/A	#N/A	#N/A	#N/A	#N/A	#N/A
225	3-Methyldioxyindole	C05834	Indole and Tryptophan	162.055	1.845	[M-H]-	13439.2	25754.4	6982.87	7914.24	8896.76	12003.2	6088.39	15223.8	6567.5	42382.3	53513.3	7167.34	14722.1	28826.3	9250.94	26346.8	10340.1	9068.26	8612.6	42198.8	5811.53	9872.49	10510.2	8817.4	103701	10092.2	17851.7	7377.6	12334.6	9322.51	12768	8987.37	8622.75	7676.59	62736.9	10934.8	11911.2	7081.08	8754.41	6763.11	7664.12	10766.9	6971.22
226	Indole	C00463	Indole and Tryptophan	118.065	0.715	[M+H]+	399116	284824	331175	243119	201973	258387	309172	278789	280586	218388	309455	268256	217337	236854	271793	302134	256787	288723	206697	196264	245533	265528	315817	331594	435260	280288	266214	287307	273574	263114	249956	335475	330245	308947	203336	373736	393206	473498	221508	316880	294310	268562	277988
227	Indole-3-acetate	C00954	Indole and Tryptophan	174.055	1.852	[M-H]-	533413	625884	309128	468954	480518	482934	522795	202289	674141	565386	381765	511470	171966	400345	420124	630981	476272	395239	255838	737862	263884	503031	401011	550606	726680	399365	1.5224e+06	251941	603537	370075	773628	685790	539099	357926	1129981	425671	566217	258661	266024	351937	484647	518113	150084
228	Indolepyruvate	C00331	Indole and Tryptophan	202.05	1.805	[M-H]-	183332	183264	251166	145977	256582	419022	144179	102179	341843	151542	181448	206929	163535	154582	127367	395839	182368	238033	178647	343885	117006	235511	327800	298864	261279	234296	257407	302274	291985	199692	176282	135162	249126	261997	100854	286232	456643	223308	240299	217348	165126	263368	119922
229	Indoxyl	C05658	Indole and Tryptophan	#N/A	#N/A	#N/A	#N/A	#N/A	#N/A	#N/A	#N/A	#N/A	#N/A	#N/A	#N/A	#N/A	#N/A	#N/A	#N/A	#N/A	#N/A	#N/A	#N/A	#N/A	#N/A	#N/A	#N/A	#N/A	#N/A	#N/A	#N/A	#N/A	#N/A	#N/A	#N/A	#N/A	#N/A	#N/A	#N/A	#N/A	#N/A	#N/A	#N/A	#N/A	#N/A	#N/A	#N/A	#N/A	#N/A
230	6-Hydroxykynurenic acid	C08480	Indole and Tryptophan	#N/A	#N/A	#N/A	#N/A	#N/A	#N/A	#N/A	#N/A	#N/A	#N/A	#N/A	#N/A	#N/A	#N/A	#N/A	#N/A	#N/A	#N/A	#N/A	#N/A	#N/A	#N/A	#N/A	#N/A	#N/A	#N/A	#N/A	#N/A	#N/A	#N/A	#N/A	#N/A	#N/A	#N/A	#N/A	#N/A	#N/A	#N/A	#N/A	#N/A	#N/A	#N/A	#N/A	#N/A	#N/A	#N/A
231	L-Tryptophanamide	C00977	Indole and Tryptophan	#N/A	#N/A	#N/A	#N/A	#N/A	#N/A	#N/A	#N/A	#N/A	#N/A	#N/A	#N/A	#N/A	#N/A	#N/A	#N/A	#N/A	#N/A	#N/A	#N/A	#N/A	#N/A	#N/A	#N/A	#N/A	#N/A	#N/A	#N/A	#N/A	#N/A	#N/A	#N/A	#N/A	#N/A	#N/A	#N/A	#N/A	#N/A	#N/A	#N/A	#N/A	#N/A	#N/A	#N/A	#N/A	#N/A
232	Kynurenine	C00328	Indole and Tryptophan	209.092	0.714	[M+H]+	139348	207945	190767	147064	181154	177528	149601	149724	147236	161333	141392	143587	162423	202591	196357	239001	96556.2	155724	211438	96374.1	121066	157206	179506	176335	159225	110932	117070	171219	227932	110116	221398	122114	218035	206185	119445	193847	212557	166011	118792	106063	187751	148527	135235
233	Kynurenic acid	C01717	Indole and Tryptophan	188.034	1.773	[M-H]-	14746.6	33001.5	18310	5728.94	15502.4	24749.6	14756.2	8318.36	25591.9	22800.9	10526.3	6459.25	12109.5	12249.7	10155	25828.1	10433.5	12664.7	9138.94	7814.21	12058.9	8953.48	14831.5	17529.1	21897.1	11582.5	10092.3	22098.4	12004.5	8046.6	21978.7	6034.28	16225.9	14457.5	15393.2	24954.1	26916.4	23598.7	10147	15836.8	21333.4	18104.8	3698.07
234	Quinolinic acid	C03722	Indole and Tryptophan	#N/A	#N/A	#N/A	#N/A	#N/A	#N/A	#N/A	#N/A	#N/A	#N/A	#N/A	#N/A	#N/A	#N/A	#N/A	#N/A	#N/A	#N/A	#N/A	#N/A	#N/A	#N/A	#N/A	#N/A	#N/A	#N/A	#N/A	#N/A	#N/A	#N/A	#N/A	#N/A	#N/A	#N/A	#N/A	#N/A	#N/A	#N/A	#N/A	#N/A	#N/A	#N/A	#N/A	#N/A	#N/A	#N/A
235	N-formyl kynurenine	C02700	Indole and Tryptophan	237.086	1.79	[M+H]+	70398.4	36388.6	54003.4	135972	43714.2	35055.3	37125.9	52406.9	46371.6	26886.5	163411	78172.1	33167.3	33939.5	142663	84987.3	49458.3	136966	133810	39797.1	41427.1	51078.6	42085.4	94235.8	99622.1	63244.9	50349.8	39552.3	43381.9	110153	37445.2	112841	62999.2	76180	34727.7	73547.4	82893.6	61243.3	71808.1	29672.7	54928.5	71422.9	90825.1
236	Anthranilate	C00108	Indole and Tryptophan	#N/A	#N/A	#N/A	#N/A	#N/A	#N/A	#N/A	#N/A	#N/A	#N/A	#N/A	#N/A	#N/A	#N/A	#N/A	#N/A	#N/A	#N/A	#N/A	#N/A	#N/A	#N/A	#N/A	#N/A	#N/A	#N/A	#N/A	#N/A	#N/A	#N/A	#N/A	#N/A	#N/A	#N/A	#N/A	#N/A	#N/A	#N/A	#N/A	#N/A	#N/A	#N/A	#N/A	#N/A	#N/A	#N/A
237	Picolinic acid	C10164	Indole and Tryptophan	#N/A	#N/A	#N/A	#N/A	#N/A	#N/A	#N/A	#N/A	#N/A	#N/A	#N/A	#N/A	#N/A	#N/A	#N/A	#N/A	#N/A	#N/A	#N/A	#N/A	#N/A	#N/A	#N/A	#N/A	#N/A	#N/A	#N/A	#N/A	#N/A	#N/A	#N/A	#N/A	#N/A	#N/A	#N/A	#N/A	#N/A	#N/A	#N/A	#N/A	#N/A	#N/A	#N/A	#N/A	#N/A	#N/A
238	g-Oxalo-crotonate	C03453	Indole and Tryptophan	159.028	0.708	[M+H]+	177080	3.02106e+06	345678	130489	164682	570149	715141	270806	254796	83720	222395	185726	342897	330484	339697	196375	1.03844e+06	362963	326969	150055	130440	163716	354411	175784	0	331525	236950	26167	378036	371135	246856	317829	170065	679383	275920	220127	362388	598574	121810	126020	394280	335794	808549
239	2-Aminomuconate	C02220	Indole and Tryptophan	#N/A	#N/A	#N/A	#N/A	#N/A	#N/A	#N/A	#N/A	#N/A	#N/A	#N/A	#N/A	#N/A	#N/A	#N/A	#N/A	#N/A	#N/A	#N/A	#N/A	#N/A	#N/A	#N/A	#N/A	#N/A	#N/A	#N/A	#N/A	#N/A	#N/A	#N/A	#N/A	#N/A	#N/A	#N/A	#N/A	#N/A	#N/A	#N/A	#N/A	#N/A	#N/A	#N/A	#N/A	#N/A	#N/A
240	Formyl-5-hydroxy-kynurenamine	C05647	Indole and Tryptophan	#N/A	#N/A	#N/A	#N/A	#N/A	#N/A	#N/A	#N/A	#N/A	#N/A	#N/A	#N/A	#N/A	#N/A	#N/A	#N/A	#N/A	#N/A	#N/A	#N/A	#N/A	#N/A	#N/A	#N/A	#N/A	#N/A	#N/A	#N/A	#N/A	#N/A	#N/A	#N/A	#N/A	#N/A	#N/A	#N/A	#N/A	#N/A	#N/A	#N/A	#N/A	#N/A	#N/A	#N/A	#N/A	#N/A
241	Hydroxyindole-acetylglycine	C05832	Indole and Tryptophan	#N/A	#N/A	#N/A	#N/A	#N/A	#N/A	#N/A	#N/A	#N/A	#N/A	#N/A	#N/A	#N/A	#N/A	#N/A	#N/A	#N/A	#N/A	#N/A	#N/A	#N/A	#N/A	#N/A	#N/A	#N/A	#N/A	#N/A	#N/A	#N/A	#N/A	#N/A	#N/A	#N/A	#N/A	#N/A	#N/A	#N/A	#N/A	#N/A	#N/A	#N/A	#N/A	#N/A	#N/A	#N/A	#N/A
242	8-Methoxykynurenate	C05830	Indole and Tryptophan	#N/A	#N/A	#N/A	#N/A	#N/A	#N/A	#N/A	#N/A	#N/A	#N/A	#N/A	#N/A	#N/A	#N/A	#N/A	#N/A	#N/A	#N/A	#N/A	#N/A	#N/A	#N/A	#N/A	#N/A	#N/A	#N/A	#N/A	#N/A	#N/A	#N/A	#N/A	#N/A	#N/A	#N/A	#N/A	#N/A	#N/A	#N/A	#N/A	#N/A	#N/A	#N/A	#N/A	#N/A	#N/A	#N/A
243	Dopaquinone	C00822	Tyrosine Metabolism	#N/A	#N/A	#N/A	#N/A	#N/A	#N/A	#N/A	#N/A	#N/A	#N/A	#N/A	#N/A	#N/A	#N/A	#N/A	#N/A	#N/A	#N/A	#N/A	#N/A	#N/A	#N/A	#N/A	#N/A	#N/A	#N/A	#N/A	#N/A	#N/A	#N/A	#N/A	#N/A	#N/A	#N/A	#N/A	#N/A	#N/A	#N/A	#N/A	#N/A	#N/A	#N/A	#N/A	#N/A	#N/A	#N/A
244	Phenol	C00146	Tyrosine Metabolism	#N/A	#N/A	#N/A	#N/A	#N/A	#N/A	#N/A	#N/A	#N/A	#N/A	#N/A	#N/A	#N/A	#N/A	#N/A	#N/A	#N/A	#N/A	#N/A	#N/A	#N/A	#N/A	#N/A	#N/A	#N/A	#N/A	#N/A	#N/A	#N/A	#N/A	#N/A	#N/A	#N/A	#N/A	#N/A	#N/A	#N/A	#N/A	#N/A	#N/A	#N/A	#N/A	#N/A	#N/A	#N/A	#N/A
245	5-6-Indolequinone-2-carboxylic acid	C17938	Tyrosine Metabolism	#N/A	#N/A	#N/A	#N/A	#N/A	#N/A	#N/A	#N/A	#N/A	#N/A	#N/A	#N/A	#N/A	#N/A	#N/A	#N/A	#N/A	#N/A	#N/A	#N/A	#N/A	#N/A	#N/A	#N/A	#N/A	#N/A	#N/A	#N/A	#N/A	#N/A	#N/A	#N/A	#N/A	#N/A	#N/A	#N/A	#N/A	#N/A	#N/A	#N/A	#N/A	#N/A	#N/A	#N/A	#N/A	#N/A
246	3-4-Dihydroxy-L-phenylalanine	C00355	Tyrosine Metabolism	#N/A	#N/A	#N/A	#N/A	#N/A	#N/A	#N/A	#N/A	#N/A	#N/A	#N/A	#N/A	#N/A	#N/A	#N/A	#N/A	#N/A	#N/A	#N/A	#N/A	#N/A	#N/A	#N/A	#N/A	#N/A	#N/A	#N/A	#N/A	#N/A	#N/A	#N/A	#N/A	#N/A	#N/A	#N/A	#N/A	#N/A	#N/A	#N/A	#N/A	#N/A	#N/A	#N/A	#N/A	#N/A	#N/A
247	L-Metanephrine	C05588	Tyrosine Metabolism	#N/A	#N/A	#N/A	#N/A	#N/A	#N/A	#N/A	#N/A	#N/A	#N/A	#N/A	#N/A	#N/A	#N/A	#N/A	#N/A	#N/A	#N/A	#N/A	#N/A	#N/A	#N/A	#N/A	#N/A	#N/A	#N/A	#N/A	#N/A	#N/A	#N/A	#N/A	#N/A	#N/A	#N/A	#N/A	#N/A	#N/A	#N/A	#N/A	#N/A	#N/A	#N/A	#N/A	#N/A	#N/A	#N/A
248	3-Iodo-L-tyrosine	C02515	Tyrosine Metabolism	#N/A	#N/A	#N/A	#N/A	#N/A	#N/A	#N/A	#N/A	#N/A	#N/A	#N/A	#N/A	#N/A	#N/A	#N/A	#N/A	#N/A	#N/A	#N/A	#N/A	#N/A	#N/A	#N/A	#N/A	#N/A	#N/A	#N/A	#N/A	#N/A	#N/A	#N/A	#N/A	#N/A	#N/A	#N/A	#N/A	#N/A	#N/A	#N/A	#N/A	#N/A	#N/A	#N/A	#N/A	#N/A	#N/A
249	3-5-Diiodo-L-tyrosine	C01060	Tyrosine Metabolism	#N/A	#N/A	#N/A	#N/A	#N/A	#N/A	#N/A	#N/A	#N/A	#N/A	#N/A	#N/A	#N/A	#N/A	#N/A	#N/A	#N/A	#N/A	#N/A	#N/A	#N/A	#N/A	#N/A	#N/A	#N/A	#N/A	#N/A	#N/A	#N/A	#N/A	#N/A	#N/A	#N/A	#N/A	#N/A	#N/A	#N/A	#N/A	#N/A	#N/A	#N/A	#N/A	#N/A	#N/A	#N/A	#N/A
250	Triiodothyronine	C02465	Tyrosine Metabolism	#N/A	#N/A	#N/A	#N/A	#N/A	#N/A	#N/A	#N/A	#N/A	#N/A	#N/A	#N/A	#N/A	#N/A	#N/A	#N/A	#N/A	#N/A	#N/A	#N/A	#N/A	#N/A	#N/A	#N/A	#N/A	#N/A	#N/A	#N/A	#N/A	#N/A	#N/A	#N/A	#N/A	#N/A	#N/A	#N/A	#N/A	#N/A	#N/A	#N/A	#N/A	#N/A	#N/A	#N/A	#N/A	#N/A
251	Tyramine	C00483	Tyrosine Metabolism	#N/A	#N/A	#N/A	#N/A	#N/A	#N/A	#N/A	#N/A	#N/A	#N/A	#N/A	#N/A	#N/A	#N/A	#N/A	#N/A	#N/A	#N/A	#N/A	#N/A	#N/A	#N/A	#N/A	#N/A	#N/A	#N/A	#N/A	#N/A	#N/A	#N/A	#N/A	#N/A	#N/A	#N/A	#N/A	#N/A	#N/A	#N/A	#N/A	#N/A	#N/A	#N/A	#N/A	#N/A	#N/A	#N/A
252	L-Normetanephrine	C05589	Tyrosine Metabolism	#N/A	#N/A	#N/A	#N/A	#N/A	#N/A	#N/A	#N/A	#N/A	#N/A	#N/A	#N/A	#N/A	#N/A	#N/A	#N/A	#N/A	#N/A	#N/A	#N/A	#N/A	#N/A	#N/A	#N/A	#N/A	#N/A	#N/A	#N/A	#N/A	#N/A	#N/A	#N/A	#N/A	#N/A	#N/A	#N/A	#N/A	#N/A	#N/A	#N/A	#N/A	#N/A	#N/A	#N/A	#N/A	#N/A
253	L-Dopachrome	C01693	Tyrosine Metabolism	#N/A	#N/A	#N/A	#N/A	#N/A	#N/A	#N/A	#N/A	#N/A	#N/A	#N/A	#N/A	#N/A	#N/A	#N/A	#N/A	#N/A	#N/A	#N/A	#N/A	#N/A	#N/A	#N/A	#N/A	#N/A	#N/A	#N/A	#N/A	#N/A	#N/A	#N/A	#N/A	#N/A	#N/A	#N/A	#N/A	#N/A	#N/A	#N/A	#N/A	#N/A	#N/A	#N/A	#N/A	#N/A	#N/A
254	Indole-5-6-quinone	C05579	Tyrosine Metabolism	#N/A	#N/A	#N/A	#N/A	#N/A	#N/A	#N/A	#N/A	#N/A	#N/A	#N/A	#N/A	#N/A	#N/A	#N/A	#N/A	#N/A	#N/A	#N/A	#N/A	#N/A	#N/A	#N/A	#N/A	#N/A	#N/A	#N/A	#N/A	#N/A	#N/A	#N/A	#N/A	#N/A	#N/A	#N/A	#N/A	#N/A	#N/A	#N/A	#N/A	#N/A	#N/A	#N/A	#N/A	#N/A	#N/A
255	Homovanillate	C05582	Tyrosine Metabolism	183.065	1.784	[M+H]+	0	0	0	0	3416.93	0	0	0	0	2300.42	0	0	3773.24	2680.82	17882.6	0	0	0	5212.36	0	0	5274.43	0	0	0	0	0	4203.58	2549.52	3145.73	1724	0	0	22634.2	31276.3	0	0	3585.33	4475.33	0	0	83391.9	16645.4
256	3-Methoxy-4-hydroxymandelate	C05584	Tyrosine Metabolism	#N/A	#N/A	#N/A	#N/A	#N/A	#N/A	#N/A	#N/A	#N/A	#N/A	#N/A	#N/A	#N/A	#N/A	#N/A	#N/A	#N/A	#N/A	#N/A	#N/A	#N/A	#N/A	#N/A	#N/A	#N/A	#N/A	#N/A	#N/A	#N/A	#N/A	#N/A	#N/A	#N/A	#N/A	#N/A	#N/A	#N/A	#N/A	#N/A	#N/A	#N/A	#N/A	#N/A	#N/A	#N/A	#N/A
257	4-Hydroxyphenylacetate	C00642	Tyrosine Metabolism	151.039	1.799	[M-H]-	241324	38004.4	30442.4	40553.9	495971	661214	58117.4	201476	96357.4	39588.5	147173	145062	31831.6	271643	106261	335548	46328.5	46758.4	47788.6	40953.8	453582	539525	863628	37842.8	1.77819e+06	21430.1	311298	104729	32265.8	271346	325559	80638.1	4890917	25421.3	31684	40937.9	422589	201987	221767	58679.2	42924.4	74662.4	19890.9
258	2-5-Dihydroxybenzoate	C00628	Tyrosine Metabolism	#N/A	#N/A	#N/A	#N/A	#N/A	#N/A	#N/A	#N/A	#N/A	#N/A	#N/A	#N/A	#N/A	#N/A	#N/A	#N/A	#N/A	#N/A	#N/A	#N/A	#N/A	#N/A	#N/A	#N/A	#N/A	#N/A	#N/A	#N/A	#N/A	#N/A	#N/A	#N/A	#N/A	#N/A	#N/A	#N/A	#N/A	#N/A	#N/A	#N/A	#N/A	#N/A	#N/A	#N/A	#N/A	#N/A
259	3-Fumarylpyruvate	C02514	Tyrosine Metabolism	#N/A	#N/A	#N/A	#N/A	#N/A	#N/A	#N/A	#N/A	#N/A	#N/A	#N/A	#N/A	#N/A	#N/A	#N/A	#N/A	#N/A	#N/A	#N/A	#N/A	#N/A	#N/A	#N/A	#N/A	#N/A	#N/A	#N/A	#N/A	#N/A	#N/A	#N/A	#N/A	#N/A	#N/A	#N/A	#N/A	#N/A	#N/A	#N/A	#N/A	#N/A	#N/A	#N/A	#N/A	#N/A	#N/A
260	4-Hydroxyphenylacetylglutamic acid	C05595	Tyrosine Metabolism	#N/A	#N/A	#N/A	#N/A	#N/A	#N/A	#N/A	#N/A	#N/A	#N/A	#N/A	#N/A	#N/A	#N/A	#N/A	#N/A	#N/A	#N/A	#N/A	#N/A	#N/A	#N/A	#N/A	#N/A	#N/A	#N/A	#N/A	#N/A	#N/A	#N/A	#N/A	#N/A	#N/A	#N/A	#N/A	#N/A	#N/A	#N/A	#N/A	#N/A	#N/A	#N/A	#N/A	#N/A	#N/A	#N/A
261	p-Hydroxyphenylacetylglycine	C05596	Tyrosine Metabolism	208.061	1.801	[M-H]-	23098.3	4540.53	7519.79	6666.04	39572	22278	12232.9	1181.97	9100.62	7507.65	7847.26	11164.3	2283.37	8395.36	44102.8	3810.15	31256.6	6474.93	7368.97	11757.7	6656.34	22711.7	13584.8	81596	57791.5	4939.87	13177.9	17907.2	20007.4	19997.2	6042.61	19386.6	12046.4	10034.2	12098.1	18691	43536.5	53343.1	94922.5	5749.85	11257.9	26985.4	14348.5
262	4-Coumarate	C00811	Tyrosine Metabolism	165.055	0.709	[M+H]+	2.14227e+06	1.18613e+06	2.2405e+06	1.59757e+06	1.58738e+06	1.53596e+06	1.35947e+06	1.40415e+06	1.35369e+06	1.08077e+06	1.53892e+06	2.05222e+06	752647	1.21377e+06	1.46139e+06	1.64093e+06	1.39068e+06	1943006	1.50014e+06	960266	1.20729e+06	1.39832e+06	1.44992e+06	1660330	3.08187e+06	1.23385e+06	1.305e+06	1208213	1.14463e+06	2.13608e+06	1.78989e+06	2.02105e+06	1.3751e+06	1.03049e+06	1.21137e+06	2.26288e+06	2137735	2.46744e+06	1131743	1.4213e+06	1.77918e+06	882849	1566405
263	3-(4-Hydroxyphenyl)pyruvate	C01179	Tyrosine Metabolism	#N/A	#N/A	#N/A	#N/A	#N/A	#N/A	#N/A	#N/A	#N/A	#N/A	#N/A	#N/A	#N/A	#N/A	#N/A	#N/A	#N/A	#N/A	#N/A	#N/A	#N/A	#N/A	#N/A	#N/A	#N/A	#N/A	#N/A	#N/A	#N/A	#N/A	#N/A	#N/A	#N/A	#N/A	#N/A	#N/A	#N/A	#N/A	#N/A	#N/A	#N/A	#N/A	#N/A	#N/A	#N/A	#N/A
264	Maleylpyruvate	C02167	Tyrosine Metabolism	#N/A	#N/A	#N/A	#N/A	#N/A	#N/A	#N/A	#N/A	#N/A	#N/A	#N/A	#N/A	#N/A	#N/A	#N/A	#N/A	#N/A	#N/A	#N/A	#N/A	#N/A	#N/A	#N/A	#N/A	#N/A	#N/A	#N/A	#N/A	#N/A	#N/A	#N/A	#N/A	#N/A	#N/A	#N/A	#N/A	#N/A	#N/A	#N/A	#N/A	#N/A	#N/A	#N/A	#N/A	#N/A	#N/A
265	L-Adrenaline	C00788	Signaling	#N/A	#N/A	#N/A	#N/A	#N/A	#N/A	#N/A	#N/A	#N/A	#N/A	#N/A	#N/A	#N/A	#N/A	#N/A	#N/A	#N/A	#N/A	#N/A	#N/A	#N/A	#N/A	#N/A	#N/A	#N/A	#N/A	#N/A	#N/A	#N/A	#N/A	#N/A	#N/A	#N/A	#N/A	#N/A	#N/A	#N/A	#N/A	#N/A	#N/A	#N/A	#N/A	#N/A	#N/A	#N/A	#N/A
266	L-Noradrenaline	C00547	Signaling	#N/A	#N/A	#N/A	#N/A	#N/A	#N/A	#N/A	#N/A	#N/A	#N/A	#N/A	#N/A	#N/A	#N/A	#N/A	#N/A	#N/A	#N/A	#N/A	#N/A	#N/A	#N/A	#N/A	#N/A	#N/A	#N/A	#N/A	#N/A	#N/A	#N/A	#N/A	#N/A	#N/A	#N/A	#N/A	#N/A	#N/A	#N/A	#N/A	#N/A	#N/A	#N/A	#N/A	#N/A	#N/A	#N/A
267	Dopamine	C03758	Signaling	#N/A	#N/A	#N/A	#N/A	#N/A	#N/A	#N/A	#N/A	#N/A	#N/A	#N/A	#N/A	#N/A	#N/A	#N/A	#N/A	#N/A	#N/A	#N/A	#N/A	#N/A	#N/A	#N/A	#N/A	#N/A	#N/A	#N/A	#N/A	#N/A	#N/A	#N/A	#N/A	#N/A	#N/A	#N/A	#N/A	#N/A	#N/A	#N/A	#N/A	#N/A	#N/A	#N/A	#N/A	#N/A	#N/A
268	Serotonin	C00780	Signaling	177.102	0.86	[M+H]+	0	1260.04	0	0	28469.8	91239.8	19463	43971	15914	0	0	1524.42	2378.45	1337.76	2239.96	14749.5	4029.24	1559.59	0	7914.74	1670.5	9358.46	0	0	0	0	7341.31	0	0	2228	0	1618.02	1750.39	3408.81	1609.69	0	0	0	0	0	0	21016.4	0
269	Ectoine	C06231	Inositol	143.081	0.702	[M+H]+	174624	290932	165477	470054	43900.6	71783.6	61100.2	76860.3	267788	93832.6	105835	46687	40634.4	32388.9	112220	40154.8	76072.9	44304.6	63392.7	71216.1	82790.1	86311.3	55012.5	144351	87305.8	85510.2	67940.2	67330.7	18963.2	78607.9	177048	78864.4	85931.4	0	80201.5	74374	234932	20488.7	63535.2	64190.7	145259	77003	35517.7
270	3D-(3-5/4)-Trihydroxycyclohexane-1-2-dione	C04287	Inositol	#N/A	#N/A	#N/A	#N/A	#N/A	#N/A	#N/A	#N/A	#N/A	#N/A	#N/A	#N/A	#N/A	#N/A	#N/A	#N/A	#N/A	#N/A	#N/A	#N/A	#N/A	#N/A	#N/A	#N/A	#N/A	#N/A	#N/A	#N/A	#N/A	#N/A	#N/A	#N/A	#N/A	#N/A	#N/A	#N/A	#N/A	#N/A	#N/A	#N/A	#N/A	#N/A	#N/A	#N/A	#N/A	#N/A
271	L-Allothreonine	C05519	Inositol	#N/A	#N/A	#N/A	#N/A	#N/A	#N/A	#N/A	#N/A	#N/A	#N/A	#N/A	#N/A	#N/A	#N/A	#N/A	#N/A	#N/A	#N/A	#N/A	#N/A	#N/A	#N/A	#N/A	#N/A	#N/A	#N/A	#N/A	#N/A	#N/A	#N/A	#N/A	#N/A	#N/A	#N/A	#N/A	#N/A	#N/A	#N/A	#N/A	#N/A	#N/A	#N/A	#N/A	#N/A	#N/A	#N/A
272	Inositol 1-2-3-5-6-pentakisphosphate	C04579	Inositol	#N/A	#N/A	#N/A	#N/A	#N/A	#N/A	#N/A	#N/A	#N/A	#N/A	#N/A	#N/A	#N/A	#N/A	#N/A	#N/A	#N/A	#N/A	#N/A	#N/A	#N/A	#N/A	#N/A	#N/A	#N/A	#N/A	#N/A	#N/A	#N/A	#N/A	#N/A	#N/A	#N/A	#N/A	#N/A	#N/A	#N/A	#N/A	#N/A	#N/A	#N/A	#N/A	#N/A	#N/A	#N/A	#N/A
273	1D-myo-Inositol 1-4-bisphosphate	C01220	Inositol	#N/A	#N/A	#N/A	#N/A	#N/A	#N/A	#N/A	#N/A	#N/A	#N/A	#N/A	#N/A	#N/A	#N/A	#N/A	#N/A	#N/A	#N/A	#N/A	#N/A	#N/A	#N/A	#N/A	#N/A	#N/A	#N/A	#N/A	#N/A	#N/A	#N/A	#N/A	#N/A	#N/A	#N/A	#N/A	#N/A	#N/A	#N/A	#N/A	#N/A	#N/A	#N/A	#N/A	#N/A	#N/A	#N/A
274	sn-glycero-3-Phosphoethanolamine	C01233	Glycerophospholipid biosynthesis	#N/A	#N/A	#N/A	#N/A	#N/A	#N/A	#N/A	#N/A	#N/A	#N/A	#N/A	#N/A	#N/A	#N/A	#N/A	#N/A	#N/A	#N/A	#N/A	#N/A	#N/A	#N/A	#N/A	#N/A	#N/A	#N/A	#N/A	#N/A	#N/A	#N/A	#N/A	#N/A	#N/A	#N/A	#N/A	#N/A	#N/A	#N/A	#N/A	#N/A	#N/A	#N/A	#N/A	#N/A	#N/A	#N/A
275	Glycerol 3-phosphate	C00093	Glycerophospholipid biosynthesis	#N/A	#N/A	#N/A	#N/A	#N/A	#N/A	#N/A	#N/A	#N/A	#N/A	#N/A	#N/A	#N/A	#N/A	#N/A	#N/A	#N/A	#N/A	#N/A	#N/A	#N/A	#N/A	#N/A	#N/A	#N/A	#N/A	#N/A	#N/A	#N/A	#N/A	#N/A	#N/A	#N/A	#N/A	#N/A	#N/A	#N/A	#N/A	#N/A	#N/A	#N/A	#N/A	#N/A	#N/A	#N/A	#N/A
276	Diethanolamine	C06772	Glycerophospholipid biosynthesis	#N/A	#N/A	#N/A	#N/A	#N/A	#N/A	#N/A	#N/A	#N/A	#N/A	#N/A	#N/A	#N/A	#N/A	#N/A	#N/A	#N/A	#N/A	#N/A	#N/A	#N/A	#N/A	#N/A	#N/A	#N/A	#N/A	#N/A	#N/A	#N/A	#N/A	#N/A	#N/A	#N/A	#N/A	#N/A	#N/A	#N/A	#N/A	#N/A	#N/A	#N/A	#N/A	#N/A	#N/A	#N/A	#N/A
277	Triethanolamine	C06771	Glycerophospholipid biosynthesis	#N/A	#N/A	#N/A	#N/A	#N/A	#N/A	#N/A	#N/A	#N/A	#N/A	#N/A	#N/A	#N/A	#N/A	#N/A	#N/A	#N/A	#N/A	#N/A	#N/A	#N/A	#N/A	#N/A	#N/A	#N/A	#N/A	#N/A	#N/A	#N/A	#N/A	#N/A	#N/A	#N/A	#N/A	#N/A	#N/A	#N/A	#N/A	#N/A	#N/A	#N/A	#N/A	#N/A	#N/A	#N/A	#N/A
278	Phosphoethanolamine	C00346	Glycerophospholipid biosynthesis	#N/A	#N/A	#N/A	#N/A	#N/A	#N/A	#N/A	#N/A	#N/A	#N/A	#N/A	#N/A	#N/A	#N/A	#N/A	#N/A	#N/A	#N/A	#N/A	#N/A	#N/A	#N/A	#N/A	#N/A	#N/A	#N/A	#N/A	#N/A	#N/A	#N/A	#N/A	#N/A	#N/A	#N/A	#N/A	#N/A	#N/A	#N/A	#N/A	#N/A	#N/A	#N/A	#N/A	#N/A	#N/A	#N/A
279	CDP-ethanolamine	C00570	Glycerophospholipid biosynthesis	#N/A	#N/A	#N/A	#N/A	#N/A	#N/A	#N/A	#N/A	#N/A	#N/A	#N/A	#N/A	#N/A	#N/A	#N/A	#N/A	#N/A	#N/A	#N/A	#N/A	#N/A	#N/A	#N/A	#N/A	#N/A	#N/A	#N/A	#N/A	#N/A	#N/A	#N/A	#N/A	#N/A	#N/A	#N/A	#N/A	#N/A	#N/A	#N/A	#N/A	#N/A	#N/A	#N/A	#N/A	#N/A	#N/A
280	N-Methylethanolamine phosphate	C01210	Glycerophospholipid biosynthesis	156.042	0.693	[M+H]+	7661866	11444435	11910385	6961036	9680491	5.58923e+06	6.44649e+06	6.72969e+06	11465292	10342380	14798909	8.37245e+06	9438551	4.93688e+06	10806756	9609297	8.30008e+06	9477095	8.30639e+06	4599006	11495275	7.9507e+06	4.94786e+06	7.41547e+06	6.68718e+06	15938956	11877367	14591357	9305389	8816912	8.33801e+06	7917232	6447172	4.99487e+06	9958451	8641750	6.89822e+06	8995798	7.90278e+06	9774413	10164861	8962305	6033356
281	Phosphodimethyl-ethanolamine	C13482	Glycerophospholipid biosynthesis	#N/A	#N/A	#N/A	#N/A	#N/A	#N/A	#N/A	#N/A	#N/A	#N/A	#N/A	#N/A	#N/A	#N/A	#N/A	#N/A	#N/A	#N/A	#N/A	#N/A	#N/A	#N/A	#N/A	#N/A	#N/A	#N/A	#N/A	#N/A	#N/A	#N/A	#N/A	#N/A	#N/A	#N/A	#N/A	#N/A	#N/A	#N/A	#N/A	#N/A	#N/A	#N/A	#N/A	#N/A	#N/A	#N/A
282	Phosphocholine	C00588	Glycerophospholipid biosynthesis	#N/A	#N/A	#N/A	#N/A	#N/A	#N/A	#N/A	#N/A	#N/A	#N/A	#N/A	#N/A	#N/A	#N/A	#N/A	#N/A	#N/A	#N/A	#N/A	#N/A	#N/A	#N/A	#N/A	#N/A	#N/A	#N/A	#N/A	#N/A	#N/A	#N/A	#N/A	#N/A	#N/A	#N/A	#N/A	#N/A	#N/A	#N/A	#N/A	#N/A	#N/A	#N/A	#N/A	#N/A	#N/A	#N/A
283	CDP-choline	C00307	Glycerophospholipid biosynthesis	#N/A	#N/A	#N/A	#N/A	#N/A	#N/A	#N/A	#N/A	#N/A	#N/A	#N/A	#N/A	#N/A	#N/A	#N/A	#N/A	#N/A	#N/A	#N/A	#N/A	#N/A	#N/A	#N/A	#N/A	#N/A	#N/A	#N/A	#N/A	#N/A	#N/A	#N/A	#N/A	#N/A	#N/A	#N/A	#N/A	#N/A	#N/A	#N/A	#N/A	#N/A	#N/A	#N/A	#N/A	#N/A	#N/A
284	sn-glycero-3-Phosphocholine	C00670	Glycerophospholipid biosynthesis	#N/A	#N/A	#N/A	#N/A	#N/A	#N/A	#N/A	#N/A	#N/A	#N/A	#N/A	#N/A	#N/A	#N/A	#N/A	#N/A	#N/A	#N/A	#N/A	#N/A	#N/A	#N/A	#N/A	#N/A	#N/A	#N/A	#N/A	#N/A	#N/A	#N/A	#N/A	#N/A	#N/A	#N/A	#N/A	#N/A	#N/A	#N/A	#N/A	#N/A	#N/A	#N/A	#N/A	#N/A	#N/A	#N/A
285	Diacylglycerylhomoserine	C18168	Glycerophospholipid biosynthesis	#N/A	#N/A	#N/A	#N/A	#N/A	#N/A	#N/A	#N/A	#N/A	#N/A	#N/A	#N/A	#N/A	#N/A	#N/A	#N/A	#N/A	#N/A	#N/A	#N/A	#N/A	#N/A	#N/A	#N/A	#N/A	#N/A	#N/A	#N/A	#N/A	#N/A	#N/A	#N/A	#N/A	#N/A	#N/A	#N/A	#N/A	#N/A	#N/A	#N/A	#N/A	#N/A	#N/A	#N/A	#N/A	#N/A
286	Serine-Phosphoethanolamine	C03872	Glycerophospholipid biosynthesis	#N/A	#N/A	#N/A	#N/A	#N/A	#N/A	#N/A	#N/A	#N/A	#N/A	#N/A	#N/A	#N/A	#N/A	#N/A	#N/A	#N/A	#N/A	#N/A	#N/A	#N/A	#N/A	#N/A	#N/A	#N/A	#N/A	#N/A	#N/A	#N/A	#N/A	#N/A	#N/A	#N/A	#N/A	#N/A	#N/A	#N/A	#N/A	#N/A	#N/A	#N/A	#N/A	#N/A	#N/A	#N/A	#N/A
287	Acetylcholine	C01996	Glycerophospholipid biosynthesis	#N/A	#N/A	#N/A	#N/A	#N/A	#N/A	#N/A	#N/A	#N/A	#N/A	#N/A	#N/A	#N/A	#N/A	#N/A	#N/A	#N/A	#N/A	#N/A	#N/A	#N/A	#N/A	#N/A	#N/A	#N/A	#N/A	#N/A	#N/A	#N/A	#N/A	#N/A	#N/A	#N/A	#N/A	#N/A	#N/A	#N/A	#N/A	#N/A	#N/A	#N/A	#N/A	#N/A	#N/A	#N/A	#N/A
288	Acetoacetate	C00164	Ketone Body	101.023	0.773	[M-H]-	2.01452e+06	1.65875e+06	1.35463e+06	1.72453e+06	1250825	1.76562e+06	2240969	1.56302e+06	1.6973e+06	2006752	1.45794e+06	1.81578e+06	1.60059e+06	1.65976e+06	1.5214e+06	2.01341e+06	1.40113e+06	1.51723e+06	1.31435e+06	1940804	1511965	1616343	1.52936e+06	1.7383e+06	1.51105e+06	2.55303e+06	1.50514e+06	2.43658e+06	1632786	1.03871e+06	1915338	1.29412e+06	1535858	1.58627e+06	1.40216e+06	1.54328e+06	1.78999e+06	1.47337e+06	1.39619e+06	2.15981e+06	1799723	1.56485e+06	1654437
289	Beta Hydroxybutyrate	C01089	Ketone Body	103.039	0.737	[M-H]-	3.9772e+06	2.85477e+06	1.26774e+06	5744688	1091274	3.94437e+06	3739582	1.91341e+06	2.47532e+06	1.47317e+06	3568161	2170349	3.60917e+06	3221621	4.39755e+06	5720656	5.24107e+06	1.58844e+06	1.42712e+06	4.54274e+06	2.22119e+06	1.99506e+06	3391844	1.74583e+06	1.71443e+06	2.36893e+06	1.02908e+06	984434	1.82958e+06	1.5704e+06	2.67372e+06	871611	3.46018e+06	2.41807e+06	1.34539e+06	1.98781e+06	3.83573e+06	1.31823e+06	1.32734e+06	4.17074e+06	4138324	2.67294e+06	557686
290	L-Carnitine	C00318	Carnitine and fatty acid metabolsim	162.112	0.691	[M+H]+	67176104	66744284	35636148	67342472	46234816	50707200	59439852	60445012	66487300	32028598	70538544	45034720	40192784	45912672	43792320	38708360	46094912	62073724	51541268	35749476	49521232	64383264	50008480	75178040	74915936	60111980	54007904	41256896	41108944	35500028	60089780	54035424	38503388	36898764	55213652	62215956	34541032	55655940	59197024	52471392	72183184	61798100	58753500
291	AC(2:0)	HMDB0000201	Carnitine and fatty acid metabolsim	204.123	0.707	[M+H]+	42454536	20235182	13673455	51968244	15699045	17855760	22580954	27974704	23314336	11899320	29727230	17671832	28851662	21577354	58281408	23990848	34729524	21707324	26768736	25455502	26455074	31426442	16947648	26865424	25617002	17025828	18679034	18860582	27764918	17152672	30634968	20086174	25532598	24171134	16457600	19824710	28949928	21179924	19918684	39497184	41754400	27715250	30787930
292	AC(3:1)	HMDB0013124	Carnitine and fatty acid metabolsim	#N/A	#N/A	#N/A	#N/A	#N/A	#N/A	#N/A	#N/A	#N/A	#N/A	#N/A	#N/A	#N/A	#N/A	#N/A	#N/A	#N/A	#N/A	#N/A	#N/A	#N/A	#N/A	#N/A	#N/A	#N/A	#N/A	#N/A	#N/A	#N/A	#N/A	#N/A	#N/A	#N/A	#N/A	#N/A	#N/A	#N/A	#N/A	#N/A	#N/A	#N/A	#N/A	#N/A	#N/A	#N/A	#N/A
293	AC(3:0)	HMDB0000824	Carnitine and fatty acid metabolsim	218.138	0.71	[M+H]+	1.5483e+06	1896630	907562	1.65557e+06	1.12357e+06	1.59923e+06	1.89483e+06	1.14112e+06	2.66929e+06	840984	2.30337e+06	873900	976873	1.30422e+06	893569	2642732	1.49922e+06	1.68542e+06	1.36843e+06	1.34268e+06	711877	1.07723e+06	1.2432e+06	2.42976e+06	3.38769e+06	3.04701e+06	1.79623e+06	850303	1.14794e+06	775133	1539529	1.17546e+06	1.42408e+06	1.27306e+06	1.31946e+06	3.61114e+06	2.06705e+06	1.65865e+06	1.30378e+06	1.86371e+06	1.87526e+06	1380123	1.67584e+06
294	AC(4:1)	HMDB0013126	Carnitine and fatty acid metabolsim	#N/A	#N/A	#N/A	#N/A	#N/A	#N/A	#N/A	#N/A	#N/A	#N/A	#N/A	#N/A	#N/A	#N/A	#N/A	#N/A	#N/A	#N/A	#N/A	#N/A	#N/A	#N/A	#N/A	#N/A	#N/A	#N/A	#N/A	#N/A	#N/A	#N/A	#N/A	#N/A	#N/A	#N/A	#N/A	#N/A	#N/A	#N/A	#N/A	#N/A	#N/A	#N/A	#N/A	#N/A	#N/A	#N/A
295	AC(4:0)	HMDB0002013	Carnitine and fatty acid metabolsim	232.154	0.821	[M+H]+	562565	546423	248304	903013	982047	725469	675331	564450	1.25622e+06	435886	1.33194e+06	408191	635063	752885	1.85602e+06	617584	660502	806657	690832	552064	615504	497618	635485	1.34086e+06	1.20365e+06	557189	772908	798938	345007	441477	1.12325e+06	669974	1.20869e+06	518713	519275	1.03737e+06	828729	456782	662104	861981	580314	688226	833516
296	AC(i4:0)	HMDB0000736	Carnitine and fatty acid metabolsim	#N/A	#N/A	#N/A	#N/A	#N/A	#N/A	#N/A	#N/A	#N/A	#N/A	#N/A	#N/A	#N/A	#N/A	#N/A	#N/A	#N/A	#N/A	#N/A	#N/A	#N/A	#N/A	#N/A	#N/A	#N/A	#N/A	#N/A	#N/A	#N/A	#N/A	#N/A	#N/A	#N/A	#N/A	#N/A	#N/A	#N/A	#N/A	#N/A	#N/A	#N/A	#N/A	#N/A	#N/A	#N/A	#N/A
297	AC(3-OH)	HMDB0013125	Carnitine and fatty acid metabolsim	#N/A	#N/A	#N/A	#N/A	#N/A	#N/A	#N/A	#N/A	#N/A	#N/A	#N/A	#N/A	#N/A	#N/A	#N/A	#N/A	#N/A	#N/A	#N/A	#N/A	#N/A	#N/A	#N/A	#N/A	#N/A	#N/A	#N/A	#N/A	#N/A	#N/A	#N/A	#N/A	#N/A	#N/A	#N/A	#N/A	#N/A	#N/A	#N/A	#N/A	#N/A	#N/A	#N/A	#N/A	#N/A	#N/A
298	AC(5:1)	HMDB02366	Carnitine and fatty acid metabolsim	244.154	1.765	[M+H]+	146644	102444	65499.6	118738	69702.7	69257.1	78081.7	67293.4	122387	76309.4	83710	38261.7	59837.2	48669.8	79130.8	139201	155965	96405.7	40518.4	70891.3	34149.9	134536	96036.3	155041	219876	149661	40041.3	91524.6	69866.8	105963	139131	39653.9	103797	77251	27562.6	138455	107225	71330	40932.7	142476	227949	99699.3	45691.5
299	AC(5:0)	HMDB0000688	Carnitine and fatty acid metabolsim	#N/A	#N/A	#N/A	#N/A	#N/A	#N/A	#N/A	#N/A	#N/A	#N/A	#N/A	#N/A	#N/A	#N/A	#N/A	#N/A	#N/A	#N/A	#N/A	#N/A	#N/A	#N/A	#N/A	#N/A	#N/A	#N/A	#N/A	#N/A	#N/A	#N/A	#N/A	#N/A	#N/A	#N/A	#N/A	#N/A	#N/A	#N/A	#N/A	#N/A	#N/A	#N/A	#N/A	#N/A	#N/A	#N/A
300	AC(4-Me)	HMDB0000378	Carnitine and fatty acid metabolsim	246.169	1.784	[M+H]+	1.17407e+06	6.66937e+06	717256	639233	537164	797815	1.34685e+06	883201	1.22757e+06	472084	2.20564e+06	730742	665120	1.03547e+06	750910	2.19398e+06	1.45078e+06	515203	633684	899112	387808	562821	633640	1.09382e+06	2.51031e+06	655877	693033	534794	577271	488958	1.61057e+06	449754	865333	729262	449834	2179080	1.15694e+06	592971	259139	571877	899231	1.31109e+06	721270
301	AC(3-DC)	HMDB0062592	Carnitine and fatty acid metabolsim	#N/A	#N/A	#N/A	#N/A	#N/A	#N/A	#N/A	#N/A	#N/A	#N/A	#N/A	#N/A	#N/A	#N/A	#N/A	#N/A	#N/A	#N/A	#N/A	#N/A	#N/A	#N/A	#N/A	#N/A	#N/A	#N/A	#N/A	#N/A	#N/A	#N/A	#N/A	#N/A	#N/A	#N/A	#N/A	#N/A	#N/A	#N/A	#N/A	#N/A	#N/A	#N/A	#N/A	#N/A	#N/A	#N/A
302	AC(6:1)	HMDB0013161	Carnitine and fatty acid metabolsim	#N/A	#N/A	#N/A	#N/A	#N/A	#N/A	#N/A	#N/A	#N/A	#N/A	#N/A	#N/A	#N/A	#N/A	#N/A	#N/A	#N/A	#N/A	#N/A	#N/A	#N/A	#N/A	#N/A	#N/A	#N/A	#N/A	#N/A	#N/A	#N/A	#N/A	#N/A	#N/A	#N/A	#N/A	#N/A	#N/A	#N/A	#N/A	#N/A	#N/A	#N/A	#N/A	#N/A	#N/A	#N/A	#N/A
303	AC(6:0)	HMDB0000705	Carnitine and fatty acid metabolsim	#N/A	#N/A	#N/A	#N/A	#N/A	#N/A	#N/A	#N/A	#N/A	#N/A	#N/A	#N/A	#N/A	#N/A	#N/A	#N/A	#N/A	#N/A	#N/A	#N/A	#N/A	#N/A	#N/A	#N/A	#N/A	#N/A	#N/A	#N/A	#N/A	#N/A	#N/A	#N/A	#N/A	#N/A	#N/A	#N/A	#N/A	#N/A	#N/A	#N/A	#N/A	#N/A	#N/A	#N/A	#N/A	#N/A
304	AC(4-DC)	HMDB0013133	Carnitine and fatty acid metabolsim	#N/A	#N/A	#N/A	#N/A	#N/A	#N/A	#N/A	#N/A	#N/A	#N/A	#N/A	#N/A	#N/A	#N/A	#N/A	#N/A	#N/A	#N/A	#N/A	#N/A	#N/A	#N/A	#N/A	#N/A	#N/A	#N/A	#N/A	#N/A	#N/A	#N/A	#N/A	#N/A	#N/A	#N/A	#N/A	#N/A	#N/A	#N/A	#N/A	#N/A	#N/A	#N/A	#N/A	#N/A	#N/A	#N/A
305	AC(5-OH)	HMDB0062555	Carnitine and fatty acid metabolsim	262.164	0.708	[M+H]+	145685	22383.6	34500.6	146585	61478	86275.6	35716.6	84737.1	110369	63637.1	41585.4	0	9913.7	16212.9	68087.8	77418.8	40157.3	91872.7	33298.1	24732.9	0	38131	47328.8	117069	46182.7	29723.9	22376	55922.4	22891.6	67210.3	73507.9	0	53111.8	43645.1	11788.9	72544.9	54252.2	72938.2	20935.7	89236.2	78710.9	56000	15520.5
306	AC(5:1-DC)	HMDB0013129	Carnitine and fatty acid metabolsim	#N/A	#N/A	#N/A	#N/A	#N/A	#N/A	#N/A	#N/A	#N/A	#N/A	#N/A	#N/A	#N/A	#N/A	#N/A	#N/A	#N/A	#N/A	#N/A	#N/A	#N/A	#N/A	#N/A	#N/A	#N/A	#N/A	#N/A	#N/A	#N/A	#N/A	#N/A	#N/A	#N/A	#N/A	#N/A	#N/A	#N/A	#N/A	#N/A	#N/A	#N/A	#N/A	#N/A	#N/A	#N/A	#N/A
307	AC(8:1)	HMDB0013324	Carnitine and fatty acid metabolsim	286.201	1.854	[M+H]+	355248	561131	501900	231661	154478	806813	458992	701319	158980	633052	900678	331778	186422	225977	609920	227227	519353	139880	216978	947195	668878	445523	221472	718684	402471	289692	394139	450838	318972	357574	1.46198e+06	473432	107193	185104	205214	322603	144706	90885.2	257802	333792	542591	423589	238721
308	AC(8:0)	HMDB0000791	Carnitine and fatty acid metabolsim	288.217	1.874	[M+H]+	283971	247090	232690	522922	256914	131529	296290	501915	191676	182779	657204	560535	400512	286151	448951	427566	169867	102828	119189	756209	191441	494146	202194	294347	163385	190210	126661	81760.3	337090	125400	636819	143134	205832	122655	121245	192426	99275	88368	47967.3	254756	322576	679398	223001
309	AC(5-DC)	HMDB0000552	Carnitine and fatty acid metabolsim	290.159	0.707	[M+H]+	47113	43777.7	19155.3	46008.6	49228.9	64049.2	37206.5	0	27638.6	0	26105.4	66469.9	46740.3	83257.7	69230.6	0	20700.3	34939.7	20178.3	70362.8	0	69589.8	0	94079	25119.9	0	27584.6	19199.5	23609	69530	25599	58625.9	142383	0	21570.2	0	0	67650.1	0	12303.4	60501.5	0	43338.1
310	AC(6-OH)	HMDB0061633	Carnitine and fatty acid metabolsim	#N/A	#N/A	#N/A	#N/A	#N/A	#N/A	#N/A	#N/A	#N/A	#N/A	#N/A	#N/A	#N/A	#N/A	#N/A	#N/A	#N/A	#N/A	#N/A	#N/A	#N/A	#N/A	#N/A	#N/A	#N/A	#N/A	#N/A	#N/A	#N/A	#N/A	#N/A	#N/A	#N/A	#N/A	#N/A	#N/A	#N/A	#N/A	#N/A	#N/A	#N/A	#N/A	#N/A	#N/A	#N/A	#N/A
311	AC(7-Me2)	HMDB0006320	Carnitine and fatty acid metabolsim	302.232	1.884	[M+H]+	41209.3	70002.1	60619.8	64988.3	72886.5	51183	72425.2	44364.8	37618.3	52777.2	94698.7	47279	56998.1	105713	86768.8	119329	44142.9	50783.8	44573.1	70906.1	26893.9	85105.6	74291	64065.1	45882.4	39203.9	45830.4	24095	57510.2	64587	88341.6	35318.1	53841.8	92248.5	12799.2	42313.1	57364.2	76478	34310.7	45788.9	42172.3	134542	31010.9
312	AC(9:0)	HMDB0013288	Carnitine and fatty acid metabolsim	#N/A	#N/A	#N/A	#N/A	#N/A	#N/A	#N/A	#N/A	#N/A	#N/A	#N/A	#N/A	#N/A	#N/A	#N/A	#N/A	#N/A	#N/A	#N/A	#N/A	#N/A	#N/A	#N/A	#N/A	#N/A	#N/A	#N/A	#N/A	#N/A	#N/A	#N/A	#N/A	#N/A	#N/A	#N/A	#N/A	#N/A	#N/A	#N/A	#N/A	#N/A	#N/A	#N/A	#N/A	#N/A	#N/A
313	AC(7-DC)	HMDB0013328	Carnitine and fatty acid metabolsim	#N/A	#N/A	#N/A	#N/A	#N/A	#N/A	#N/A	#N/A	#N/A	#N/A	#N/A	#N/A	#N/A	#N/A	#N/A	#N/A	#N/A	#N/A	#N/A	#N/A	#N/A	#N/A	#N/A	#N/A	#N/A	#N/A	#N/A	#N/A	#N/A	#N/A	#N/A	#N/A	#N/A	#N/A	#N/A	#N/A	#N/A	#N/A	#N/A	#N/A	#N/A	#N/A	#N/A	#N/A	#N/A	#N/A
314	AC(8-OH)	HMDB0061634	Carnitine and fatty acid metabolsim	#N/A	#N/A	#N/A	#N/A	#N/A	#N/A	#N/A	#N/A	#N/A	#N/A	#N/A	#N/A	#N/A	#N/A	#N/A	#N/A	#N/A	#N/A	#N/A	#N/A	#N/A	#N/A	#N/A	#N/A	#N/A	#N/A	#N/A	#N/A	#N/A	#N/A	#N/A	#N/A	#N/A	#N/A	#N/A	#N/A	#N/A	#N/A	#N/A	#N/A	#N/A	#N/A	#N/A	#N/A	#N/A	#N/A
315	AC(10:0)	HMDB0000651	Carnitine and fatty acid metabolsim	316.248	1.925	[M+H]+	1.00644e+06	925568	865738	2.01846e+06	675373	526040	1.12983e+06	976231	526273	516152	2.03623e+06	1543404	1.69864e+06	788376	1.36703e+06	1.79329e+06	672953	289180	372961	2.09215e+06	571526	1.30312e+06	292441	901230	455080	540440	374365	250264	763636	425511	2554239	385793	827696	338682	446255	612793	284345	339053	87213.2	763995	946507	2.05173e+06	516818
316	AC(9-OH)	HMDB0061635	Carnitine and fatty acid metabolsim	#N/A	#N/A	#N/A	#N/A	#N/A	#N/A	#N/A	#N/A	#N/A	#N/A	#N/A	#N/A	#N/A	#N/A	#N/A	#N/A	#N/A	#N/A	#N/A	#N/A	#N/A	#N/A	#N/A	#N/A	#N/A	#N/A	#N/A	#N/A	#N/A	#N/A	#N/A	#N/A	#N/A	#N/A	#N/A	#N/A	#N/A	#N/A	#N/A	#N/A	#N/A	#N/A	#N/A	#N/A	#N/A	#N/A
317	AC(9-Me2)	HMDB0006202	Carnitine and fatty acid metabolsim	#N/A	#N/A	#N/A	#N/A	#N/A	#N/A	#N/A	#N/A	#N/A	#N/A	#N/A	#N/A	#N/A	#N/A	#N/A	#N/A	#N/A	#N/A	#N/A	#N/A	#N/A	#N/A	#N/A	#N/A	#N/A	#N/A	#N/A	#N/A	#N/A	#N/A	#N/A	#N/A	#N/A	#N/A	#N/A	#N/A	#N/A	#N/A	#N/A	#N/A	#N/A	#N/A	#N/A	#N/A	#N/A	#N/A
318	AC(10-OH)	HMDB0061636	Carnitine and fatty acid metabolsim	#N/A	#N/A	#N/A	#N/A	#N/A	#N/A	#N/A	#N/A	#N/A	#N/A	#N/A	#N/A	#N/A	#N/A	#N/A	#N/A	#N/A	#N/A	#N/A	#N/A	#N/A	#N/A	#N/A	#N/A	#N/A	#N/A	#N/A	#N/A	#N/A	#N/A	#N/A	#N/A	#N/A	#N/A	#N/A	#N/A	#N/A	#N/A	#N/A	#N/A	#N/A	#N/A	#N/A	#N/A	#N/A	#N/A
319	AC(12:1)	HMDB0013326	Carnitine and fatty acid metabolsim	#N/A	#N/A	#N/A	#N/A	#N/A	#N/A	#N/A	#N/A	#N/A	#N/A	#N/A	#N/A	#N/A	#N/A	#N/A	#N/A	#N/A	#N/A	#N/A	#N/A	#N/A	#N/A	#N/A	#N/A	#N/A	#N/A	#N/A	#N/A	#N/A	#N/A	#N/A	#N/A	#N/A	#N/A	#N/A	#N/A	#N/A	#N/A	#N/A	#N/A	#N/A	#N/A	#N/A	#N/A	#N/A	#N/A
320	AC(12:0)	HMDB0002250	Carnitine and fatty acid metabolsim	#N/A	#N/A	#N/A	#N/A	#N/A	#N/A	#N/A	#N/A	#N/A	#N/A	#N/A	#N/A	#N/A	#N/A	#N/A	#N/A	#N/A	#N/A	#N/A	#N/A	#N/A	#N/A	#N/A	#N/A	#N/A	#N/A	#N/A	#N/A	#N/A	#N/A	#N/A	#N/A	#N/A	#N/A	#N/A	#N/A	#N/A	#N/A	#N/A	#N/A	#N/A	#N/A	#N/A	#N/A	#N/A	#N/A
321	AC(11-OH)	HMDB0061637	Carnitine and fatty acid metabolsim	#N/A	#N/A	#N/A	#N/A	#N/A	#N/A	#N/A	#N/A	#N/A	#N/A	#N/A	#N/A	#N/A	#N/A	#N/A	#N/A	#N/A	#N/A	#N/A	#N/A	#N/A	#N/A	#N/A	#N/A	#N/A	#N/A	#N/A	#N/A	#N/A	#N/A	#N/A	#N/A	#N/A	#N/A	#N/A	#N/A	#N/A	#N/A	#N/A	#N/A	#N/A	#N/A	#N/A	#N/A	#N/A	#N/A
322	AC(12-OH)	HMDB0061638	Carnitine and fatty acid metabolsim	360.274	1.922	[M+H]+	73824.2	27662	44428.5	47042	7135.11	20286	56100.6	29627.8	26142.8	8576.55	43472	37215.8	78203.4	16509.3	47220.4	43714.9	46704	16520.7	12235.1	36135.6	24208.5	61962.4	2623.75	46762.6	23540.1	31362.6	12387.7	13502.2	53860.5	26102.7	71742.1	5757.82	16294.1	9611.7	12502.4	13280.4	22930.2	23228.8	6268.43	38986.8	71341.8	30044	30573
323	AC(14:1)	HMDB0062588	Carnitine and fatty acid metabolsim	370.295	2.006	[M+H]+	1.50814e+06	518944	961495	1.60086e+06	257889	336276	986688	609309	446686	236581	862916	503962	953691	332229	1.31991e+06	629262	374219	276399	224948	624614	617590	1.02626e+06	139693	507284	428587	601012	243252	225789	914003	313690	1043522	326719	537191	380480	205039	317376	236844	267177	122003	740484	1.01201e+06	641334	572888
324	AC(14:0)	HMDB0005066	Carnitine and fatty acid metabolsim	372.31	2.03	[M+H]+	315604	182525	231541	423937	135056	126075	422908	203824	132168	69821.6	217999	186684	214012	252192	315278	205007	156527	108658	94428.4	201317	146669	178576	98796.4	171140	137857	123873	108511	144291	190554	87017.5	262498	76887.1	204348	162998	60539.3	136150	117321	240745	61241.4	103766	200887	188562	190674
325	AC(12-DC)	HMDB0013327	Carnitine and fatty acid metabolsim	#N/A	#N/A	#N/A	#N/A	#N/A	#N/A	#N/A	#N/A	#N/A	#N/A	#N/A	#N/A	#N/A	#N/A	#N/A	#N/A	#N/A	#N/A	#N/A	#N/A	#N/A	#N/A	#N/A	#N/A	#N/A	#N/A	#N/A	#N/A	#N/A	#N/A	#N/A	#N/A	#N/A	#N/A	#N/A	#N/A	#N/A	#N/A	#N/A	#N/A	#N/A	#N/A	#N/A	#N/A	#N/A	#N/A
326	AC(10-OH3)	HMDB0061639	Carnitine and fatty acid metabolsim	#N/A	#N/A	#N/A	#N/A	#N/A	#N/A	#N/A	#N/A	#N/A	#N/A	#N/A	#N/A	#N/A	#N/A	#N/A	#N/A	#N/A	#N/A	#N/A	#N/A	#N/A	#N/A	#N/A	#N/A	#N/A	#N/A	#N/A	#N/A	#N/A	#N/A	#N/A	#N/A	#N/A	#N/A	#N/A	#N/A	#N/A	#N/A	#N/A	#N/A	#N/A	#N/A	#N/A	#N/A	#N/A	#N/A
327	AC(14:1-OH)	HMDB0013330	Carnitine and fatty acid metabolsim	386.289	1.953	[M+H]+	136691	103127	181765	86893.9	35334.2	33898.4	108676	63310.7	31019.4	49241.2	115705	51416.9	145375	40862.8	114183	103699	121470	38731.1	35896.4	75591.4	69054.9	95403.4	6295.08	125670	44066.3	75004.2	17261.5	20083.8	135789	62311.8	133946	27181.6	50414.2	29533.5	23334.5	19821	31205.8	64963.7	9044.62	78290	126705	100639	49599.5
328	AC(15-OH)	HMDB0062517	Carnitine and fatty acid metabolsim	#N/A	#N/A	#N/A	#N/A	#N/A	#N/A	#N/A	#N/A	#N/A	#N/A	#N/A	#N/A	#N/A	#N/A	#N/A	#N/A	#N/A	#N/A	#N/A	#N/A	#N/A	#N/A	#N/A	#N/A	#N/A	#N/A	#N/A	#N/A	#N/A	#N/A	#N/A	#N/A	#N/A	#N/A	#N/A	#N/A	#N/A	#N/A	#N/A	#N/A	#N/A	#N/A	#N/A	#N/A	#N/A	#N/A
329	AC(14-OH)	HMDB0061640	Carnitine and fatty acid metabolsim	388.305	1.973	[M+H]+	132046	54489.2	90049.1	49568.3	38187.7	38165.6	145169	45468.2	55543.8	30846.4	66809	66393.3	81591.3	36458.1	93579.9	100208	61873.8	26782	10526.9	39443.3	49817	78950.6	11099.3	68940	51999.6	55510.7	25506	21399.3	94328.4	33496.8	75832.3	11476	50205.4	23318.8	26765.1	35297.4	42924.3	37698.9	15814.7	45077.7	91345.2	85835.2	50518.1
330	AC(16:1)	HMDB0006317	Carnitine and fatty acid metabolsim	398.326	2.047	[M+H]+	417733	181307	239442	319925	111386	122740	375433	202106	125087	69217.6	253783	169545	261648	156144	317521	183817	113117	101085	113907	166565	219509	244252	85905.3	136703	174108	113693	83479.6	111427	226213	65372.3	273713	143712	176477	127752	72873.2	122959	85767.2	142483	88123.1	154507	251865	162491	235130
331	AC(16)	HMDB0000222	Carnitine and fatty acid metabolsim	400.341	2.094	[M+H]+	634474	572796	784517	473015	383398	523056	956727	489513	337999	247981	539840	516100	365160	533288	521808	495332	340605	334088	416726	360366	364706	375622	305801	333385	424417	283338	325729	310561	565853	191139	563608	283790	520634	442487	252289	491918	359953	498728	225607	346286	736834	554009	607801
332	AC(16:1-OH)	HMDB0013333	Carnitine and fatty acid metabolsim	414.32	2	[M+H]+	78833.7	26286.2	38910.2	16917.2	8609.97	10775.9	54390.9	23907.9	29632	5909.85	36642.9	24971.6	34738.7	19813.1	55161.6	32728.1	27069.5	11371.8	7512.1	32626.8	20339.8	41491.5	7581.48	29384.9	17400.9	23332.3	8978.62	5901.63	40591.1	11305.3	59637.4	7607.73	26730.8	24149.8	4740.37	11241.1	25289.6	15623.7	12682.1	26683.3	31780.5	28763.3	13274.3
333	AC(17:0)	HMDB0006210	Carnitine and fatty acid metabolsim	#N/A	#N/A	#N/A	#N/A	#N/A	#N/A	#N/A	#N/A	#N/A	#N/A	#N/A	#N/A	#N/A	#N/A	#N/A	#N/A	#N/A	#N/A	#N/A	#N/A	#N/A	#N/A	#N/A	#N/A	#N/A	#N/A	#N/A	#N/A	#N/A	#N/A	#N/A	#N/A	#N/A	#N/A	#N/A	#N/A	#N/A	#N/A	#N/A	#N/A	#N/A	#N/A	#N/A	#N/A	#N/A	#N/A
334	AC(16-OH)	HMDB0061642	Carnitine and fatty acid metabolsim	416.336	2.028	[M+H]+	55337.4	22376.1	29379.2	41379.4	4379.03	16812.4	62047.5	18027.7	20581.9	5297.07	26636.7	25482.3	15941.6	16194.4	54150.4	19625.3	28886.5	12929.2	10846	20489.4	8929.04	25968.8	6274.53	20702.4	13872.8	13875.7	35325.1	11151.4	34335.3	17141.1	27390.7	6383.76	17665.2	22577.3	3265.95	8209.3	12249.6	18912.4	20508.9	8148.19	28815	28246.4	24294.2
335	AC(18:4)	HMDB0006463	Carnitine and fatty acid metabolsim	420.31	2.028	[M+H]+	17555.7	8805.83	8560.47	4562.86	0	0	10434.4	4067.36	12767.5	5690.65	4623.4	0	9178.02	3762.41	5458.54	7370.35	2731.88	4268.48	0	0	0	4735.89	0	4598.03	0	0	0	6071.05	17079.3	0	4024.73	0	0	0	0	3030.03	0	0	0	5140.61	8761.68	3932.11	3696.58
336	AC(18:3)	HMDB0006319	Carnitine and fatty acid metabolsim	422.325	2.031	[M+H]+	44300	76858.6	98404.4	41694.9	20938.8	66974.1	96705.3	66803.1	28334.3	109763	79195.6	19725.1	105900	34517.4	76772.7	45350	55313.2	28193.8	45113.9	37826.6	80073	53029.8	38188.3	83718.7	40196.3	27076.9	55321.1	50657.8	59577.7	47645.4	61148.5	28150.7	41960.9	40925.5	30292.3	76718.4	29227	29485.3	17557.5	80880.3	70366.7	68500	54298
337	AC(18:2)	HMDB0006469	Carnitine and fatty acid metabolsim	424.341	2.062	[M+H]+	431417	840638	1.87445e+06	430474	362085	546241	1.082e+06	626040	271021	719139	861468	233245	916910	505471	630053	461819	426556	389946	436589	455442	947821	665795	474417	798161	575090	330836	531078	592346	834445	431880	527407	395682	502152	509183	288705	954506	344154	485053	390668	704158	950652	841540	624278
338	AC(18:1)	HMDB0013338	Carnitine and fatty acid metabolsim	426.357	2.114	[M+H]+	772333	673941	974956	662387	466054	500676	1.5308e+06	614814	439760	377418	929662	531016	765217	705876	928344	752042	423927	558723	549121	530077	816979	752299	437421	561465	779581	462558	634241	519170	972760	467915	658314	472978	533058	701002	445809	765276	399183	779326	467013	620478	1.08318e+06	803564	918854
339	AC(18:0)	HMDB0000848	Carnitine and fatty acid metabolsim	428.372	2.177	[M+H]+	102480	120700	136247	94088.4	70695.5	100079	237638	83088.3	89202.4	105198	106657	88571.4	68146.9	121624	151277	132277	101207	88337.9	75423.2	73531.3	56099.2	78322.2	72566.3	69825	88197.9	486969	103920	84022.9	116868	64332.7	68644.2	77801.1	69642	98942.1	70138.5	118549	78641.5	126495	90492	82916.6	112045	159886	97419.4
340	AC(18:1-OH)	HMDB0013339	Carnitine and fatty acid metabolsim	442.352	2.046	[M+H]+	84900.7	25150.3	27279.5	28509	11081.4	6195.45	50794	25925.5	19020.8	7667.07	24494.4	26301.5	21980.8	12906.8	63868.9	14514.3	20668.5	5311.34	3927.94	19377.8	15493.8	33966	5351.31	18896.1	13197.3	19498.1	13222.7	5583.01	35314.8	5253.87	28551.3	23231	25624.9	22541.4	4521.61	12993	8742.39	12632	11680.6	21069.6	43648.7	14842.5	18785.3
341	AC(20:4)	HMDB0006460	Carnitine and fatty acid metabolsim	456.404	2.305	[M+H]+	4639.81	8185.86	10473.9	5377.61	6646.48	5429.6	9163.14	3571.32	8467.43	6959.12	4108.25	4319.55	3994.64	4976.19	10281.6	8460.91	8150.71	4264	2941.7	4640	1690.3	6836.95	5300.66	4405.88	6162.56	5941.69	6913.97	7800.95	6469.05	6221.03	3447.22	5991.57	2877.32	4612.53	5634.98	8889.99	3360.14	8708.65	6806.85	4534.46	5596.6	8696.72	4335.51
342	AC(21:6)	HMDB0006510	Carnitine and fatty acid metabolsim	#N/A	#N/A	#N/A	#N/A	#N/A	#N/A	#N/A	#N/A	#N/A	#N/A	#N/A	#N/A	#N/A	#N/A	#N/A	#N/A	#N/A	#N/A	#N/A	#N/A	#N/A	#N/A	#N/A	#N/A	#N/A	#N/A	#N/A	#N/A	#N/A	#N/A	#N/A	#N/A	#N/A	#N/A	#N/A	#N/A	#N/A	#N/A	#N/A	#N/A	#N/A	#N/A	#N/A	#N/A	#N/A	#N/A
343	AC(22:5)	HMDB0006321	Carnitine and fatty acid metabolsim	#N/A	#N/A	#N/A	#N/A	#N/A	#N/A	#N/A	#N/A	#N/A	#N/A	#N/A	#N/A	#N/A	#N/A	#N/A	#N/A	#N/A	#N/A	#N/A	#N/A	#N/A	#N/A	#N/A	#N/A	#N/A	#N/A	#N/A	#N/A	#N/A	#N/A	#N/A	#N/A	#N/A	#N/A	#N/A	#N/A	#N/A	#N/A	#N/A	#N/A	#N/A	#N/A	#N/A	#N/A	#N/A	#N/A
344	AC(24:4)	HMDB0060158	Carnitine and fatty acid metabolsim	#N/A	#N/A	#N/A	#N/A	#N/A	#N/A	#N/A	#N/A	#N/A	#N/A	#N/A	#N/A	#N/A	#N/A	#N/A	#N/A	#N/A	#N/A	#N/A	#N/A	#N/A	#N/A	#N/A	#N/A	#N/A	#N/A	#N/A	#N/A	#N/A	#N/A	#N/A	#N/A	#N/A	#N/A	#N/A	#N/A	#N/A	#N/A	#N/A	#N/A	#N/A	#N/A	#N/A	#N/A	#N/A	#N/A
345	AC(26:0)	HMDB0006347	Carnitine and fatty acid metabolsim	#N/A	#N/A	#N/A	#N/A	#N/A	#N/A	#N/A	#N/A	#N/A	#N/A	#N/A	#N/A	#N/A	#N/A	#N/A	#N/A	#N/A	#N/A	#N/A	#N/A	#N/A	#N/A	#N/A	#N/A	#N/A	#N/A	#N/A	#N/A	#N/A	#N/A	#N/A	#N/A	#N/A	#N/A	#N/A	#N/A	#N/A	#N/A	#N/A	#N/A	#N/A	#N/A	#N/A	#N/A	#N/A	#N/A
346	AC(16:2)	HMDB0013334	Carnitine and fatty acid metabolsim	396.31	2.017	[M+H]+	99287.9	62103.6	112917	116459	28089	37292.8	74444.3	72231.4	31099	38017.1	64249.4	40286.2	86619.8	27236.7	105349	47044.4	31413.3	17944.7	18126.3	79794.1	80261.5	83078.9	25217.7	52591.8	33534	38661.6	26557.1	41063.1	73566.1	40502.3	77135.4	39236.8	71722.2	32490.2	19806.3	35643.8	31406.9	16241.6	16997.2	65297.9	99064.7	56673.6	49485.5
347	FA(4:0)	C00246	Saturated Fatty acids	#N/A	#N/A	#N/A	#N/A	#N/A	#N/A	#N/A	#N/A	#N/A	#N/A	#N/A	#N/A	#N/A	#N/A	#N/A	#N/A	#N/A	#N/A	#N/A	#N/A	#N/A	#N/A	#N/A	#N/A	#N/A	#N/A	#N/A	#N/A	#N/A	#N/A	#N/A	#N/A	#N/A	#N/A	#N/A	#N/A	#N/A	#N/A	#N/A	#N/A	#N/A	#N/A	#N/A	#N/A	#N/A	#N/A
348	FA(5:0)	C00803	Saturated Fatty acids	101.059	1.831	[M-H]-	173288	199315	162334	83938.6	224504	77660.3	208911	142407	318504	117755	129440	138480	168671	188900	114764	259904	234690	134371	132384	158364	169991	143222	197536	143334	163216	172583	138872	198015	149882	128514	176149	146574	206770	138578	141722	241595	181409	150111	340659	164170	171124	170374	128098
349	FA(6:0)	C01585	Saturated Fatty acids	115.075	1.945	[M-H]-	303876	334012	318664	246883	310086	367586	387259	321804	387692	372325	228980	266973	351829	336277	226697	337631	388673	259511	258589	329218	296142	289912	348471	297834	351776	350855	268908	323851	319342	261586	369677	270833	393648	250835	345531	344845	300784	322683	351743	363189	312724	357866	216925
350	FA(7:0)	C17714	Saturated Fatty acids	#N/A	#N/A	#N/A	#N/A	#N/A	#N/A	#N/A	#N/A	#N/A	#N/A	#N/A	#N/A	#N/A	#N/A	#N/A	#N/A	#N/A	#N/A	#N/A	#N/A	#N/A	#N/A	#N/A	#N/A	#N/A	#N/A	#N/A	#N/A	#N/A	#N/A	#N/A	#N/A	#N/A	#N/A	#N/A	#N/A	#N/A	#N/A	#N/A	#N/A	#N/A	#N/A	#N/A	#N/A	#N/A	#N/A
351	FA(8:0)	C06423	Saturated Fatty acids	143.106	2.132	[M-H]-	799897	656946	579300	939671	804702	1.0751e+06	703715	602845	706238	593881	595314	1.47057e+06	960248	7.54354e+06	594531	800554	704482	791490	497366	562875	506564	458257	715572	637327	891913	473068	498406	567305	556952	808274	617404	551056	871770	563781	836321	765467	1.13112e+06	871939	588862	596153	601088	710055	451452
352	FA(9:0)	C01601	Saturated Fatty acids	#N/A	#N/A	#N/A	#N/A	#N/A	#N/A	#N/A	#N/A	#N/A	#N/A	#N/A	#N/A	#N/A	#N/A	#N/A	#N/A	#N/A	#N/A	#N/A	#N/A	#N/A	#N/A	#N/A	#N/A	#N/A	#N/A	#N/A	#N/A	#N/A	#N/A	#N/A	#N/A	#N/A	#N/A	#N/A	#N/A	#N/A	#N/A	#N/A	#N/A	#N/A	#N/A	#N/A	#N/A	#N/A	#N/A
353	FA(10:0)	C01571	Saturated Fatty acids	171.138	2.296	[M-H]-	1.53295e+06	810493	1.14715e+06	2.04853e+06	1.84039e+06	1.59115e+06	1.21211e+06	1052432	1.21014e+06	1.19252e+06	924566	1732683	1.21029e+06	5.62027e+06	1.08664e+06	1.37505e+06	1.17777e+06	977110	905858	1.35507e+06	1.01456e+06	956666	1.14146e+06	1.01122e+06	1.08185e+06	1.02943e+06	934231	998547	1001940	1189799	1.21998e+06	740195	1.53957e+06	963903	996342	1.34224e+06	2459857	1.67315e+06	1.06175e+06	1.2362e+06	960824	957163	898769
354	FA(12:0)	C02679	Saturated Fatty acids	199.17	2.488	[M-H]-	1.75131e+06	879854	1904922	5.95646e+06	5.20224e+06	1.5168e+06	1.23488e+06	2222960	1.38326e+06	1099387	1504182	4.80686e+06	2.17783e+06	4214546	2.10747e+06	2121198	1.52848e+06	1.24444e+06	2.68437e+06	1.61376e+06	1.44999e+06	1246696	679440	1.9856e+06	1.08354e+06	799432	1.0344e+06	1.89914e+06	1.15619e+06	3.10763e+06	1.42877e+06	942691	2328215	1.97368e+06	802156	1.38017e+06	2.29737e+06	1.42379e+06	783312	1.2409e+06	946781	753020	895658
355	FA(14:0)	C06424	Saturated Fatty acids	227.201	2.751	[M-H]-	9625476	4.82676e+06	6.43815e+06	18712178	4236190	6886706	3.67115e+06	7.92097e+06	5856858	4.59331e+06	5566354	8569144	10046588	9389044	10266452	9280593	9165341	4.50063e+06	5.21299e+06	8295396	5303369	5.17133e+06	2.47379e+06	6.10177e+06	4.48258e+06	3.13858e+06	3.5835e+06	2.84454e+06	5.70223e+06	9193712	7.68811e+06	3.20007e+06	14085899	8.10368e+06	1703452	2793612	7.50653e+06	5.26003e+06	2.76004e+06	4471284	2.95105e+06	2.83789e+06	4.58662e+06
356	FA(16:0)	C00249	Saturated Fatty acids	255.232	3.146	[M-H]-	59749248	50234832	56855468	71701032	40757756	51011444	55351828	59948512	62505684	48113088	61239436	60167892	59164640	67053860	84378776	63953344	48681472	46693588	47383296	75286424	53585988	63592748	42332432	60305488	59806204	35641312	33938956	45822604	56362116	63586756	73170320	55804644	57758220	62991104	36591204	41466924	61136244	61493900	37516156	66666032	49108804	49791748	37579720
357	FA(18:0)	C01530	Saturated Fatty acids	283.264	3.753	[M-H]-	38948740	31450992	38795392	60360148	32694682	31616062	36305636	38548928	55116508	33993064	68073080	35307764	38385980	61413484	132139488	38892236	24410402	37712880	31148656	86678000	33497094	75804288	33985076	47162416	55503124	24855350	20166920	41061008	35400196	59755892	46886868	86811520	38038320	49335088	22226408	33794728	54361428	72800552	28597106	67307800	43494160	48203316	23513312
358	FA(14:1)	C08322	Monounsaturated Fatty Acids	225.186	2.539	[M-H]-	1833383	338150	473429	1.77262e+06	231002	632907	317752	1.35436e+06	581920	450781	548297	705242	833329	1.36008e+06	1.04329e+06	781006	1.15689e+06	430540	854101	1.04181e+06	476843	627703	226021	584835	649889	161231	233911	174302	468180	762256	1.51223e+06	332816	2364786	891612	152465	182096	665420	707904	318981	457168	302748	321765	477539
359	FA(16:1)	C08362	Monounsaturated Fatty Acids	253.217	2.802	[M-H]-	25231986	3.54226e+06	5.96367e+06	19061010	2.33542e+06	7.92195e+06	5.71052e+06	17739766	6.78409e+06	4576657	7.51818e+06	13600048	11851673	5934436	16397835	12072205	13404231	4.91989e+06	6.31724e+06	13746568	8834419	9618688	2.77243e+06	6941004	7678784	2.17433e+06	2.3973e+06	1.45765e+06	5.43717e+06	9053150	18054774	3.88192e+06	23737690	10289457	1.82009e+06	1441915	4.91843e+06	5.66893e+06	3777656	5.56351e+06	4.19545e+06	3.08875e+06	6.99138e+06
360	FA(18:1)	C00712	Monounsaturated Fatty Acids	281.248	3.196	[M-H]-	69347256	29377798	40203936	76004296	33513568	45978996	51370436	63558420	47781132	32130698	63006844	53772012	63711980	54002364	92773224	64594604	36797692	28495506	46435724	75756864	53401804	54024908	17890510	43870720	31226030	26657616	23791578	25912962	47653332	32338566	79823528	48729792	65995200	66767884	35783816	34745628	48802324	30506160	13473143	69681120	56491476	34284064	40139288
361	FA(18:2)	C01595	Poly-unsaturated Fatty Acids	279.232	2.854	[M-H]-	38535916	23256530	33033456	58309572	13979039	35221148	27782814	61264652	22534952	30181990	43274204	36540288	42126596	23823552	70096584	39742448	21368246	13902392	29529336	56582588	45505940	34731444	8900581	32837138	12809789	14031272	15710227	9472835	32275834	22639066	51386052	32193258	50128396	42235264	14748668	19254374	29231264	10265389	6.53704e+06	42118068	29306496	13315805	21899638
362	FA(18:3)	C06427	Poly-unsaturated Fatty Acids	277.217	2.641	[M-H]-	3.79292e+06	2.39348e+06	2910163	7.20756e+06	1.05446e+06	4341630	2.59722e+06	7.1944e+06	1.64427e+06	4339750	3395464	3.00707e+06	6.23461e+06	1.63298e+06	5.91331e+06	3283410	2.61536e+06	829717	5593942	4739054	4.37882e+06	2585331	778228	3.04196e+06	924540	558281	1.47621e+06	1.08128e+06	2331280	2.75115e+06	4.35995e+06	1.58073e+06	4812647	3174762	1.18717e+06	1.31461e+06	2958378	667744	465522	3.71511e+06	2.14387e+06	1.38249e+06	1.57524e+06
363	FA(20:4)	C00219	Poly-unsaturated Fatty Acids	303.233	2.757	[M-H]-	2.88805e+06	1.38721e+06	2.56083e+06	4.2905e+06	965772	1.98595e+06	1.52245e+06	4.70872e+06	2.49017e+06	2.22538e+06	2.07576e+06	2.15155e+06	2.39772e+06	902768	4.37854e+06	1.78837e+06	1.78073e+06	1.91846e+06	2461649	2635349	1.80308e+06	1.73205e+06	680349	2192258	650621	1107222	1.46045e+06	863399	2640551	1.31969e+06	1.75137e+06	889992	2.94924e+06	983937	803584	1.14226e+06	1.11436e+06	629237	547654	1680084	1.4506e+06	835756	1.31982e+06
364	FA(20:5)	C06428	Poly-unsaturated Fatty Acids	301.217	2.634	[M-H]-	293719	74133.1	119460	436820	154147	331574	132449	261851	240346	237198	124378	155855	284097	88801.1	331930	89201.6	156518	511684	258710	345268	121984	145222	102911	188310	194342	101624	137790	281342	148510	87588.2	239575	104186	184874	49561.1	36918	78457.3	154112	67273.2	96252.8	199134	138401	83374.5	86070.1
365	FA(22:6)	C06429	Poly-unsaturated Fatty Acids	327.233	2.659	[M-H]-	886984	357313	577296	2.67929e+06	1.02734e+06	1.20099e+06	921191	2395195	1.75274e+06	908728	1142676	1493062	1.69461e+06	457062	2904906	649648	800164	1.66609e+06	918354	1.46917e+06	1.44558e+06	801906	702087	980258	777948	1.00326e+06	408058	737768	894389	886513	1.15409e+06	508741	1559727	770346	315511	784923	1.28335e+06	557070	378348	1.19963e+06	960124	579560	1.16121e+06
366	FA(20:3)	C03242	Essential fatty acids	305.248	2.95	[M-H]-	678566	322127	504373	968443	260143	666023	546258	1092303	631202	366619	676708	669669	687449	379100	877686	599889	496552	278145	721835	1.0285e+06	636139	614191	224985	448614	168354	303461	287689	168224	570220	401147	910458	257065	932632	828056	222244	356939	585947	174827	119417	486384	537616	225945	407414
367	FA(22:5)	C16513	Essential fatty acids	#N/A	#N/A	#N/A	#N/A	#N/A	#N/A	#N/A	#N/A	#N/A	#N/A	#N/A	#N/A	#N/A	#N/A	#N/A	#N/A	#N/A	#N/A	#N/A	#N/A	#N/A	#N/A	#N/A	#N/A	#N/A	#N/A	#N/A	#N/A	#N/A	#N/A	#N/A	#N/A	#N/A	#N/A	#N/A	#N/A	#N/A	#N/A	#N/A	#N/A	#N/A	#N/A	#N/A	#N/A	#N/A	#N/A
368	alhpa-tocopheronolactone	LMPR02020063	Lipids	#N/A	#N/A	#N/A	#N/A	#N/A	#N/A	#N/A	#N/A	#N/A	#N/A	#N/A	#N/A	#N/A	#N/A	#N/A	#N/A	#N/A	#N/A	#N/A	#N/A	#N/A	#N/A	#N/A	#N/A	#N/A	#N/A	#N/A	#N/A	#N/A	#N/A	#N/A	#N/A	#N/A	#N/A	#N/A	#N/A	#N/A	#N/A	#N/A	#N/A	#N/A	#N/A	#N/A	#N/A	#N/A	#N/A
369	dihydroxy-octadecanoic acid	LMFA01050198	Lipids	#N/A	#N/A	#N/A	#N/A	#N/A	#N/A	#N/A	#N/A	#N/A	#N/A	#N/A	#N/A	#N/A	#N/A	#N/A	#N/A	#N/A	#N/A	#N/A	#N/A	#N/A	#N/A	#N/A	#N/A	#N/A	#N/A	#N/A	#N/A	#N/A	#N/A	#N/A	#N/A	#N/A	#N/A	#N/A	#N/A	#N/A	#N/A	#N/A	#N/A	#N/A	#N/A	#N/A	#N/A	#N/A	#N/A
370	hydroxy-dodecanedioic acid	LMFA01170089	Lipids	#N/A	#N/A	#N/A	#N/A	#N/A	#N/A	#N/A	#N/A	#N/A	#N/A	#N/A	#N/A	#N/A	#N/A	#N/A	#N/A	#N/A	#N/A	#N/A	#N/A	#N/A	#N/A	#N/A	#N/A	#N/A	#N/A	#N/A	#N/A	#N/A	#N/A	#N/A	#N/A	#N/A	#N/A	#N/A	#N/A	#N/A	#N/A	#N/A	#N/A	#N/A	#N/A	#N/A	#N/A	#N/A	#N/A
371	dihydroxy-hexadecanoic acid	LMFA01050340	Lipids	#N/A	#N/A	#N/A	#N/A	#N/A	#N/A	#N/A	#N/A	#N/A	#N/A	#N/A	#N/A	#N/A	#N/A	#N/A	#N/A	#N/A	#N/A	#N/A	#N/A	#N/A	#N/A	#N/A	#N/A	#N/A	#N/A	#N/A	#N/A	#N/A	#N/A	#N/A	#N/A	#N/A	#N/A	#N/A	#N/A	#N/A	#N/A	#N/A	#N/A	#N/A	#N/A	#N/A	#N/A	#N/A	#N/A
372	trihydroxy-octadecenoic acid	LMFA01050134	Lipids	#N/A	#N/A	#N/A	#N/A	#N/A	#N/A	#N/A	#N/A	#N/A	#N/A	#N/A	#N/A	#N/A	#N/A	#N/A	#N/A	#N/A	#N/A	#N/A	#N/A	#N/A	#N/A	#N/A	#N/A	#N/A	#N/A	#N/A	#N/A	#N/A	#N/A	#N/A	#N/A	#N/A	#N/A	#N/A	#N/A	#N/A	#N/A	#N/A	#N/A	#N/A	#N/A	#N/A	#N/A	#N/A	#N/A
373	tetrahydroxy-octadecanoic acid	LMFA01050105	Lipids	#N/A	#N/A	#N/A	#N/A	#N/A	#N/A	#N/A	#N/A	#N/A	#N/A	#N/A	#N/A	#N/A	#N/A	#N/A	#N/A	#N/A	#N/A	#N/A	#N/A	#N/A	#N/A	#N/A	#N/A	#N/A	#N/A	#N/A	#N/A	#N/A	#N/A	#N/A	#N/A	#N/A	#N/A	#N/A	#N/A	#N/A	#N/A	#N/A	#N/A	#N/A	#N/A	#N/A	#N/A	#N/A	#N/A
374	epoxy-octadecanoic acid	LMFA02000001	Lipids	#N/A	#N/A	#N/A	#N/A	#N/A	#N/A	#N/A	#N/A	#N/A	#N/A	#N/A	#N/A	#N/A	#N/A	#N/A	#N/A	#N/A	#N/A	#N/A	#N/A	#N/A	#N/A	#N/A	#N/A	#N/A	#N/A	#N/A	#N/A	#N/A	#N/A	#N/A	#N/A	#N/A	#N/A	#N/A	#N/A	#N/A	#N/A	#N/A	#N/A	#N/A	#N/A	#N/A	#N/A	#N/A	#N/A
375	DG(16:0/18:3/0:0)	LMGL02010032	Diacylglycerols	#N/A	#N/A	#N/A	#N/A	#N/A	#N/A	#N/A	#N/A	#N/A	#N/A	#N/A	#N/A	#N/A	#N/A	#N/A	#N/A	#N/A	#N/A	#N/A	#N/A	#N/A	#N/A	#N/A	#N/A	#N/A	#N/A	#N/A	#N/A	#N/A	#N/A	#N/A	#N/A	#N/A	#N/A	#N/A	#N/A	#N/A	#N/A	#N/A	#N/A	#N/A	#N/A	#N/A	#N/A	#N/A	#N/A
376	DG(16:0/22:0/0:0)	LMGL02010096	Diacylglycerols	#N/A	#N/A	#N/A	#N/A	#N/A	#N/A	#N/A	#N/A	#N/A	#N/A	#N/A	#N/A	#N/A	#N/A	#N/A	#N/A	#N/A	#N/A	#N/A	#N/A	#N/A	#N/A	#N/A	#N/A	#N/A	#N/A	#N/A	#N/A	#N/A	#N/A	#N/A	#N/A	#N/A	#N/A	#N/A	#N/A	#N/A	#N/A	#N/A	#N/A	#N/A	#N/A	#N/A	#N/A	#N/A	#N/A
377	TG(16:0/16:0/18:0)	LMGL03010004	Triacylglycerols	#N/A	#N/A	#N/A	#N/A	#N/A	#N/A	#N/A	#N/A	#N/A	#N/A	#N/A	#N/A	#N/A	#N/A	#N/A	#N/A	#N/A	#N/A	#N/A	#N/A	#N/A	#N/A	#N/A	#N/A	#N/A	#N/A	#N/A	#N/A	#N/A	#N/A	#N/A	#N/A	#N/A	#N/A	#N/A	#N/A	#N/A	#N/A	#N/A	#N/A	#N/A	#N/A	#N/A	#N/A	#N/A	#N/A
378	TG(12:0/16:0/18:0)	LMGL03010007	Triacylglycerols	#N/A	#N/A	#N/A	#N/A	#N/A	#N/A	#N/A	#N/A	#N/A	#N/A	#N/A	#N/A	#N/A	#N/A	#N/A	#N/A	#N/A	#N/A	#N/A	#N/A	#N/A	#N/A	#N/A	#N/A	#N/A	#N/A	#N/A	#N/A	#N/A	#N/A	#N/A	#N/A	#N/A	#N/A	#N/A	#N/A	#N/A	#N/A	#N/A	#N/A	#N/A	#N/A	#N/A	#N/A	#N/A	#N/A
379	TG(16:0/16:1/18:2)	LMGL03010053	Triacylglycerols	#N/A	#N/A	#N/A	#N/A	#N/A	#N/A	#N/A	#N/A	#N/A	#N/A	#N/A	#N/A	#N/A	#N/A	#N/A	#N/A	#N/A	#N/A	#N/A	#N/A	#N/A	#N/A	#N/A	#N/A	#N/A	#N/A	#N/A	#N/A	#N/A	#N/A	#N/A	#N/A	#N/A	#N/A	#N/A	#N/A	#N/A	#N/A	#N/A	#N/A	#N/A	#N/A	#N/A	#N/A	#N/A	#N/A
380	TG(16:0/18:0/18:2)	LMGL03010104	Triacylglycerols	#N/A	#N/A	#N/A	#N/A	#N/A	#N/A	#N/A	#N/A	#N/A	#N/A	#N/A	#N/A	#N/A	#N/A	#N/A	#N/A	#N/A	#N/A	#N/A	#N/A	#N/A	#N/A	#N/A	#N/A	#N/A	#N/A	#N/A	#N/A	#N/A	#N/A	#N/A	#N/A	#N/A	#N/A	#N/A	#N/A	#N/A	#N/A	#N/A	#N/A	#N/A	#N/A	#N/A	#N/A	#N/A	#N/A
381	TG(16:0/16:1/20:2)	LMGL03010135	Triacylglycerols	#N/A	#N/A	#N/A	#N/A	#N/A	#N/A	#N/A	#N/A	#N/A	#N/A	#N/A	#N/A	#N/A	#N/A	#N/A	#N/A	#N/A	#N/A	#N/A	#N/A	#N/A	#N/A	#N/A	#N/A	#N/A	#N/A	#N/A	#N/A	#N/A	#N/A	#N/A	#N/A	#N/A	#N/A	#N/A	#N/A	#N/A	#N/A	#N/A	#N/A	#N/A	#N/A	#N/A	#N/A	#N/A	#N/A
382	TG(16:0/18:0/20:0)	LMGL03010175	Triacylglycerols	#N/A	#N/A	#N/A	#N/A	#N/A	#N/A	#N/A	#N/A	#N/A	#N/A	#N/A	#N/A	#N/A	#N/A	#N/A	#N/A	#N/A	#N/A	#N/A	#N/A	#N/A	#N/A	#N/A	#N/A	#N/A	#N/A	#N/A	#N/A	#N/A	#N/A	#N/A	#N/A	#N/A	#N/A	#N/A	#N/A	#N/A	#N/A	#N/A	#N/A	#N/A	#N/A	#N/A	#N/A	#N/A	#N/A
383	TG(16:0/18:3/19:0)	LMGL03010225	Triacylglycerols	#N/A	#N/A	#N/A	#N/A	#N/A	#N/A	#N/A	#N/A	#N/A	#N/A	#N/A	#N/A	#N/A	#N/A	#N/A	#N/A	#N/A	#N/A	#N/A	#N/A	#N/A	#N/A	#N/A	#N/A	#N/A	#N/A	#N/A	#N/A	#N/A	#N/A	#N/A	#N/A	#N/A	#N/A	#N/A	#N/A	#N/A	#N/A	#N/A	#N/A	#N/A	#N/A	#N/A	#N/A	#N/A	#N/A
384	TG(16:0/18:1/20:4)	LMGL03010355	Triacylglycerols	#N/A	#N/A	#N/A	#N/A	#N/A	#N/A	#N/A	#N/A	#N/A	#N/A	#N/A	#N/A	#N/A	#N/A	#N/A	#N/A	#N/A	#N/A	#N/A	#N/A	#N/A	#N/A	#N/A	#N/A	#N/A	#N/A	#N/A	#N/A	#N/A	#N/A	#N/A	#N/A	#N/A	#N/A	#N/A	#N/A	#N/A	#N/A	#N/A	#N/A	#N/A	#N/A	#N/A	#N/A	#N/A	#N/A
385	TG(16:0/17:2/22:3)	LMGL03010518	Triacylglycerols	#N/A	#N/A	#N/A	#N/A	#N/A	#N/A	#N/A	#N/A	#N/A	#N/A	#N/A	#N/A	#N/A	#N/A	#N/A	#N/A	#N/A	#N/A	#N/A	#N/A	#N/A	#N/A	#N/A	#N/A	#N/A	#N/A	#N/A	#N/A	#N/A	#N/A	#N/A	#N/A	#N/A	#N/A	#N/A	#N/A	#N/A	#N/A	#N/A	#N/A	#N/A	#N/A	#N/A	#N/A	#N/A	#N/A
386	PC(10:2/10:2)	LMGP01010405	Diacylglycerophosphocholines	#N/A	#N/A	#N/A	#N/A	#N/A	#N/A	#N/A	#N/A	#N/A	#N/A	#N/A	#N/A	#N/A	#N/A	#N/A	#N/A	#N/A	#N/A	#N/A	#N/A	#N/A	#N/A	#N/A	#N/A	#N/A	#N/A	#N/A	#N/A	#N/A	#N/A	#N/A	#N/A	#N/A	#N/A	#N/A	#N/A	#N/A	#N/A	#N/A	#N/A	#N/A	#N/A	#N/A	#N/A	#N/A	#N/A
387	PC(18:0/22:6)	LMGP01010823	Diacylglycerophosphocholines	#N/A	#N/A	#N/A	#N/A	#N/A	#N/A	#N/A	#N/A	#N/A	#N/A	#N/A	#N/A	#N/A	#N/A	#N/A	#N/A	#N/A	#N/A	#N/A	#N/A	#N/A	#N/A	#N/A	#N/A	#N/A	#N/A	#N/A	#N/A	#N/A	#N/A	#N/A	#N/A	#N/A	#N/A	#N/A	#N/A	#N/A	#N/A	#N/A	#N/A	#N/A	#N/A	#N/A	#N/A	#N/A	#N/A
388	PC(6:2/14:2)	LMGP01011236	Diacylglycerophosphocholines	#N/A	#N/A	#N/A	#N/A	#N/A	#N/A	#N/A	#N/A	#N/A	#N/A	#N/A	#N/A	#N/A	#N/A	#N/A	#N/A	#N/A	#N/A	#N/A	#N/A	#N/A	#N/A	#N/A	#N/A	#N/A	#N/A	#N/A	#N/A	#N/A	#N/A	#N/A	#N/A	#N/A	#N/A	#N/A	#N/A	#N/A	#N/A	#N/A	#N/A	#N/A	#N/A	#N/A	#N/A	#N/A	#N/A
389	PC(O-11:1/2:0)	LMGP01020146	1-alkyl,2-acylglycerophosphocholines	#N/A	#N/A	#N/A	#N/A	#N/A	#N/A	#N/A	#N/A	#N/A	#N/A	#N/A	#N/A	#N/A	#N/A	#N/A	#N/A	#N/A	#N/A	#N/A	#N/A	#N/A	#N/A	#N/A	#N/A	#N/A	#N/A	#N/A	#N/A	#N/A	#N/A	#N/A	#N/A	#N/A	#N/A	#N/A	#N/A	#N/A	#N/A	#N/A	#N/A	#N/A	#N/A	#N/A	#N/A	#N/A	#N/A
390	PC(3:0/0:0)	LMGP01050060	Monoacylglycerophosphocholines	#N/A	#N/A	#N/A	#N/A	#N/A	#N/A	#N/A	#N/A	#N/A	#N/A	#N/A	#N/A	#N/A	#N/A	#N/A	#N/A	#N/A	#N/A	#N/A	#N/A	#N/A	#N/A	#N/A	#N/A	#N/A	#N/A	#N/A	#N/A	#N/A	#N/A	#N/A	#N/A	#N/A	#N/A	#N/A	#N/A	#N/A	#N/A	#N/A	#N/A	#N/A	#N/A	#N/A	#N/A	#N/A	#N/A
391	PE	LMGP02010000	Diacylglycerophosphoethanolamines	#N/A	#N/A	#N/A	#N/A	#N/A	#N/A	#N/A	#N/A	#N/A	#N/A	#N/A	#N/A	#N/A	#N/A	#N/A	#N/A	#N/A	#N/A	#N/A	#N/A	#N/A	#N/A	#N/A	#N/A	#N/A	#N/A	#N/A	#N/A	#N/A	#N/A	#N/A	#N/A	#N/A	#N/A	#N/A	#N/A	#N/A	#N/A	#N/A	#N/A	#N/A	#N/A	#N/A	#N/A	#N/A	#N/A
392	PE(16:0/0:0)	LMGP02050002	Monoacylglycerophosphoethanolamines	#N/A	#N/A	#N/A	#N/A	#N/A	#N/A	#N/A	#N/A	#N/A	#N/A	#N/A	#N/A	#N/A	#N/A	#N/A	#N/A	#N/A	#N/A	#N/A	#N/A	#N/A	#N/A	#N/A	#N/A	#N/A	#N/A	#N/A	#N/A	#N/A	#N/A	#N/A	#N/A	#N/A	#N/A	#N/A	#N/A	#N/A	#N/A	#N/A	#N/A	#N/A	#N/A	#N/A	#N/A	#N/A	#N/A
393	PE(18:1/0:0)	LMGP02050006	Monoacylglycerophosphoethanolamines	#N/A	#N/A	#N/A	#N/A	#N/A	#N/A	#N/A	#N/A	#N/A	#N/A	#N/A	#N/A	#N/A	#N/A	#N/A	#N/A	#N/A	#N/A	#N/A	#N/A	#N/A	#N/A	#N/A	#N/A	#N/A	#N/A	#N/A	#N/A	#N/A	#N/A	#N/A	#N/A	#N/A	#N/A	#N/A	#N/A	#N/A	#N/A	#N/A	#N/A	#N/A	#N/A	#N/A	#N/A	#N/A	#N/A
394	PE(20:4/0:0)	LMGP02050009	Monoacylglycerophosphoethanolamines	#N/A	#N/A	#N/A	#N/A	#N/A	#N/A	#N/A	#N/A	#N/A	#N/A	#N/A	#N/A	#N/A	#N/A	#N/A	#N/A	#N/A	#N/A	#N/A	#N/A	#N/A	#N/A	#N/A	#N/A	#N/A	#N/A	#N/A	#N/A	#N/A	#N/A	#N/A	#N/A	#N/A	#N/A	#N/A	#N/A	#N/A	#N/A	#N/A	#N/A	#N/A	#N/A	#N/A	#N/A	#N/A	#N/A
395	PE(P-16:0/0:0)	LMGP02070001	1Z-alkenylglycerophosphoethanolamines	#N/A	#N/A	#N/A	#N/A	#N/A	#N/A	#N/A	#N/A	#N/A	#N/A	#N/A	#N/A	#N/A	#N/A	#N/A	#N/A	#N/A	#N/A	#N/A	#N/A	#N/A	#N/A	#N/A	#N/A	#N/A	#N/A	#N/A	#N/A	#N/A	#N/A	#N/A	#N/A	#N/A	#N/A	#N/A	#N/A	#N/A	#N/A	#N/A	#N/A	#N/A	#N/A	#N/A	#N/A	#N/A	#N/A
396	PS(18:1/0:0)	LMGP03050001	Monoacylglycerophosphoserines	#N/A	#N/A	#N/A	#N/A	#N/A	#N/A	#N/A	#N/A	#N/A	#N/A	#N/A	#N/A	#N/A	#N/A	#N/A	#N/A	#N/A	#N/A	#N/A	#N/A	#N/A	#N/A	#N/A	#N/A	#N/A	#N/A	#N/A	#N/A	#N/A	#N/A	#N/A	#N/A	#N/A	#N/A	#N/A	#N/A	#N/A	#N/A	#N/A	#N/A	#N/A	#N/A	#N/A	#N/A	#N/A	#N/A
397	PS(18:0/0:0)	LMGP03050006	Monoacylglycerophosphoserines	#N/A	#N/A	#N/A	#N/A	#N/A	#N/A	#N/A	#N/A	#N/A	#N/A	#N/A	#N/A	#N/A	#N/A	#N/A	#N/A	#N/A	#N/A	#N/A	#N/A	#N/A	#N/A	#N/A	#N/A	#N/A	#N/A	#N/A	#N/A	#N/A	#N/A	#N/A	#N/A	#N/A	#N/A	#N/A	#N/A	#N/A	#N/A	#N/A	#N/A	#N/A	#N/A	#N/A	#N/A	#N/A	#N/A
398	PS(20:4/0:0)	LMGP03050007	Monoacylglycerophosphoserines	#N/A	#N/A	#N/A	#N/A	#N/A	#N/A	#N/A	#N/A	#N/A	#N/A	#N/A	#N/A	#N/A	#N/A	#N/A	#N/A	#N/A	#N/A	#N/A	#N/A	#N/A	#N/A	#N/A	#N/A	#N/A	#N/A	#N/A	#N/A	#N/A	#N/A	#N/A	#N/A	#N/A	#N/A	#N/A	#N/A	#N/A	#N/A	#N/A	#N/A	#N/A	#N/A	#N/A	#N/A	#N/A	#N/A
399	CerP(d18:0/16:0)	LMSP02050003	Ceramide 1-phosphates	#N/A	#N/A	#N/A	#N/A	#N/A	#N/A	#N/A	#N/A	#N/A	#N/A	#N/A	#N/A	#N/A	#N/A	#N/A	#N/A	#N/A	#N/A	#N/A	#N/A	#N/A	#N/A	#N/A	#N/A	#N/A	#N/A	#N/A	#N/A	#N/A	#N/A	#N/A	#N/A	#N/A	#N/A	#N/A	#N/A	#N/A	#N/A	#N/A	#N/A	#N/A	#N/A	#N/A	#N/A	#N/A	#N/A
400	CerP	C02960	Ceramides	#N/A	#N/A	#N/A	#N/A	#N/A	#N/A	#N/A	#N/A	#N/A	#N/A	#N/A	#N/A	#N/A	#N/A	#N/A	#N/A	#N/A	#N/A	#N/A	#N/A	#N/A	#N/A	#N/A	#N/A	#N/A	#N/A	#N/A	#N/A	#N/A	#N/A	#N/A	#N/A	#N/A	#N/A	#N/A	#N/A	#N/A	#N/A	#N/A	#N/A	#N/A	#N/A	#N/A	#N/A	#N/A	#N/A
401	Phytoceramide	C12145	Ceramides	#N/A	#N/A	#N/A	#N/A	#N/A	#N/A	#N/A	#N/A	#N/A	#N/A	#N/A	#N/A	#N/A	#N/A	#N/A	#N/A	#N/A	#N/A	#N/A	#N/A	#N/A	#N/A	#N/A	#N/A	#N/A	#N/A	#N/A	#N/A	#N/A	#N/A	#N/A	#N/A	#N/A	#N/A	#N/A	#N/A	#N/A	#N/A	#N/A	#N/A	#N/A	#N/A	#N/A	#N/A	#N/A	#N/A
402	3alpha-7alpha-12alpha-Trihydroxy-5beta-cholanate	C00695	Bile acids	#N/A	#N/A	#N/A	#N/A	#N/A	#N/A	#N/A	#N/A	#N/A	#N/A	#N/A	#N/A	#N/A	#N/A	#N/A	#N/A	#N/A	#N/A	#N/A	#N/A	#N/A	#N/A	#N/A	#N/A	#N/A	#N/A	#N/A	#N/A	#N/A	#N/A	#N/A	#N/A	#N/A	#N/A	#N/A	#N/A	#N/A	#N/A	#N/A	#N/A	#N/A	#N/A	#N/A	#N/A	#N/A	#N/A
403	Glycocholate	C01921	Bile acids	464.301	1.852	[M-H]-	83116.1	368009	811488	274620	105339	281723	89930.9	25094.7	62106.3	276702	78488.8	626365	560009	78060.4	14851.6	1.10402e+06	138158	822128	265047	363970	304815	4.86711e+06	47216.1	151891	460154	262161	133627	382331	134429	274931	267054	1.71425e+06	266734	115095	305026	782325	1.28195e+06	710656	1.25243e+06	73651.2	1150664	762376	174799
404	Taurocholate	C05122	Bile acids	514.285	1.843	[M-H]-	16638.3	14974.5	104504	84481.7	1930.73	45798.7	17709.1	8763.93	1871.93	14464.9	0	154436	42065.3	24710.5	0	215238	14916.7	116042	34675.3	51817.9	22648.9	1.56504e+06	8572.84	8855.71	135823	39503.1	11430.9	66943.2	0	121472	9593.31	302037	6366.55	21137.1	45252.7	93847.9	352994	89730.4	338509	82355	264331	415838	19367
405	Taurochenodeoxycholate/Tauroursodeoxycholate	C05465	Bile acids	498.289	1.88	[M-H]-	275161	91412.6	500884	249648	11953.9	208824	101752	30245.1	35995.2	74865.8	137328	417735	131613	179440	22982.5	1.17431e+06	16005.2	489560	100701	330701	172512	1.44152e+06	34662.4	56402.1	417291	175495	65785.1	162628	16648	240902	55946.8	776644	83563.1	116675	171551	475726	1.179e+06	382785	458708	279464	966556	1.47145e+06	212264
406	3alpha-12alpha-Dihydroxy-5beta-cholanate	C04483	Bile acids	#N/A	#N/A	#N/A	#N/A	#N/A	#N/A	#N/A	#N/A	#N/A	#N/A	#N/A	#N/A	#N/A	#N/A	#N/A	#N/A	#N/A	#N/A	#N/A	#N/A	#N/A	#N/A	#N/A	#N/A	#N/A	#N/A	#N/A	#N/A	#N/A	#N/A	#N/A	#N/A	#N/A	#N/A	#N/A	#N/A	#N/A	#N/A	#N/A	#N/A	#N/A	#N/A	#N/A	#N/A	#N/A	#N/A
407	Glycodeoxycholate/Glychenodeoxycholate	C05464	Bile acids	448.307	1.904	[M-H]-	1.25274e+06	1.53492e+06	2915172	1.11408e+06	327952	1.80775e+06	412804	101084	425563	645140	1.78412e+06	2.50971e+06	2.03999e+06	901504	259485	4.58785e+06	229768	3263795	1294865	1819858	1852358	4.28818e+06	133078	540015	1.81853e+06	1.22913e+06	685517	772266	806151	696826	1.11128e+06	5.10597e+06	1.21772e+06	922975	1.37288e+06	2.30715e+06	3.2751e+06	2.29116e+06	2.63994e+06	262762	3.20823e+06	3.15654e+06	1298483
408	Glycochenodeoxycholate	C05466	Bile acids	#N/A	#N/A	#N/A	#N/A	#N/A	#N/A	#N/A	#N/A	#N/A	#N/A	#N/A	#N/A	#N/A	#N/A	#N/A	#N/A	#N/A	#N/A	#N/A	#N/A	#N/A	#N/A	#N/A	#N/A	#N/A	#N/A	#N/A	#N/A	#N/A	#N/A	#N/A	#N/A	#N/A	#N/A	#N/A	#N/A	#N/A	#N/A	#N/A	#N/A	#N/A	#N/A	#N/A	#N/A	#N/A	#N/A
409	Sulfoglycolithocholate	C11301	Bile acids	#N/A	#N/A	#N/A	#N/A	#N/A	#N/A	#N/A	#N/A	#N/A	#N/A	#N/A	#N/A	#N/A	#N/A	#N/A	#N/A	#N/A	#N/A	#N/A	#N/A	#N/A	#N/A	#N/A	#N/A	#N/A	#N/A	#N/A	#N/A	#N/A	#N/A	#N/A	#N/A	#N/A	#N/A	#N/A	#N/A	#N/A	#N/A	#N/A	#N/A	#N/A	#N/A	#N/A	#N/A	#N/A	#N/A
410	Allochenodeoxycholate	C17664	Bile acids	#N/A	#N/A	#N/A	#N/A	#N/A	#N/A	#N/A	#N/A	#N/A	#N/A	#N/A	#N/A	#N/A	#N/A	#N/A	#N/A	#N/A	#N/A	#N/A	#N/A	#N/A	#N/A	#N/A	#N/A	#N/A	#N/A	#N/A	#N/A	#N/A	#N/A	#N/A	#N/A	#N/A	#N/A	#N/A	#N/A	#N/A	#N/A	#N/A	#N/A	#N/A	#N/A	#N/A	#N/A	#N/A	#N/A
411	6alpha-Glucuronosylhyodeoxycholate	C11246	Bile acids	#N/A	#N/A	#N/A	#N/A	#N/A	#N/A	#N/A	#N/A	#N/A	#N/A	#N/A	#N/A	#N/A	#N/A	#N/A	#N/A	#N/A	#N/A	#N/A	#N/A	#N/A	#N/A	#N/A	#N/A	#N/A	#N/A	#N/A	#N/A	#N/A	#N/A	#N/A	#N/A	#N/A	#N/A	#N/A	#N/A	#N/A	#N/A	#N/A	#N/A	#N/A	#N/A	#N/A	#N/A	#N/A	#N/A
412	HODE	C14762	Arachidonate metabolism	295.228	2.431	[M-H]-	53507	34457.7	37271.9	73056.6	22271.9	32330.2	27473.7	42966.3	34568	43754.5	35090.1	33060.5	36570.5	31820.4	61125.2	33099.9	46787.3	34660.7	39430.7	40167.8	58038.9	35207.6	18620.2	45549	36041.9	69338.7	32026.3	26764	33238.4	103701	34175.4	90402.8	45806.5	65915.3	24695.6	36694.9	34847.3	34825.3	31712.1	52628	31413.5	26843	26382.8
413	9(S)-HODE	C14767	Arachidonate metabolism	#N/A	#N/A	#N/A	#N/A	#N/A	#N/A	#N/A	#N/A	#N/A	#N/A	#N/A	#N/A	#N/A	#N/A	#N/A	#N/A	#N/A	#N/A	#N/A	#N/A	#N/A	#N/A	#N/A	#N/A	#N/A	#N/A	#N/A	#N/A	#N/A	#N/A	#N/A	#N/A	#N/A	#N/A	#N/A	#N/A	#N/A	#N/A	#N/A	#N/A	#N/A	#N/A	#N/A	#N/A	#N/A	#N/A
414	HETE	C04805	Arachidonate metabolism	319.231	2.058	[M-H]-	39750.1	28921.8	38433.2	58868.5	35211.3	31176.5	30562.7	38098.8	30605.6	30802.1	45930.3	38316.5	41033.1	37845.6	56369.5	31285.9	34519.2	42022.3	50682.4	36878.2	42764.8	44430.4	30376.5	43661.8	42901.7	45724.9	42140.3	32481.1	40459.2	47887.5	35701.3	45611.4	38181.1	44270.7	39207.9	43339.5	57117.8	65856.4	34738.9	35633.2	37437.7	41345.5	81643.1
415	HPETE/Leukotriene B4	C14820	Arachidonate metabolism	335.224	1.933	[M-H]-	16409.9	13860.9	16873.1	28451.5	17081.8	22260	18559.4	22886.8	20807.7	28490.7	26802.3	16211.1	15942.6	19847.2	24273.3	22025.1	16061.5	34618.9	22026.3	49110.4	25937.8	19899.6	19243.9	27392.2	23939.7	24266.9	25249.2	18756.2	17320	23480.9	21317.1	22999.1	17690.4	18411.3	19747.5	23770.9	23464	19641.2	18134.3	24413	13929.4	26732.6	18529.3
416	Prostaglandin A2/B2	C05953	Arachidonate metabolism	333.207	2.012	[M-H]-	316279	14158.5	18554.7	116572	273921	170990	193735	3292.37	9066.73	39757.6	16264.2	3374.32	7660.7	117993	602287	6801.41	8156.57	14050	171367	6723.17	17829	201627	2171.4	82233.9	13476.2	118573	84715.4	10682.8	98276.6	341549	6251.37	1.18528e+06	46118.8	4268.16	340346	198825	208601	190090	256289	166223	25998.3	472712	151018
417	Prostaglandin B2	C05954	Arachidonate metabolism	#N/A	#N/A	#N/A	#N/A	#N/A	#N/A	#N/A	#N/A	#N/A	#N/A	#N/A	#N/A	#N/A	#N/A	#N/A	#N/A	#N/A	#N/A	#N/A	#N/A	#N/A	#N/A	#N/A	#N/A	#N/A	#N/A	#N/A	#N/A	#N/A	#N/A	#N/A	#N/A	#N/A	#N/A	#N/A	#N/A	#N/A	#N/A	#N/A	#N/A	#N/A	#N/A	#N/A	#N/A	#N/A	#N/A
418	Prostaglandin D2/E2//Thromboxane A2	C00696	Arachidonate metabolism	351.22	3.125	[M-H]-	114815	95429.7	121197	218068	92829	88822.4	108543	112215	119499	89603.2	106733	125627	109477	157484	315292	119240	91452.8	69871.7	89110.9	202270	109703	151294	93180.6	142239	145213	81653.8	67483.2	95941.2	102050	124205	173165	118495	97020.3	129259	103155	94791	139365	252594	83982.5	155971	115661	130114	96460
419	Prostaglandin E2	C00584	Arachidonate metabolism	#N/A	#N/A	#N/A	#N/A	#N/A	#N/A	#N/A	#N/A	#N/A	#N/A	#N/A	#N/A	#N/A	#N/A	#N/A	#N/A	#N/A	#N/A	#N/A	#N/A	#N/A	#N/A	#N/A	#N/A	#N/A	#N/A	#N/A	#N/A	#N/A	#N/A	#N/A	#N/A	#N/A	#N/A	#N/A	#N/A	#N/A	#N/A	#N/A	#N/A	#N/A	#N/A	#N/A	#N/A	#N/A	#N/A
420	Prostaglandin F2alpha/beta/D1	C00639	Arachidonate metabolism	#N/A	#N/A	#N/A	#N/A	#N/A	#N/A	#N/A	#N/A	#N/A	#N/A	#N/A	#N/A	#N/A	#N/A	#N/A	#N/A	#N/A	#N/A	#N/A	#N/A	#N/A	#N/A	#N/A	#N/A	#N/A	#N/A	#N/A	#N/A	#N/A	#N/A	#N/A	#N/A	#N/A	#N/A	#N/A	#N/A	#N/A	#N/A	#N/A	#N/A	#N/A	#N/A	#N/A	#N/A	#N/A	#N/A
421	Prostaglandin E3/D3	C13802	Arachidonate metabolism	349.203	2.324	[M-H]-	44751.4	6765.31	8424.89	76443.7	29419.8	15347.5	20991	27379.5	9269.22	14677.7	19999.9	13731	18845.4	34131.2	120949	15739.1	15100.2	11356	25072.9	25566.5	7412.56	23665.7	7145	9150.64	16329.8	9091.5	10805.8	8809.56	11093.3	60550.1	28788.3	17763.6	26490.7	16710.3	34110.4	34562.8	16343.5	20306.2	65250.6	10821.1	8668.82	73483.8	15076.1
422	Prostaglandin G2	C05956	Arachidonate metabolism	367.215	2.056	[M-H]-	44070.2	41928.6	77642.9	47281.2	37615.9	32340.8	35080.9	39220.9	48774.7	39189	32253.8	30699	44674.6	57189.1	39234	44199.3	51167.4	42028.3	57130.1	53475.7	48486.3	54222	58407.6	38008.2	50631.8	41254.8	36045.4	59288.1	45243.6	88336.9	32906.7	60543.2	52841.1	45229.3	34909.7	32317.7	35155.6	161413	97175.7	39224.1	36086.4	40659.1	47444.7
423	2-3-Dinor-8-iso prostaglandin F2alpha	C14794	Arachidonate metabolism	#N/A	#N/A	#N/A	#N/A	#N/A	#N/A	#N/A	#N/A	#N/A	#N/A	#N/A	#N/A	#N/A	#N/A	#N/A	#N/A	#N/A	#N/A	#N/A	#N/A	#N/A	#N/A	#N/A	#N/A	#N/A	#N/A	#N/A	#N/A	#N/A	#N/A	#N/A	#N/A	#N/A	#N/A	#N/A	#N/A	#N/A	#N/A	#N/A	#N/A	#N/A	#N/A	#N/A	#N/A	#N/A	#N/A
424	Thromboxane B2	C05963	Arachidonate metabolism	#N/A	#N/A	#N/A	#N/A	#N/A	#N/A	#N/A	#N/A	#N/A	#N/A	#N/A	#N/A	#N/A	#N/A	#N/A	#N/A	#N/A	#N/A	#N/A	#N/A	#N/A	#N/A	#N/A	#N/A	#N/A	#N/A	#N/A	#N/A	#N/A	#N/A	#N/A	#N/A	#N/A	#N/A	#N/A	#N/A	#N/A	#N/A	#N/A	#N/A	#N/A	#N/A	#N/A	#N/A	#N/A	#N/A
425	Leukotriene A4	C00909	Arachidonate metabolism	#N/A	#N/A	#N/A	#N/A	#N/A	#N/A	#N/A	#N/A	#N/A	#N/A	#N/A	#N/A	#N/A	#N/A	#N/A	#N/A	#N/A	#N/A	#N/A	#N/A	#N/A	#N/A	#N/A	#N/A	#N/A	#N/A	#N/A	#N/A	#N/A	#N/A	#N/A	#N/A	#N/A	#N/A	#N/A	#N/A	#N/A	#N/A	#N/A	#N/A	#N/A	#N/A	#N/A	#N/A	#N/A	#N/A
426	Leukotriene C4	C02166	Arachidonate metabolism	#N/A	#N/A	#N/A	#N/A	#N/A	#N/A	#N/A	#N/A	#N/A	#N/A	#N/A	#N/A	#N/A	#N/A	#N/A	#N/A	#N/A	#N/A	#N/A	#N/A	#N/A	#N/A	#N/A	#N/A	#N/A	#N/A	#N/A	#N/A	#N/A	#N/A	#N/A	#N/A	#N/A	#N/A	#N/A	#N/A	#N/A	#N/A	#N/A	#N/A	#N/A	#N/A	#N/A	#N/A	#N/A	#N/A
427	5alpha-Cholest-7-en-3beta-ol	C01189	Sterols	#N/A	#N/A	#N/A	#N/A	#N/A	#N/A	#N/A	#N/A	#N/A	#N/A	#N/A	#N/A	#N/A	#N/A	#N/A	#N/A	#N/A	#N/A	#N/A	#N/A	#N/A	#N/A	#N/A	#N/A	#N/A	#N/A	#N/A	#N/A	#N/A	#N/A	#N/A	#N/A	#N/A	#N/A	#N/A	#N/A	#N/A	#N/A	#N/A	#N/A	#N/A	#N/A	#N/A	#N/A	#N/A	#N/A
428	Cholesterol sulfate	C18043	Sterols	#N/A	#N/A	#N/A	#N/A	#N/A	#N/A	#N/A	#N/A	#N/A	#N/A	#N/A	#N/A	#N/A	#N/A	#N/A	#N/A	#N/A	#N/A	#N/A	#N/A	#N/A	#N/A	#N/A	#N/A	#N/A	#N/A	#N/A	#N/A	#N/A	#N/A	#N/A	#N/A	#N/A	#N/A	#N/A	#N/A	#N/A	#N/A	#N/A	#N/A	#N/A	#N/A	#N/A	#N/A	#N/A	#N/A
429	Hydroxycholesterol	C03594	Sterols	#N/A	#N/A	#N/A	#N/A	#N/A	#N/A	#N/A	#N/A	#N/A	#N/A	#N/A	#N/A	#N/A	#N/A	#N/A	#N/A	#N/A	#N/A	#N/A	#N/A	#N/A	#N/A	#N/A	#N/A	#N/A	#N/A	#N/A	#N/A	#N/A	#N/A	#N/A	#N/A	#N/A	#N/A	#N/A	#N/A	#N/A	#N/A	#N/A	#N/A	#N/A	#N/A	#N/A	#N/A	#N/A	#N/A
430	Epiandrosterone	C07635	Sterols	#N/A	#N/A	#N/A	#N/A	#N/A	#N/A	#N/A	#N/A	#N/A	#N/A	#N/A	#N/A	#N/A	#N/A	#N/A	#N/A	#N/A	#N/A	#N/A	#N/A	#N/A	#N/A	#N/A	#N/A	#N/A	#N/A	#N/A	#N/A	#N/A	#N/A	#N/A	#N/A	#N/A	#N/A	#N/A	#N/A	#N/A	#N/A	#N/A	#N/A	#N/A	#N/A	#N/A	#N/A	#N/A	#N/A
431	Androsterone	C00523	Sterols	#N/A	#N/A	#N/A	#N/A	#N/A	#N/A	#N/A	#N/A	#N/A	#N/A	#N/A	#N/A	#N/A	#N/A	#N/A	#N/A	#N/A	#N/A	#N/A	#N/A	#N/A	#N/A	#N/A	#N/A	#N/A	#N/A	#N/A	#N/A	#N/A	#N/A	#N/A	#N/A	#N/A	#N/A	#N/A	#N/A	#N/A	#N/A	#N/A	#N/A	#N/A	#N/A	#N/A	#N/A	#N/A	#N/A
432	Cortisol	C00735	Sterols	#N/A	#N/A	#N/A	#N/A	#N/A	#N/A	#N/A	#N/A	#N/A	#N/A	#N/A	#N/A	#N/A	#N/A	#N/A	#N/A	#N/A	#N/A	#N/A	#N/A	#N/A	#N/A	#N/A	#N/A	#N/A	#N/A	#N/A	#N/A	#N/A	#N/A	#N/A	#N/A	#N/A	#N/A	#N/A	#N/A	#N/A	#N/A	#N/A	#N/A	#N/A	#N/A	#N/A	#N/A	#N/A	#N/A
433	Cortisone	C00762	Sterols	#N/A	#N/A	#N/A	#N/A	#N/A	#N/A	#N/A	#N/A	#N/A	#N/A	#N/A	#N/A	#N/A	#N/A	#N/A	#N/A	#N/A	#N/A	#N/A	#N/A	#N/A	#N/A	#N/A	#N/A	#N/A	#N/A	#N/A	#N/A	#N/A	#N/A	#N/A	#N/A	#N/A	#N/A	#N/A	#N/A	#N/A	#N/A	#N/A	#N/A	#N/A	#N/A	#N/A	#N/A	#N/A	#N/A
434	Progesterone	C00410	Sterols	#N/A	#N/A	#N/A	#N/A	#N/A	#N/A	#N/A	#N/A	#N/A	#N/A	#N/A	#N/A	#N/A	#N/A	#N/A	#N/A	#N/A	#N/A	#N/A	#N/A	#N/A	#N/A	#N/A	#N/A	#N/A	#N/A	#N/A	#N/A	#N/A	#N/A	#N/A	#N/A	#N/A	#N/A	#N/A	#N/A	#N/A	#N/A	#N/A	#N/A	#N/A	#N/A	#N/A	#N/A	#N/A	#N/A
435	Testosterone	C00535	Sterols	#N/A	#N/A	#N/A	#N/A	#N/A	#N/A	#N/A	#N/A	#N/A	#N/A	#N/A	#N/A	#N/A	#N/A	#N/A	#N/A	#N/A	#N/A	#N/A	#N/A	#N/A	#N/A	#N/A	#N/A	#N/A	#N/A	#N/A	#N/A	#N/A	#N/A	#N/A	#N/A	#N/A	#N/A	#N/A	#N/A	#N/A	#N/A	#N/A	#N/A	#N/A	#N/A	#N/A	#N/A	#N/A	#N/A
436	Estradiol	C00951	Sterols	#N/A	#N/A	#N/A	#N/A	#N/A	#N/A	#N/A	#N/A	#N/A	#N/A	#N/A	#N/A	#N/A	#N/A	#N/A	#N/A	#N/A	#N/A	#N/A	#N/A	#N/A	#N/A	#N/A	#N/A	#N/A	#N/A	#N/A	#N/A	#N/A	#N/A	#N/A	#N/A	#N/A	#N/A	#N/A	#N/A	#N/A	#N/A	#N/A	#N/A	#N/A	#N/A	#N/A	#N/A	#N/A	#N/A
437	7alpha-Hydroxy-3-oxo-4-cholestenoate	C17337	Sterols	#N/A	#N/A	#N/A	#N/A	#N/A	#N/A	#N/A	#N/A	#N/A	#N/A	#N/A	#N/A	#N/A	#N/A	#N/A	#N/A	#N/A	#N/A	#N/A	#N/A	#N/A	#N/A	#N/A	#N/A	#N/A	#N/A	#N/A	#N/A	#N/A	#N/A	#N/A	#N/A	#N/A	#N/A	#N/A	#N/A	#N/A	#N/A	#N/A	#N/A	#N/A	#N/A	#N/A	#N/A	#N/A	#N/A
438	11beta-17beta-Dihydroxy-4-androsten-3-one	C18075	Sterols	#N/A	#N/A	#N/A	#N/A	#N/A	#N/A	#N/A	#N/A	#N/A	#N/A	#N/A	#N/A	#N/A	#N/A	#N/A	#N/A	#N/A	#N/A	#N/A	#N/A	#N/A	#N/A	#N/A	#N/A	#N/A	#N/A	#N/A	#N/A	#N/A	#N/A	#N/A	#N/A	#N/A	#N/A	#N/A	#N/A	#N/A	#N/A	#N/A	#N/A	#N/A	#N/A	#N/A	#N/A	#N/A	#N/A
439	Pregna-4-11-diene-3-20-dione	C14646	Sterols	#N/A	#N/A	#N/A	#N/A	#N/A	#N/A	#N/A	#N/A	#N/A	#N/A	#N/A	#N/A	#N/A	#N/A	#N/A	#N/A	#N/A	#N/A	#N/A	#N/A	#N/A	#N/A	#N/A	#N/A	#N/A	#N/A	#N/A	#N/A	#N/A	#N/A	#N/A	#N/A	#N/A	#N/A	#N/A	#N/A	#N/A	#N/A	#N/A	#N/A	#N/A	#N/A	#N/A	#N/A	#N/A	#N/A
440	Pregna-4-9(11)-diene-3-20-dione	C04084	Sterols	#N/A	#N/A	#N/A	#N/A	#N/A	#N/A	#N/A	#N/A	#N/A	#N/A	#N/A	#N/A	#N/A	#N/A	#N/A	#N/A	#N/A	#N/A	#N/A	#N/A	#N/A	#N/A	#N/A	#N/A	#N/A	#N/A	#N/A	#N/A	#N/A	#N/A	#N/A	#N/A	#N/A	#N/A	#N/A	#N/A	#N/A	#N/A	#N/A	#N/A	#N/A	#N/A	#N/A	#N/A	#N/A	#N/A
441	Pregnanediol	C05484	Sterols	#N/A	#N/A	#N/A	#N/A	#N/A	#N/A	#N/A	#N/A	#N/A	#N/A	#N/A	#N/A	#N/A	#N/A	#N/A	#N/A	#N/A	#N/A	#N/A	#N/A	#N/A	#N/A	#N/A	#N/A	#N/A	#N/A	#N/A	#N/A	#N/A	#N/A	#N/A	#N/A	#N/A	#N/A	#N/A	#N/A	#N/A	#N/A	#N/A	#N/A	#N/A	#N/A	#N/A	#N/A	#N/A	#N/A
442	3beta-Hydroxypregn-5-en-20-one sulfate	C18044	Sterols	#N/A	#N/A	#N/A	#N/A	#N/A	#N/A	#N/A	#N/A	#N/A	#N/A	#N/A	#N/A	#N/A	#N/A	#N/A	#N/A	#N/A	#N/A	#N/A	#N/A	#N/A	#N/A	#N/A	#N/A	#N/A	#N/A	#N/A	#N/A	#N/A	#N/A	#N/A	#N/A	#N/A	#N/A	#N/A	#N/A	#N/A	#N/A	#N/A	#N/A	#N/A	#N/A	#N/A	#N/A	#N/A	#N/A
443	21-Hydroxypregnenolone	C05485	Sterols	#N/A	#N/A	#N/A	#N/A	#N/A	#N/A	#N/A	#N/A	#N/A	#N/A	#N/A	#N/A	#N/A	#N/A	#N/A	#N/A	#N/A	#N/A	#N/A	#N/A	#N/A	#N/A	#N/A	#N/A	#N/A	#N/A	#N/A	#N/A	#N/A	#N/A	#N/A	#N/A	#N/A	#N/A	#N/A	#N/A	#N/A	#N/A	#N/A	#N/A	#N/A	#N/A	#N/A	#N/A	#N/A	#N/A
444	Pregnenolone	C01953	Sterols	#N/A	#N/A	#N/A	#N/A	#N/A	#N/A	#N/A	#N/A	#N/A	#N/A	#N/A	#N/A	#N/A	#N/A	#N/A	#N/A	#N/A	#N/A	#N/A	#N/A	#N/A	#N/A	#N/A	#N/A	#N/A	#N/A	#N/A	#N/A	#N/A	#N/A	#N/A	#N/A	#N/A	#N/A	#N/A	#N/A	#N/A	#N/A	#N/A	#N/A	#N/A	#N/A	#N/A	#N/A	#N/A	#N/A
445	Pregnenolone carbonitrile	C15637	Sterols	#N/A	#N/A	#N/A	#N/A	#N/A	#N/A	#N/A	#N/A	#N/A	#N/A	#N/A	#N/A	#N/A	#N/A	#N/A	#N/A	#N/A	#N/A	#N/A	#N/A	#N/A	#N/A	#N/A	#N/A	#N/A	#N/A	#N/A	#N/A	#N/A	#N/A	#N/A	#N/A	#N/A	#N/A	#N/A	#N/A	#N/A	#N/A	#N/A	#N/A	#N/A	#N/A	#N/A	#N/A	#N/A	#N/A
446	Mesterolone	LMST02020107	Sterols	#N/A	#N/A	#N/A	#N/A	#N/A	#N/A	#N/A	#N/A	#N/A	#N/A	#N/A	#N/A	#N/A	#N/A	#N/A	#N/A	#N/A	#N/A	#N/A	#N/A	#N/A	#N/A	#N/A	#N/A	#N/A	#N/A	#N/A	#N/A	#N/A	#N/A	#N/A	#N/A	#N/A	#N/A	#N/A	#N/A	#N/A	#N/A	#N/A	#N/A	#N/A	#N/A	#N/A	#N/A	#N/A	#N/A
447	Lumisterol 3	LMST01010247	Sterols	#N/A	#N/A	#N/A	#N/A	#N/A	#N/A	#N/A	#N/A	#N/A	#N/A	#N/A	#N/A	#N/A	#N/A	#N/A	#N/A	#N/A	#N/A	#N/A	#N/A	#N/A	#N/A	#N/A	#N/A	#N/A	#N/A	#N/A	#N/A	#N/A	#N/A	#N/A	#N/A	#N/A	#N/A	#N/A	#N/A	#N/A	#N/A	#N/A	#N/A	#N/A	#N/A	#N/A	#N/A	#N/A	#N/A
448	Delta 8_14 -Sterol	LMST01031020	Sterols	#N/A	#N/A	#N/A	#N/A	#N/A	#N/A	#N/A	#N/A	#N/A	#N/A	#N/A	#N/A	#N/A	#N/A	#N/A	#N/A	#N/A	#N/A	#N/A	#N/A	#N/A	#N/A	#N/A	#N/A	#N/A	#N/A	#N/A	#N/A	#N/A	#N/A	#N/A	#N/A	#N/A	#N/A	#N/A	#N/A	#N/A	#N/A	#N/A	#N/A	#N/A	#N/A	#N/A	#N/A	#N/A	#N/A
449	Cholesterol glucuronide	LMST05010043	Sterols	#N/A	#N/A	#N/A	#N/A	#N/A	#N/A	#N/A	#N/A	#N/A	#N/A	#N/A	#N/A	#N/A	#N/A	#N/A	#N/A	#N/A	#N/A	#N/A	#N/A	#N/A	#N/A	#N/A	#N/A	#N/A	#N/A	#N/A	#N/A	#N/A	#N/A	#N/A	#N/A	#N/A	#N/A	#N/A	#N/A	#N/A	#N/A	#N/A	#N/A	#N/A	#N/A	#N/A	#N/A	#N/A	#N/A
450	Mevalonate	C00418	Cholesterol Biosynthesis	147.065	0.727	[M-H]-	95175	253036	33365	38886.9	74402	15602	55380.7	20913.1	15198.7	31269.6	30864.7	84809.8	59245	14510.4	39008	72922.8	39266.1	15943.7	27838.4	33215.8	33751.6	61124.3	59137.3	44668.7	75858.5	20294.1	57923.1	62499.3	32301.8	17657	46333.2	46539.3	38404.5	19806.1	16335.9	32134.8	45342.8	25238.3	85491.7	35704.5	539062	119927	20931.1
451	Mevalonate-P	C01107	Cholesterol Biosynthesis	#N/A	#N/A	#N/A	#N/A	#N/A	#N/A	#N/A	#N/A	#N/A	#N/A	#N/A	#N/A	#N/A	#N/A	#N/A	#N/A	#N/A	#N/A	#N/A	#N/A	#N/A	#N/A	#N/A	#N/A	#N/A	#N/A	#N/A	#N/A	#N/A	#N/A	#N/A	#N/A	#N/A	#N/A	#N/A	#N/A	#N/A	#N/A	#N/A	#N/A	#N/A	#N/A	#N/A	#N/A	#N/A	#N/A
452	Mevalonate-PP	C01143	Cholesterol Biosynthesis	#N/A	#N/A	#N/A	#N/A	#N/A	#N/A	#N/A	#N/A	#N/A	#N/A	#N/A	#N/A	#N/A	#N/A	#N/A	#N/A	#N/A	#N/A	#N/A	#N/A	#N/A	#N/A	#N/A	#N/A	#N/A	#N/A	#N/A	#N/A	#N/A	#N/A	#N/A	#N/A	#N/A	#N/A	#N/A	#N/A	#N/A	#N/A	#N/A	#N/A	#N/A	#N/A	#N/A	#N/A	#N/A	#N/A
453	Isopentyl-PP	C00129	Cholesterol Biosynthesis	#N/A	#N/A	#N/A	#N/A	#N/A	#N/A	#N/A	#N/A	#N/A	#N/A	#N/A	#N/A	#N/A	#N/A	#N/A	#N/A	#N/A	#N/A	#N/A	#N/A	#N/A	#N/A	#N/A	#N/A	#N/A	#N/A	#N/A	#N/A	#N/A	#N/A	#N/A	#N/A	#N/A	#N/A	#N/A	#N/A	#N/A	#N/A	#N/A	#N/A	#N/A	#N/A	#N/A	#N/A	#N/A	#N/A
454	Geranyl-PP	C00341	Cholesterol Biosynthesis	#N/A	#N/A	#N/A	#N/A	#N/A	#N/A	#N/A	#N/A	#N/A	#N/A	#N/A	#N/A	#N/A	#N/A	#N/A	#N/A	#N/A	#N/A	#N/A	#N/A	#N/A	#N/A	#N/A	#N/A	#N/A	#N/A	#N/A	#N/A	#N/A	#N/A	#N/A	#N/A	#N/A	#N/A	#N/A	#N/A	#N/A	#N/A	#N/A	#N/A	#N/A	#N/A	#N/A	#N/A	#N/A	#N/A
455	Farnesyl-PP	C00448	Cholesterol Biosynthesis	#N/A	#N/A	#N/A	#N/A	#N/A	#N/A	#N/A	#N/A	#N/A	#N/A	#N/A	#N/A	#N/A	#N/A	#N/A	#N/A	#N/A	#N/A	#N/A	#N/A	#N/A	#N/A	#N/A	#N/A	#N/A	#N/A	#N/A	#N/A	#N/A	#N/A	#N/A	#N/A	#N/A	#N/A	#N/A	#N/A	#N/A	#N/A	#N/A	#N/A	#N/A	#N/A	#N/A	#N/A	#N/A	#N/A
456	Squalene	C00751	Cholesterol Biosynthesis	#N/A	#N/A	#N/A	#N/A	#N/A	#N/A	#N/A	#N/A	#N/A	#N/A	#N/A	#N/A	#N/A	#N/A	#N/A	#N/A	#N/A	#N/A	#N/A	#N/A	#N/A	#N/A	#N/A	#N/A	#N/A	#N/A	#N/A	#N/A	#N/A	#N/A	#N/A	#N/A	#N/A	#N/A	#N/A	#N/A	#N/A	#N/A	#N/A	#N/A	#N/A	#N/A	#N/A	#N/A	#N/A	#N/A
457	Lanosterol	C01724	Cholesterol Biosynthesis	#N/A	#N/A	#N/A	#N/A	#N/A	#N/A	#N/A	#N/A	#N/A	#N/A	#N/A	#N/A	#N/A	#N/A	#N/A	#N/A	#N/A	#N/A	#N/A	#N/A	#N/A	#N/A	#N/A	#N/A	#N/A	#N/A	#N/A	#N/A	#N/A	#N/A	#N/A	#N/A	#N/A	#N/A	#N/A	#N/A	#N/A	#N/A	#N/A	#N/A	#N/A	#N/A	#N/A	#N/A	#N/A	#N/A
458	Zymosterol	C05437	Cholesterol Biosynthesis	#N/A	#N/A	#N/A	#N/A	#N/A	#N/A	#N/A	#N/A	#N/A	#N/A	#N/A	#N/A	#N/A	#N/A	#N/A	#N/A	#N/A	#N/A	#N/A	#N/A	#N/A	#N/A	#N/A	#N/A	#N/A	#N/A	#N/A	#N/A	#N/A	#N/A	#N/A	#N/A	#N/A	#N/A	#N/A	#N/A	#N/A	#N/A	#N/A	#N/A	#N/A	#N/A	#N/A	#N/A	#N/A	#N/A
459	Dehydrocholesterol	C05107	Cholesterol Biosynthesis	#N/A	#N/A	#N/A	#N/A	#N/A	#N/A	#N/A	#N/A	#N/A	#N/A	#N/A	#N/A	#N/A	#N/A	#N/A	#N/A	#N/A	#N/A	#N/A	#N/A	#N/A	#N/A	#N/A	#N/A	#N/A	#N/A	#N/A	#N/A	#N/A	#N/A	#N/A	#N/A	#N/A	#N/A	#N/A	#N/A	#N/A	#N/A	#N/A	#N/A	#N/A	#N/A	#N/A	#N/A	#N/A	#N/A
460	Desmosterol	C01802	Cholesterol Biosynthesis	#N/A	#N/A	#N/A	#N/A	#N/A	#N/A	#N/A	#N/A	#N/A	#N/A	#N/A	#N/A	#N/A	#N/A	#N/A	#N/A	#N/A	#N/A	#N/A	#N/A	#N/A	#N/A	#N/A	#N/A	#N/A	#N/A	#N/A	#N/A	#N/A	#N/A	#N/A	#N/A	#N/A	#N/A	#N/A	#N/A	#N/A	#N/A	#N/A	#N/A	#N/A	#N/A	#N/A	#N/A	#N/A	#N/A
461	Cholesterol	C00187	Cholesterol Biosynthesis	#N/A	#N/A	#N/A	#N/A	#N/A	#N/A	#N/A	#N/A	#N/A	#N/A	#N/A	#N/A	#N/A	#N/A	#N/A	#N/A	#N/A	#N/A	#N/A	#N/A	#N/A	#N/A	#N/A	#N/A	#N/A	#N/A	#N/A	#N/A	#N/A	#N/A	#N/A	#N/A	#N/A	#N/A	#N/A	#N/A	#N/A	#N/A	#N/A	#N/A	#N/A	#N/A	#N/A	#N/A	#N/A	#N/A
462	sn-caldito-1-phosphoethanolamine	LMGP19000001	Ethanolamines	#N/A	#N/A	#N/A	#N/A	#N/A	#N/A	#N/A	#N/A	#N/A	#N/A	#N/A	#N/A	#N/A	#N/A	#N/A	#N/A	#N/A	#N/A	#N/A	#N/A	#N/A	#N/A	#N/A	#N/A	#N/A	#N/A	#N/A	#N/A	#N/A	#N/A	#N/A	#N/A	#N/A	#N/A	#N/A	#N/A	#N/A	#N/A	#N/A	#N/A	#N/A	#N/A	#N/A	#N/A	#N/A	#N/A
463	sn-caldarchaeo-1-phosphoethanolamine	LMGP18000001	Ethanolamines	#N/A	#N/A	#N/A	#N/A	#N/A	#N/A	#N/A	#N/A	#N/A	#N/A	#N/A	#N/A	#N/A	#N/A	#N/A	#N/A	#N/A	#N/A	#N/A	#N/A	#N/A	#N/A	#N/A	#N/A	#N/A	#N/A	#N/A	#N/A	#N/A	#N/A	#N/A	#N/A	#N/A	#N/A	#N/A	#N/A	#N/A	#N/A	#N/A	#N/A	#N/A	#N/A	#N/A	#N/A	#N/A	#N/A
464	N-hexadecanoyl-ethanolamine	LMFA08040013	Ethanolamines	#N/A	#N/A	#N/A	#N/A	#N/A	#N/A	#N/A	#N/A	#N/A	#N/A	#N/A	#N/A	#N/A	#N/A	#N/A	#N/A	#N/A	#N/A	#N/A	#N/A	#N/A	#N/A	#N/A	#N/A	#N/A	#N/A	#N/A	#N/A	#N/A	#N/A	#N/A	#N/A	#N/A	#N/A	#N/A	#N/A	#N/A	#N/A	#N/A	#N/A	#N/A	#N/A	#N/A	#N/A	#N/A	#N/A
465	N-eicosanoyl-ethanolamine	LMFA08040038	Ethanolamines	#N/A	#N/A	#N/A	#N/A	#N/A	#N/A	#N/A	#N/A	#N/A	#N/A	#N/A	#N/A	#N/A	#N/A	#N/A	#N/A	#N/A	#N/A	#N/A	#N/A	#N/A	#N/A	#N/A	#N/A	#N/A	#N/A	#N/A	#N/A	#N/A	#N/A	#N/A	#N/A	#N/A	#N/A	#N/A	#N/A	#N/A	#N/A	#N/A	#N/A	#N/A	#N/A	#N/A	#N/A	#N/A	#N/A
466	N-([8S_12R]9S_11R_15S-trihydroxy-5Z_13E-prostadienoyl)-ethanolamine	LMFA03110015	Ethanolamines	#N/A	#N/A	#N/A	#N/A	#N/A	#N/A	#N/A	#N/A	#N/A	#N/A	#N/A	#N/A	#N/A	#N/A	#N/A	#N/A	#N/A	#N/A	#N/A	#N/A	#N/A	#N/A	#N/A	#N/A	#N/A	#N/A	#N/A	#N/A	#N/A	#N/A	#N/A	#N/A	#N/A	#N/A	#N/A	#N/A	#N/A	#N/A	#N/A	#N/A	#N/A	#N/A	#N/A	#N/A	#N/A	#N/A
467	N-(Tricosanoyl)-ethanolamine	LMFA08040053	Ethanolamines	#N/A	#N/A	#N/A	#N/A	#N/A	#N/A	#N/A	#N/A	#N/A	#N/A	#N/A	#N/A	#N/A	#N/A	#N/A	#N/A	#N/A	#N/A	#N/A	#N/A	#N/A	#N/A	#N/A	#N/A	#N/A	#N/A	#N/A	#N/A	#N/A	#N/A	#N/A	#N/A	#N/A	#N/A	#N/A	#N/A	#N/A	#N/A	#N/A	#N/A	#N/A	#N/A	#N/A	#N/A	#N/A	#N/A
468	N-(Tetradecanoyl)-ethanolamine	LMFA08040042	Ethanolamines	#N/A	#N/A	#N/A	#N/A	#N/A	#N/A	#N/A	#N/A	#N/A	#N/A	#N/A	#N/A	#N/A	#N/A	#N/A	#N/A	#N/A	#N/A	#N/A	#N/A	#N/A	#N/A	#N/A	#N/A	#N/A	#N/A	#N/A	#N/A	#N/A	#N/A	#N/A	#N/A	#N/A	#N/A	#N/A	#N/A	#N/A	#N/A	#N/A	#N/A	#N/A	#N/A	#N/A	#N/A	#N/A	#N/A
469	N-(Tetracosanoyl)-ethanolamine	LMFA08040054	Ethanolamines	#N/A	#N/A	#N/A	#N/A	#N/A	#N/A	#N/A	#N/A	#N/A	#N/A	#N/A	#N/A	#N/A	#N/A	#N/A	#N/A	#N/A	#N/A	#N/A	#N/A	#N/A	#N/A	#N/A	#N/A	#N/A	#N/A	#N/A	#N/A	#N/A	#N/A	#N/A	#N/A	#N/A	#N/A	#N/A	#N/A	#N/A	#N/A	#N/A	#N/A	#N/A	#N/A	#N/A	#N/A	#N/A	#N/A
470	N-(Pentadecanoyl)-ethanolamine	LMFA08040045	Ethanolamines	#N/A	#N/A	#N/A	#N/A	#N/A	#N/A	#N/A	#N/A	#N/A	#N/A	#N/A	#N/A	#N/A	#N/A	#N/A	#N/A	#N/A	#N/A	#N/A	#N/A	#N/A	#N/A	#N/A	#N/A	#N/A	#N/A	#N/A	#N/A	#N/A	#N/A	#N/A	#N/A	#N/A	#N/A	#N/A	#N/A	#N/A	#N/A	#N/A	#N/A	#N/A	#N/A	#N/A	#N/A	#N/A	#N/A
471	N-(octadecanoyl)-tetradecasphing-4-enine-1-phosphoethanolamine	LMSP03020001	Ethanolamines	#N/A	#N/A	#N/A	#N/A	#N/A	#N/A	#N/A	#N/A	#N/A	#N/A	#N/A	#N/A	#N/A	#N/A	#N/A	#N/A	#N/A	#N/A	#N/A	#N/A	#N/A	#N/A	#N/A	#N/A	#N/A	#N/A	#N/A	#N/A	#N/A	#N/A	#N/A	#N/A	#N/A	#N/A	#N/A	#N/A	#N/A	#N/A	#N/A	#N/A	#N/A	#N/A	#N/A	#N/A	#N/A	#N/A
472	N-(Octadecanoyl)-ethanolamine	LMFA08040051	Ethanolamines	#N/A	#N/A	#N/A	#N/A	#N/A	#N/A	#N/A	#N/A	#N/A	#N/A	#N/A	#N/A	#N/A	#N/A	#N/A	#N/A	#N/A	#N/A	#N/A	#N/A	#N/A	#N/A	#N/A	#N/A	#N/A	#N/A	#N/A	#N/A	#N/A	#N/A	#N/A	#N/A	#N/A	#N/A	#N/A	#N/A	#N/A	#N/A	#N/A	#N/A	#N/A	#N/A	#N/A	#N/A	#N/A	#N/A
473	N-(Hexadecanoyl)-ethanolamine	LMFA08040013	Ethanolamines	#N/A	#N/A	#N/A	#N/A	#N/A	#N/A	#N/A	#N/A	#N/A	#N/A	#N/A	#N/A	#N/A	#N/A	#N/A	#N/A	#N/A	#N/A	#N/A	#N/A	#N/A	#N/A	#N/A	#N/A	#N/A	#N/A	#N/A	#N/A	#N/A	#N/A	#N/A	#N/A	#N/A	#N/A	#N/A	#N/A	#N/A	#N/A	#N/A	#N/A	#N/A	#N/A	#N/A	#N/A	#N/A	#N/A
474	N-(Heptadecanoyl)-ethanolamine	LMFA08040049	Ethanolamines	#N/A	#N/A	#N/A	#N/A	#N/A	#N/A	#N/A	#N/A	#N/A	#N/A	#N/A	#N/A	#N/A	#N/A	#N/A	#N/A	#N/A	#N/A	#N/A	#N/A	#N/A	#N/A	#N/A	#N/A	#N/A	#N/A	#N/A	#N/A	#N/A	#N/A	#N/A	#N/A	#N/A	#N/A	#N/A	#N/A	#N/A	#N/A	#N/A	#N/A	#N/A	#N/A	#N/A	#N/A	#N/A	#N/A
475	N-(Dodecanoyl)-ethanolamine	LMFA08040041	Ethanolamines	#N/A	#N/A	#N/A	#N/A	#N/A	#N/A	#N/A	#N/A	#N/A	#N/A	#N/A	#N/A	#N/A	#N/A	#N/A	#N/A	#N/A	#N/A	#N/A	#N/A	#N/A	#N/A	#N/A	#N/A	#N/A	#N/A	#N/A	#N/A	#N/A	#N/A	#N/A	#N/A	#N/A	#N/A	#N/A	#N/A	#N/A	#N/A	#N/A	#N/A	#N/A	#N/A	#N/A	#N/A	#N/A	#N/A
476	N-(acyl)-sphing-4-enine-1-phosphoethanolamine	LMSP03020000	Ethanolamines	#N/A	#N/A	#N/A	#N/A	#N/A	#N/A	#N/A	#N/A	#N/A	#N/A	#N/A	#N/A	#N/A	#N/A	#N/A	#N/A	#N/A	#N/A	#N/A	#N/A	#N/A	#N/A	#N/A	#N/A	#N/A	#N/A	#N/A	#N/A	#N/A	#N/A	#N/A	#N/A	#N/A	#N/A	#N/A	#N/A	#N/A	#N/A	#N/A	#N/A	#N/A	#N/A	#N/A	#N/A	#N/A	#N/A
477	N-(9Z_12Z_15Z-octadecatrienoyl)-ethanolamine	LMFA08040007	Ethanolamines	#N/A	#N/A	#N/A	#N/A	#N/A	#N/A	#N/A	#N/A	#N/A	#N/A	#N/A	#N/A	#N/A	#N/A	#N/A	#N/A	#N/A	#N/A	#N/A	#N/A	#N/A	#N/A	#N/A	#N/A	#N/A	#N/A	#N/A	#N/A	#N/A	#N/A	#N/A	#N/A	#N/A	#N/A	#N/A	#N/A	#N/A	#N/A	#N/A	#N/A	#N/A	#N/A	#N/A	#N/A	#N/A	#N/A
478	N-(9Z_12Z-octadecadienoyl)-ethanolamine	LMFA08040004	Ethanolamines	#N/A	#N/A	#N/A	#N/A	#N/A	#N/A	#N/A	#N/A	#N/A	#N/A	#N/A	#N/A	#N/A	#N/A	#N/A	#N/A	#N/A	#N/A	#N/A	#N/A	#N/A	#N/A	#N/A	#N/A	#N/A	#N/A	#N/A	#N/A	#N/A	#N/A	#N/A	#N/A	#N/A	#N/A	#N/A	#N/A	#N/A	#N/A	#N/A	#N/A	#N/A	#N/A	#N/A	#N/A	#N/A	#N/A
479	N-(9Z-octadecenoyl)-ethanolamine	LMFA08040015	Ethanolamines	#N/A	#N/A	#N/A	#N/A	#N/A	#N/A	#N/A	#N/A	#N/A	#N/A	#N/A	#N/A	#N/A	#N/A	#N/A	#N/A	#N/A	#N/A	#N/A	#N/A	#N/A	#N/A	#N/A	#N/A	#N/A	#N/A	#N/A	#N/A	#N/A	#N/A	#N/A	#N/A	#N/A	#N/A	#N/A	#N/A	#N/A	#N/A	#N/A	#N/A	#N/A	#N/A	#N/A	#N/A	#N/A	#N/A
480	N-(9Z-hexadecenoyl)-ethanolamine	LMFA08040043	Ethanolamines	#N/A	#N/A	#N/A	#N/A	#N/A	#N/A	#N/A	#N/A	#N/A	#N/A	#N/A	#N/A	#N/A	#N/A	#N/A	#N/A	#N/A	#N/A	#N/A	#N/A	#N/A	#N/A	#N/A	#N/A	#N/A	#N/A	#N/A	#N/A	#N/A	#N/A	#N/A	#N/A	#N/A	#N/A	#N/A	#N/A	#N/A	#N/A	#N/A	#N/A	#N/A	#N/A	#N/A	#N/A	#N/A	#N/A
481	N-(9S_15S-dihydroxy-11-oxo-5Z_13E-prostadienoyl)-ethanolamine	LMFA03010152	Ethanolamines	#N/A	#N/A	#N/A	#N/A	#N/A	#N/A	#N/A	#N/A	#N/A	#N/A	#N/A	#N/A	#N/A	#N/A	#N/A	#N/A	#N/A	#N/A	#N/A	#N/A	#N/A	#N/A	#N/A	#N/A	#N/A	#N/A	#N/A	#N/A	#N/A	#N/A	#N/A	#N/A	#N/A	#N/A	#N/A	#N/A	#N/A	#N/A	#N/A	#N/A	#N/A	#N/A	#N/A	#N/A	#N/A	#N/A
482	N-(8Z_11Z_14Z-eicosatrienoyl)-ethanolamine	LMFA08040011	Ethanolamines	#N/A	#N/A	#N/A	#N/A	#N/A	#N/A	#N/A	#N/A	#N/A	#N/A	#N/A	#N/A	#N/A	#N/A	#N/A	#N/A	#N/A	#N/A	#N/A	#N/A	#N/A	#N/A	#N/A	#N/A	#N/A	#N/A	#N/A	#N/A	#N/A	#N/A	#N/A	#N/A	#N/A	#N/A	#N/A	#N/A	#N/A	#N/A	#N/A	#N/A	#N/A	#N/A	#N/A	#N/A	#N/A	#N/A
483	N-(7Z_10Z_13Z_16Z-docosatetraenoyl)-ethanolamine	LMFA08040028	Ethanolamines	#N/A	#N/A	#N/A	#N/A	#N/A	#N/A	#N/A	#N/A	#N/A	#N/A	#N/A	#N/A	#N/A	#N/A	#N/A	#N/A	#N/A	#N/A	#N/A	#N/A	#N/A	#N/A	#N/A	#N/A	#N/A	#N/A	#N/A	#N/A	#N/A	#N/A	#N/A	#N/A	#N/A	#N/A	#N/A	#N/A	#N/A	#N/A	#N/A	#N/A	#N/A	#N/A	#N/A	#N/A	#N/A	#N/A
484	N-(6Z_9Z_12Z_15Z-octadecatetraenoyl)-ethanolamine	LMFA08040006	Ethanolamines	#N/A	#N/A	#N/A	#N/A	#N/A	#N/A	#N/A	#N/A	#N/A	#N/A	#N/A	#N/A	#N/A	#N/A	#N/A	#N/A	#N/A	#N/A	#N/A	#N/A	#N/A	#N/A	#N/A	#N/A	#N/A	#N/A	#N/A	#N/A	#N/A	#N/A	#N/A	#N/A	#N/A	#N/A	#N/A	#N/A	#N/A	#N/A	#N/A	#N/A	#N/A	#N/A	#N/A	#N/A	#N/A	#N/A
485	N-(5Z_8Z_11Z_14Z_17Z-eicosapentaenoyl)-ethanolamine	LMFA08040008	Ethanolamines	#N/A	#N/A	#N/A	#N/A	#N/A	#N/A	#N/A	#N/A	#N/A	#N/A	#N/A	#N/A	#N/A	#N/A	#N/A	#N/A	#N/A	#N/A	#N/A	#N/A	#N/A	#N/A	#N/A	#N/A	#N/A	#N/A	#N/A	#N/A	#N/A	#N/A	#N/A	#N/A	#N/A	#N/A	#N/A	#N/A	#N/A	#N/A	#N/A	#N/A	#N/A	#N/A	#N/A	#N/A	#N/A	#N/A
486	N-(5Z_8Z_11Z_14Z-heneicosatetraenoyl)-ethanolamine	LMFA08040020	Ethanolamines	#N/A	#N/A	#N/A	#N/A	#N/A	#N/A	#N/A	#N/A	#N/A	#N/A	#N/A	#N/A	#N/A	#N/A	#N/A	#N/A	#N/A	#N/A	#N/A	#N/A	#N/A	#N/A	#N/A	#N/A	#N/A	#N/A	#N/A	#N/A	#N/A	#N/A	#N/A	#N/A	#N/A	#N/A	#N/A	#N/A	#N/A	#N/A	#N/A	#N/A	#N/A	#N/A	#N/A	#N/A	#N/A	#N/A
487	N-(5Z_8Z_11Z_14Z-docosatetraenoyl)-ethanolamine	LMFA08040021	Ethanolamines	#N/A	#N/A	#N/A	#N/A	#N/A	#N/A	#N/A	#N/A	#N/A	#N/A	#N/A	#N/A	#N/A	#N/A	#N/A	#N/A	#N/A	#N/A	#N/A	#N/A	#N/A	#N/A	#N/A	#N/A	#N/A	#N/A	#N/A	#N/A	#N/A	#N/A	#N/A	#N/A	#N/A	#N/A	#N/A	#N/A	#N/A	#N/A	#N/A	#N/A	#N/A	#N/A	#N/A	#N/A	#N/A	#N/A
488	N-(5Z_8Z_11Z-eicosatrienoyl)-ethanolamine	LMFA08040037	Ethanolamines	#N/A	#N/A	#N/A	#N/A	#N/A	#N/A	#N/A	#N/A	#N/A	#N/A	#N/A	#N/A	#N/A	#N/A	#N/A	#N/A	#N/A	#N/A	#N/A	#N/A	#N/A	#N/A	#N/A	#N/A	#N/A	#N/A	#N/A	#N/A	#N/A	#N/A	#N/A	#N/A	#N/A	#N/A	#N/A	#N/A	#N/A	#N/A	#N/A	#N/A	#N/A	#N/A	#N/A	#N/A	#N/A	#N/A
489	N-(4Z_7Z_10Z_13Z_16Z_19Z-docosahexaenoyl)-ethanolamine	LMFA08040009	Ethanolamines	#N/A	#N/A	#N/A	#N/A	#N/A	#N/A	#N/A	#N/A	#N/A	#N/A	#N/A	#N/A	#N/A	#N/A	#N/A	#N/A	#N/A	#N/A	#N/A	#N/A	#N/A	#N/A	#N/A	#N/A	#N/A	#N/A	#N/A	#N/A	#N/A	#N/A	#N/A	#N/A	#N/A	#N/A	#N/A	#N/A	#N/A	#N/A	#N/A	#N/A	#N/A	#N/A	#N/A	#N/A	#N/A	#N/A
490	N-(2_2-dimethy-5Z_8Z_11Z_14Z-eicosatetraenoyl)-ethanolamine	LMFA08040017	Ethanolamines	#N/A	#N/A	#N/A	#N/A	#N/A	#N/A	#N/A	#N/A	#N/A	#N/A	#N/A	#N/A	#N/A	#N/A	#N/A	#N/A	#N/A	#N/A	#N/A	#N/A	#N/A	#N/A	#N/A	#N/A	#N/A	#N/A	#N/A	#N/A	#N/A	#N/A	#N/A	#N/A	#N/A	#N/A	#N/A	#N/A	#N/A	#N/A	#N/A	#N/A	#N/A	#N/A	#N/A	#N/A	#N/A	#N/A
491	N-(13Z-docosanoyl)-ethanolamine	LMFA08040050	Ethanolamines	#N/A	#N/A	#N/A	#N/A	#N/A	#N/A	#N/A	#N/A	#N/A	#N/A	#N/A	#N/A	#N/A	#N/A	#N/A	#N/A	#N/A	#N/A	#N/A	#N/A	#N/A	#N/A	#N/A	#N/A	#N/A	#N/A	#N/A	#N/A	#N/A	#N/A	#N/A	#N/A	#N/A	#N/A	#N/A	#N/A	#N/A	#N/A	#N/A	#N/A	#N/A	#N/A	#N/A	#N/A	#N/A	#N/A
492	N-(11Z_14Z-eicosadienoyl)-ethanolamine	LMFA08040002	Ethanolamines	#N/A	#N/A	#N/A	#N/A	#N/A	#N/A	#N/A	#N/A	#N/A	#N/A	#N/A	#N/A	#N/A	#N/A	#N/A	#N/A	#N/A	#N/A	#N/A	#N/A	#N/A	#N/A	#N/A	#N/A	#N/A	#N/A	#N/A	#N/A	#N/A	#N/A	#N/A	#N/A	#N/A	#N/A	#N/A	#N/A	#N/A	#N/A	#N/A	#N/A	#N/A	#N/A	#N/A	#N/A	#N/A	#N/A
493	N-(11Z-eicosaenoyl)-ethanolamine	LMFA08040010	Ethanolamines	#N/A	#N/A	#N/A	#N/A	#N/A	#N/A	#N/A	#N/A	#N/A	#N/A	#N/A	#N/A	#N/A	#N/A	#N/A	#N/A	#N/A	#N/A	#N/A	#N/A	#N/A	#N/A	#N/A	#N/A	#N/A	#N/A	#N/A	#N/A	#N/A	#N/A	#N/A	#N/A	#N/A	#N/A	#N/A	#N/A	#N/A	#N/A	#N/A	#N/A	#N/A	#N/A	#N/A	#N/A	#N/A	#N/A
494	2-octadecanoyl-3-(5Z_8Z-eicosadienoyl)-sn-glycero-1-phosphoethanolamine	LMGP02010120	Phospohethanolamines	#N/A	#N/A	#N/A	#N/A	#N/A	#N/A	#N/A	#N/A	#N/A	#N/A	#N/A	#N/A	#N/A	#N/A	#N/A	#N/A	#N/A	#N/A	#N/A	#N/A	#N/A	#N/A	#N/A	#N/A	#N/A	#N/A	#N/A	#N/A	#N/A	#N/A	#N/A	#N/A	#N/A	#N/A	#N/A	#N/A	#N/A	#N/A	#N/A	#N/A	#N/A	#N/A	#N/A	#N/A	#N/A	#N/A
495	2-acyl-sn-glycero-3-phosphoethanolamine	LMGP0205AA00	Phospohethanolamines	#N/A	#N/A	#N/A	#N/A	#N/A	#N/A	#N/A	#N/A	#N/A	#N/A	#N/A	#N/A	#N/A	#N/A	#N/A	#N/A	#N/A	#N/A	#N/A	#N/A	#N/A	#N/A	#N/A	#N/A	#N/A	#N/A	#N/A	#N/A	#N/A	#N/A	#N/A	#N/A	#N/A	#N/A	#N/A	#N/A	#N/A	#N/A	#N/A	#N/A	#N/A	#N/A	#N/A	#N/A	#N/A	#N/A
496	2-(5Z_8Z_11Z_14Z-eicosatetraenoyl)-3-octadecanoyl-sn-glycero-1-phosphoethanolamine	LMGP02010119	Phospohethanolamines	#N/A	#N/A	#N/A	#N/A	#N/A	#N/A	#N/A	#N/A	#N/A	#N/A	#N/A	#N/A	#N/A	#N/A	#N/A	#N/A	#N/A	#N/A	#N/A	#N/A	#N/A	#N/A	#N/A	#N/A	#N/A	#N/A	#N/A	#N/A	#N/A	#N/A	#N/A	#N/A	#N/A	#N/A	#N/A	#N/A	#N/A	#N/A	#N/A	#N/A	#N/A	#N/A	#N/A	#N/A	#N/A	#N/A
497	2-(5Z_8Z_11Z_14Z-eicosatetraenoyl)-3-hexadecanoyl-sn-glycero-1-phospho-N_N-dimethylethanolamine	LMGP02010321	Phospohethanolamines	#N/A	#N/A	#N/A	#N/A	#N/A	#N/A	#N/A	#N/A	#N/A	#N/A	#N/A	#N/A	#N/A	#N/A	#N/A	#N/A	#N/A	#N/A	#N/A	#N/A	#N/A	#N/A	#N/A	#N/A	#N/A	#N/A	#N/A	#N/A	#N/A	#N/A	#N/A	#N/A	#N/A	#N/A	#N/A	#N/A	#N/A	#N/A	#N/A	#N/A	#N/A	#N/A	#N/A	#N/A	#N/A	#N/A
498	1_2-diundecanoyl-sn-glycero-3-phosphoethanolamine	LMGP02010014	Phospohethanolamines	#N/A	#N/A	#N/A	#N/A	#N/A	#N/A	#N/A	#N/A	#N/A	#N/A	#N/A	#N/A	#N/A	#N/A	#N/A	#N/A	#N/A	#N/A	#N/A	#N/A	#N/A	#N/A	#N/A	#N/A	#N/A	#N/A	#N/A	#N/A	#N/A	#N/A	#N/A	#N/A	#N/A	#N/A	#N/A	#N/A	#N/A	#N/A	#N/A	#N/A	#N/A	#N/A	#N/A	#N/A	#N/A	#N/A
499	1_2-ditricosanoyl-sn-glycero-3-phosphoethanolamine	LMGP02010195	Phospohethanolamines	#N/A	#N/A	#N/A	#N/A	#N/A	#N/A	#N/A	#N/A	#N/A	#N/A	#N/A	#N/A	#N/A	#N/A	#N/A	#N/A	#N/A	#N/A	#N/A	#N/A	#N/A	#N/A	#N/A	#N/A	#N/A	#N/A	#N/A	#N/A	#N/A	#N/A	#N/A	#N/A	#N/A	#N/A	#N/A	#N/A	#N/A	#N/A	#N/A	#N/A	#N/A	#N/A	#N/A	#N/A	#N/A	#N/A
500	1_2-ditetradecanoyl-sn-glycero-3-phospho-N-methylethanolamine	LMGP02010343	Phospohethanolamines	#N/A	#N/A	#N/A	#N/A	#N/A	#N/A	#N/A	#N/A	#N/A	#N/A	#N/A	#N/A	#N/A	#N/A	#N/A	#N/A	#N/A	#N/A	#N/A	#N/A	#N/A	#N/A	#N/A	#N/A	#N/A	#N/A	#N/A	#N/A	#N/A	#N/A	#N/A	#N/A	#N/A	#N/A	#N/A	#N/A	#N/A	#N/A	#N/A	#N/A	#N/A	#N/A	#N/A	#N/A	#N/A	#N/A
501	1_2-dipentacosanoyl-sn-glycero-3-phosphoethanolamine	LMGP02010088	Phospohethanolamines	#N/A	#N/A	#N/A	#N/A	#N/A	#N/A	#N/A	#N/A	#N/A	#N/A	#N/A	#N/A	#N/A	#N/A	#N/A	#N/A	#N/A	#N/A	#N/A	#N/A	#N/A	#N/A	#N/A	#N/A	#N/A	#N/A	#N/A	#N/A	#N/A	#N/A	#N/A	#N/A	#N/A	#N/A	#N/A	#N/A	#N/A	#N/A	#N/A	#N/A	#N/A	#N/A	#N/A	#N/A	#N/A	#N/A
502	1_2-dioctadecyl-sn-glycero-3-phosphoethanolamine	LMGP02040005	Phospohethanolamines	#N/A	#N/A	#N/A	#N/A	#N/A	#N/A	#N/A	#N/A	#N/A	#N/A	#N/A	#N/A	#N/A	#N/A	#N/A	#N/A	#N/A	#N/A	#N/A	#N/A	#N/A	#N/A	#N/A	#N/A	#N/A	#N/A	#N/A	#N/A	#N/A	#N/A	#N/A	#N/A	#N/A	#N/A	#N/A	#N/A	#N/A	#N/A	#N/A	#N/A	#N/A	#N/A	#N/A	#N/A	#N/A	#N/A
503	1_2-dioctadecanoyl-sn-glycero-3-phosphoethanolamine	LMGP02010097	Phospohethanolamines	#N/A	#N/A	#N/A	#N/A	#N/A	#N/A	#N/A	#N/A	#N/A	#N/A	#N/A	#N/A	#N/A	#N/A	#N/A	#N/A	#N/A	#N/A	#N/A	#N/A	#N/A	#N/A	#N/A	#N/A	#N/A	#N/A	#N/A	#N/A	#N/A	#N/A	#N/A	#N/A	#N/A	#N/A	#N/A	#N/A	#N/A	#N/A	#N/A	#N/A	#N/A	#N/A	#N/A	#N/A	#N/A	#N/A
504	1_2-dioctadecanoyl-sn-glycero-3-phospho-N_N-dimethylethanolamine	LMGP02010317	Phospohethanolamines	#N/A	#N/A	#N/A	#N/A	#N/A	#N/A	#N/A	#N/A	#N/A	#N/A	#N/A	#N/A	#N/A	#N/A	#N/A	#N/A	#N/A	#N/A	#N/A	#N/A	#N/A	#N/A	#N/A	#N/A	#N/A	#N/A	#N/A	#N/A	#N/A	#N/A	#N/A	#N/A	#N/A	#N/A	#N/A	#N/A	#N/A	#N/A	#N/A	#N/A	#N/A	#N/A	#N/A	#N/A	#N/A	#N/A
505	1_2-dioctadecanoyl-sn-glycero-3-phospho-N-methylethanolamine	LMGP02010344	Phospohethanolamines	#N/A	#N/A	#N/A	#N/A	#N/A	#N/A	#N/A	#N/A	#N/A	#N/A	#N/A	#N/A	#N/A	#N/A	#N/A	#N/A	#N/A	#N/A	#N/A	#N/A	#N/A	#N/A	#N/A	#N/A	#N/A	#N/A	#N/A	#N/A	#N/A	#N/A	#N/A	#N/A	#N/A	#N/A	#N/A	#N/A	#N/A	#N/A	#N/A	#N/A	#N/A	#N/A	#N/A	#N/A	#N/A	#N/A
506	1_2-dihexadecanoyl-sn-glycero-3-phospho-N_N-dimethylethanolamine	LMGP02010325	Phospohethanolamines	#N/A	#N/A	#N/A	#N/A	#N/A	#N/A	#N/A	#N/A	#N/A	#N/A	#N/A	#N/A	#N/A	#N/A	#N/A	#N/A	#N/A	#N/A	#N/A	#N/A	#N/A	#N/A	#N/A	#N/A	#N/A	#N/A	#N/A	#N/A	#N/A	#N/A	#N/A	#N/A	#N/A	#N/A	#N/A	#N/A	#N/A	#N/A	#N/A	#N/A	#N/A	#N/A	#N/A	#N/A	#N/A	#N/A
507	1_2-dihexacosanoyl-sn-glycero-3-phosphoethanolamine	LMGP02010090	Phospohethanolamines	#N/A	#N/A	#N/A	#N/A	#N/A	#N/A	#N/A	#N/A	#N/A	#N/A	#N/A	#N/A	#N/A	#N/A	#N/A	#N/A	#N/A	#N/A	#N/A	#N/A	#N/A	#N/A	#N/A	#N/A	#N/A	#N/A	#N/A	#N/A	#N/A	#N/A	#N/A	#N/A	#N/A	#N/A	#N/A	#N/A	#N/A	#N/A	#N/A	#N/A	#N/A	#N/A	#N/A	#N/A	#N/A	#N/A
508	1_2-diheneicosanoyl-sn-glycero-3-phosphoethanolamine	LMGP02010150	Phospohethanolamines	#N/A	#N/A	#N/A	#N/A	#N/A	#N/A	#N/A	#N/A	#N/A	#N/A	#N/A	#N/A	#N/A	#N/A	#N/A	#N/A	#N/A	#N/A	#N/A	#N/A	#N/A	#N/A	#N/A	#N/A	#N/A	#N/A	#N/A	#N/A	#N/A	#N/A	#N/A	#N/A	#N/A	#N/A	#N/A	#N/A	#N/A	#N/A	#N/A	#N/A	#N/A	#N/A	#N/A	#N/A	#N/A	#N/A
509	1-octadecyl-sn-glycero-3-phosphoethanolamine	LMGP02060003	Phospohethanolamines	#N/A	#N/A	#N/A	#N/A	#N/A	#N/A	#N/A	#N/A	#N/A	#N/A	#N/A	#N/A	#N/A	#N/A	#N/A	#N/A	#N/A	#N/A	#N/A	#N/A	#N/A	#N/A	#N/A	#N/A	#N/A	#N/A	#N/A	#N/A	#N/A	#N/A	#N/A	#N/A	#N/A	#N/A	#N/A	#N/A	#N/A	#N/A	#N/A	#N/A	#N/A	#N/A	#N/A	#N/A	#N/A	#N/A
510	1-octadecanoyl-sn-glycero-3-phosphoethanolamine	LMGP02050001	Phospohethanolamines	#N/A	#N/A	#N/A	#N/A	#N/A	#N/A	#N/A	#N/A	#N/A	#N/A	#N/A	#N/A	#N/A	#N/A	#N/A	#N/A	#N/A	#N/A	#N/A	#N/A	#N/A	#N/A	#N/A	#N/A	#N/A	#N/A	#N/A	#N/A	#N/A	#N/A	#N/A	#N/A	#N/A	#N/A	#N/A	#N/A	#N/A	#N/A	#N/A	#N/A	#N/A	#N/A	#N/A	#N/A	#N/A	#N/A
511	1-nonanoyl-2-tridecanoyl-sn-glycero-3-phosphoethanolamine	LMGP02010282	Phospohethanolamines	#N/A	#N/A	#N/A	#N/A	#N/A	#N/A	#N/A	#N/A	#N/A	#N/A	#N/A	#N/A	#N/A	#N/A	#N/A	#N/A	#N/A	#N/A	#N/A	#N/A	#N/A	#N/A	#N/A	#N/A	#N/A	#N/A	#N/A	#N/A	#N/A	#N/A	#N/A	#N/A	#N/A	#N/A	#N/A	#N/A	#N/A	#N/A	#N/A	#N/A	#N/A	#N/A	#N/A	#N/A	#N/A	#N/A
512	1-hexadecyl-sn-glycero-3-phosphoethanolamine	LMGP02060002	Phospohethanolamines	#N/A	#N/A	#N/A	#N/A	#N/A	#N/A	#N/A	#N/A	#N/A	#N/A	#N/A	#N/A	#N/A	#N/A	#N/A	#N/A	#N/A	#N/A	#N/A	#N/A	#N/A	#N/A	#N/A	#N/A	#N/A	#N/A	#N/A	#N/A	#N/A	#N/A	#N/A	#N/A	#N/A	#N/A	#N/A	#N/A	#N/A	#N/A	#N/A	#N/A	#N/A	#N/A	#N/A	#N/A	#N/A	#N/A
513	1-hexadecanoyl-sn-glycero-3-phosphoethanolamine	LMGP02050002	Phospohethanolamines	#N/A	#N/A	#N/A	#N/A	#N/A	#N/A	#N/A	#N/A	#N/A	#N/A	#N/A	#N/A	#N/A	#N/A	#N/A	#N/A	#N/A	#N/A	#N/A	#N/A	#N/A	#N/A	#N/A	#N/A	#N/A	#N/A	#N/A	#N/A	#N/A	#N/A	#N/A	#N/A	#N/A	#N/A	#N/A	#N/A	#N/A	#N/A	#N/A	#N/A	#N/A	#N/A	#N/A	#N/A	#N/A	#N/A
514	1-hexadecanoyl-2-tridecanoyl-sn-glycero-3-phosphoethanolamine	LMGP02010298	Phospohethanolamines	#N/A	#N/A	#N/A	#N/A	#N/A	#N/A	#N/A	#N/A	#N/A	#N/A	#N/A	#N/A	#N/A	#N/A	#N/A	#N/A	#N/A	#N/A	#N/A	#N/A	#N/A	#N/A	#N/A	#N/A	#N/A	#N/A	#N/A	#N/A	#N/A	#N/A	#N/A	#N/A	#N/A	#N/A	#N/A	#N/A	#N/A	#N/A	#N/A	#N/A	#N/A	#N/A	#N/A	#N/A	#N/A	#N/A
515	1-dodecanoyl-2-pentadecanoyl-sn-glycero-3-phosphoethanolamine	LMGP02010223	Phospohethanolamines	#N/A	#N/A	#N/A	#N/A	#N/A	#N/A	#N/A	#N/A	#N/A	#N/A	#N/A	#N/A	#N/A	#N/A	#N/A	#N/A	#N/A	#N/A	#N/A	#N/A	#N/A	#N/A	#N/A	#N/A	#N/A	#N/A	#N/A	#N/A	#N/A	#N/A	#N/A	#N/A	#N/A	#N/A	#N/A	#N/A	#N/A	#N/A	#N/A	#N/A	#N/A	#N/A	#N/A	#N/A	#N/A	#N/A
516	1-docosanoyl-2-heptadecanoyl-sn-glycero-3-phosphoethanolamine	LMGP02010214	Phospohethanolamines	#N/A	#N/A	#N/A	#N/A	#N/A	#N/A	#N/A	#N/A	#N/A	#N/A	#N/A	#N/A	#N/A	#N/A	#N/A	#N/A	#N/A	#N/A	#N/A	#N/A	#N/A	#N/A	#N/A	#N/A	#N/A	#N/A	#N/A	#N/A	#N/A	#N/A	#N/A	#N/A	#N/A	#N/A	#N/A	#N/A	#N/A	#N/A	#N/A	#N/A	#N/A	#N/A	#N/A	#N/A	#N/A	#N/A
517	1-docosanoyl-2-heneicosanoyl-sn-glycero-3-phosphoethanolamine	LMGP02010218	Phospohethanolamines	#N/A	#N/A	#N/A	#N/A	#N/A	#N/A	#N/A	#N/A	#N/A	#N/A	#N/A	#N/A	#N/A	#N/A	#N/A	#N/A	#N/A	#N/A	#N/A	#N/A	#N/A	#N/A	#N/A	#N/A	#N/A	#N/A	#N/A	#N/A	#N/A	#N/A	#N/A	#N/A	#N/A	#N/A	#N/A	#N/A	#N/A	#N/A	#N/A	#N/A	#N/A	#N/A	#N/A	#N/A	#N/A	#N/A
518	1-(9Z-octadecenyl)-sn-glycero-3-phosphoethanolamine	LMGP02060004	Phospohethanolamines	#N/A	#N/A	#N/A	#N/A	#N/A	#N/A	#N/A	#N/A	#N/A	#N/A	#N/A	#N/A	#N/A	#N/A	#N/A	#N/A	#N/A	#N/A	#N/A	#N/A	#N/A	#N/A	#N/A	#N/A	#N/A	#N/A	#N/A	#N/A	#N/A	#N/A	#N/A	#N/A	#N/A	#N/A	#N/A	#N/A	#N/A	#N/A	#N/A	#N/A	#N/A	#N/A	#N/A	#N/A	#N/A	#N/A
519	1-(9Z-octadecenoyl)-sn-glycero-3-phosphoethanolamine	LMGP02050004	Phospohethanolamines	#N/A	#N/A	#N/A	#N/A	#N/A	#N/A	#N/A	#N/A	#N/A	#N/A	#N/A	#N/A	#N/A	#N/A	#N/A	#N/A	#N/A	#N/A	#N/A	#N/A	#N/A	#N/A	#N/A	#N/A	#N/A	#N/A	#N/A	#N/A	#N/A	#N/A	#N/A	#N/A	#N/A	#N/A	#N/A	#N/A	#N/A	#N/A	#N/A	#N/A	#N/A	#N/A	#N/A	#N/A	#N/A	#N/A
520	1-(9Z-heptadecenoyl)-sn-glycero-3-phosphoethanolamine	LMGP02050008	Phospohethanolamines	#N/A	#N/A	#N/A	#N/A	#N/A	#N/A	#N/A	#N/A	#N/A	#N/A	#N/A	#N/A	#N/A	#N/A	#N/A	#N/A	#N/A	#N/A	#N/A	#N/A	#N/A	#N/A	#N/A	#N/A	#N/A	#N/A	#N/A	#N/A	#N/A	#N/A	#N/A	#N/A	#N/A	#N/A	#N/A	#N/A	#N/A	#N/A	#N/A	#N/A	#N/A	#N/A	#N/A	#N/A	#N/A	#N/A
521	1-(5Z_8Z_11Z_14Z-eicosatetraenoyl)-sn-glycero-3-phosphoethanolamine	LMGP02050009	Phospohethanolamines	#N/A	#N/A	#N/A	#N/A	#N/A	#N/A	#N/A	#N/A	#N/A	#N/A	#N/A	#N/A	#N/A	#N/A	#N/A	#N/A	#N/A	#N/A	#N/A	#N/A	#N/A	#N/A	#N/A	#N/A	#N/A	#N/A	#N/A	#N/A	#N/A	#N/A	#N/A	#N/A	#N/A	#N/A	#N/A	#N/A	#N/A	#N/A	#N/A	#N/A	#N/A	#N/A	#N/A	#N/A	#N/A	#N/A
522	1-(5Z_8Z-eicosadienoyl)-2-octadecanoyl-sn-glycero-3-phosphoethanolamine	LMGP02010121	Phospohethanolamines	#N/A	#N/A	#N/A	#N/A	#N/A	#N/A	#N/A	#N/A	#N/A	#N/A	#N/A	#N/A	#N/A	#N/A	#N/A	#N/A	#N/A	#N/A	#N/A	#N/A	#N/A	#N/A	#N/A	#N/A	#N/A	#N/A	#N/A	#N/A	#N/A	#N/A	#N/A	#N/A	#N/A	#N/A	#N/A	#N/A	#N/A	#N/A	#N/A	#N/A	#N/A	#N/A	#N/A	#N/A	#N/A	#N/A
523	1-(1Z_12Z-nonadecadienyl)-sn-glycero-3-phosphoethanolamine	LMGP02070003	Phospohethanolamines	#N/A	#N/A	#N/A	#N/A	#N/A	#N/A	#N/A	#N/A	#N/A	#N/A	#N/A	#N/A	#N/A	#N/A	#N/A	#N/A	#N/A	#N/A	#N/A	#N/A	#N/A	#N/A	#N/A	#N/A	#N/A	#N/A	#N/A	#N/A	#N/A	#N/A	#N/A	#N/A	#N/A	#N/A	#N/A	#N/A	#N/A	#N/A	#N/A	#N/A	#N/A	#N/A	#N/A	#N/A	#N/A	#N/A
524	1-(1Z-hexadecenyl)-sn-glycero-3-phosphoethanolamine	LMGP02070001	Phospohethanolamines	#N/A	#N/A	#N/A	#N/A	#N/A	#N/A	#N/A	#N/A	#N/A	#N/A	#N/A	#N/A	#N/A	#N/A	#N/A	#N/A	#N/A	#N/A	#N/A	#N/A	#N/A	#N/A	#N/A	#N/A	#N/A	#N/A	#N/A	#N/A	#N/A	#N/A	#N/A	#N/A	#N/A	#N/A	#N/A	#N/A	#N/A	#N/A	#N/A	#N/A	#N/A	#N/A	#N/A	#N/A	#N/A	#N/A
525	N-(hexacosanoyl)-sphinganine-1-phosphocholine	LMSP03010026	Phosphocholines	#N/A	#N/A	#N/A	#N/A	#N/A	#N/A	#N/A	#N/A	#N/A	#N/A	#N/A	#N/A	#N/A	#N/A	#N/A	#N/A	#N/A	#N/A	#N/A	#N/A	#N/A	#N/A	#N/A	#N/A	#N/A	#N/A	#N/A	#N/A	#N/A	#N/A	#N/A	#N/A	#N/A	#N/A	#N/A	#N/A	#N/A	#N/A	#N/A	#N/A	#N/A	#N/A	#N/A	#N/A	#N/A	#N/A
526	N-(docosanoyl)-sphing-4-enine-1-phosphocholine	LMSP03010006	Phosphocholines	#N/A	#N/A	#N/A	#N/A	#N/A	#N/A	#N/A	#N/A	#N/A	#N/A	#N/A	#N/A	#N/A	#N/A	#N/A	#N/A	#N/A	#N/A	#N/A	#N/A	#N/A	#N/A	#N/A	#N/A	#N/A	#N/A	#N/A	#N/A	#N/A	#N/A	#N/A	#N/A	#N/A	#N/A	#N/A	#N/A	#N/A	#N/A	#N/A	#N/A	#N/A	#N/A	#N/A	#N/A	#N/A	#N/A
527	N-(15Z-tetracosenoyl)-sphing-4-enine-1-phosphocholine	LMSP03010007	Phosphocholines	#N/A	#N/A	#N/A	#N/A	#N/A	#N/A	#N/A	#N/A	#N/A	#N/A	#N/A	#N/A	#N/A	#N/A	#N/A	#N/A	#N/A	#N/A	#N/A	#N/A	#N/A	#N/A	#N/A	#N/A	#N/A	#N/A	#N/A	#N/A	#N/A	#N/A	#N/A	#N/A	#N/A	#N/A	#N/A	#N/A	#N/A	#N/A	#N/A	#N/A	#N/A	#N/A	#N/A	#N/A	#N/A	#N/A
528	3-pentadecanoyl-sn-glycero-1-phosphocholine	LMGP01050017	Phosphocholines	#N/A	#N/A	#N/A	#N/A	#N/A	#N/A	#N/A	#N/A	#N/A	#N/A	#N/A	#N/A	#N/A	#N/A	#N/A	#N/A	#N/A	#N/A	#N/A	#N/A	#N/A	#N/A	#N/A	#N/A	#N/A	#N/A	#N/A	#N/A	#N/A	#N/A	#N/A	#N/A	#N/A	#N/A	#N/A	#N/A	#N/A	#N/A	#N/A	#N/A	#N/A	#N/A	#N/A	#N/A	#N/A	#N/A
529	3-octadecyl-sn-glycero-1-phosphocholine	LMGP01060015	Phosphocholines	#N/A	#N/A	#N/A	#N/A	#N/A	#N/A	#N/A	#N/A	#N/A	#N/A	#N/A	#N/A	#N/A	#N/A	#N/A	#N/A	#N/A	#N/A	#N/A	#N/A	#N/A	#N/A	#N/A	#N/A	#N/A	#N/A	#N/A	#N/A	#N/A	#N/A	#N/A	#N/A	#N/A	#N/A	#N/A	#N/A	#N/A	#N/A	#N/A	#N/A	#N/A	#N/A	#N/A	#N/A	#N/A	#N/A
530	3-hexadecanoyl-sn-glycero-1-phosphocholine	LMGP01050019	Phosphocholines	#N/A	#N/A	#N/A	#N/A	#N/A	#N/A	#N/A	#N/A	#N/A	#N/A	#N/A	#N/A	#N/A	#N/A	#N/A	#N/A	#N/A	#N/A	#N/A	#N/A	#N/A	#N/A	#N/A	#N/A	#N/A	#N/A	#N/A	#N/A	#N/A	#N/A	#N/A	#N/A	#N/A	#N/A	#N/A	#N/A	#N/A	#N/A	#N/A	#N/A	#N/A	#N/A	#N/A	#N/A	#N/A	#N/A
531	2_3-di-(9Z-octadecenoyl)-sn-glycero-1-phosphocholine	LMGP01010891	Phosphocholines	#N/A	#N/A	#N/A	#N/A	#N/A	#N/A	#N/A	#N/A	#N/A	#N/A	#N/A	#N/A	#N/A	#N/A	#N/A	#N/A	#N/A	#N/A	#N/A	#N/A	#N/A	#N/A	#N/A	#N/A	#N/A	#N/A	#N/A	#N/A	#N/A	#N/A	#N/A	#N/A	#N/A	#N/A	#N/A	#N/A	#N/A	#N/A	#N/A	#N/A	#N/A	#N/A	#N/A	#N/A	#N/A	#N/A
532	2-valeryl-sn-glycero-3-phosphocholine	LMGP01050091	Phosphocholines	#N/A	#N/A	#N/A	#N/A	#N/A	#N/A	#N/A	#N/A	#N/A	#N/A	#N/A	#N/A	#N/A	#N/A	#N/A	#N/A	#N/A	#N/A	#N/A	#N/A	#N/A	#N/A	#N/A	#N/A	#N/A	#N/A	#N/A	#N/A	#N/A	#N/A	#N/A	#N/A	#N/A	#N/A	#N/A	#N/A	#N/A	#N/A	#N/A	#N/A	#N/A	#N/A	#N/A	#N/A	#N/A	#N/A
533	2-tetradecanoyl-sn-glycero-3-phosphocholine	LMGP01050073	Phosphocholines	#N/A	#N/A	#N/A	#N/A	#N/A	#N/A	#N/A	#N/A	#N/A	#N/A	#N/A	#N/A	#N/A	#N/A	#N/A	#N/A	#N/A	#N/A	#N/A	#N/A	#N/A	#N/A	#N/A	#N/A	#N/A	#N/A	#N/A	#N/A	#N/A	#N/A	#N/A	#N/A	#N/A	#N/A	#N/A	#N/A	#N/A	#N/A	#N/A	#N/A	#N/A	#N/A	#N/A	#N/A	#N/A	#N/A
534	2-propionyl-sn-glycero-3-phosphocholine	LMGP01050087	Phosphocholines	#N/A	#N/A	#N/A	#N/A	#N/A	#N/A	#N/A	#N/A	#N/A	#N/A	#N/A	#N/A	#N/A	#N/A	#N/A	#N/A	#N/A	#N/A	#N/A	#N/A	#N/A	#N/A	#N/A	#N/A	#N/A	#N/A	#N/A	#N/A	#N/A	#N/A	#N/A	#N/A	#N/A	#N/A	#N/A	#N/A	#N/A	#N/A	#N/A	#N/A	#N/A	#N/A	#N/A	#N/A	#N/A	#N/A
535	2-octadecyl-3-acetyl-sn-glycero-1-phosphocholine	LMGP01080017	Phosphocholines	#N/A	#N/A	#N/A	#N/A	#N/A	#N/A	#N/A	#N/A	#N/A	#N/A	#N/A	#N/A	#N/A	#N/A	#N/A	#N/A	#N/A	#N/A	#N/A	#N/A	#N/A	#N/A	#N/A	#N/A	#N/A	#N/A	#N/A	#N/A	#N/A	#N/A	#N/A	#N/A	#N/A	#N/A	#N/A	#N/A	#N/A	#N/A	#N/A	#N/A	#N/A	#N/A	#N/A	#N/A	#N/A	#N/A
536	2-methyl-3-tetradecyl-sn-glycero-1-phosphocholine	LMGP01040022	Phosphocholines	#N/A	#N/A	#N/A	#N/A	#N/A	#N/A	#N/A	#N/A	#N/A	#N/A	#N/A	#N/A	#N/A	#N/A	#N/A	#N/A	#N/A	#N/A	#N/A	#N/A	#N/A	#N/A	#N/A	#N/A	#N/A	#N/A	#N/A	#N/A	#N/A	#N/A	#N/A	#N/A	#N/A	#N/A	#N/A	#N/A	#N/A	#N/A	#N/A	#N/A	#N/A	#N/A	#N/A	#N/A	#N/A	#N/A
537	2-acetyl-sn-glycero-3-phosphocholine	LMGP01050085	Phosphocholines	#N/A	#N/A	#N/A	#N/A	#N/A	#N/A	#N/A	#N/A	#N/A	#N/A	#N/A	#N/A	#N/A	#N/A	#N/A	#N/A	#N/A	#N/A	#N/A	#N/A	#N/A	#N/A	#N/A	#N/A	#N/A	#N/A	#N/A	#N/A	#N/A	#N/A	#N/A	#N/A	#N/A	#N/A	#N/A	#N/A	#N/A	#N/A	#N/A	#N/A	#N/A	#N/A	#N/A	#N/A	#N/A	#N/A
538	2-acetyl-3-heptadecanoyl-sn-glycero-1-phosphocholine	LMGP01010715	Phosphocholines	#N/A	#N/A	#N/A	#N/A	#N/A	#N/A	#N/A	#N/A	#N/A	#N/A	#N/A	#N/A	#N/A	#N/A	#N/A	#N/A	#N/A	#N/A	#N/A	#N/A	#N/A	#N/A	#N/A	#N/A	#N/A	#N/A	#N/A	#N/A	#N/A	#N/A	#N/A	#N/A	#N/A	#N/A	#N/A	#N/A	#N/A	#N/A	#N/A	#N/A	#N/A	#N/A	#N/A	#N/A	#N/A	#N/A
539	2-acetyl-3-(9Z-octadecenyl)-sn-glycero-1-phosphocholine	LMGP01020155	Phosphocholines	#N/A	#N/A	#N/A	#N/A	#N/A	#N/A	#N/A	#N/A	#N/A	#N/A	#N/A	#N/A	#N/A	#N/A	#N/A	#N/A	#N/A	#N/A	#N/A	#N/A	#N/A	#N/A	#N/A	#N/A	#N/A	#N/A	#N/A	#N/A	#N/A	#N/A	#N/A	#N/A	#N/A	#N/A	#N/A	#N/A	#N/A	#N/A	#N/A	#N/A	#N/A	#N/A	#N/A	#N/A	#N/A	#N/A
540	2-(9Z-octadecenoyl)-sn-glycero-3-phosphocholine	LMGP01050083	Phosphocholines	#N/A	#N/A	#N/A	#N/A	#N/A	#N/A	#N/A	#N/A	#N/A	#N/A	#N/A	#N/A	#N/A	#N/A	#N/A	#N/A	#N/A	#N/A	#N/A	#N/A	#N/A	#N/A	#N/A	#N/A	#N/A	#N/A	#N/A	#N/A	#N/A	#N/A	#N/A	#N/A	#N/A	#N/A	#N/A	#N/A	#N/A	#N/A	#N/A	#N/A	#N/A	#N/A	#N/A	#N/A	#N/A	#N/A
541	2-(8-[3]-ladderane-octanyl)-sn-glycero-3-phosphocholine	LMGP01060026	Phosphocholines	#N/A	#N/A	#N/A	#N/A	#N/A	#N/A	#N/A	#N/A	#N/A	#N/A	#N/A	#N/A	#N/A	#N/A	#N/A	#N/A	#N/A	#N/A	#N/A	#N/A	#N/A	#N/A	#N/A	#N/A	#N/A	#N/A	#N/A	#N/A	#N/A	#N/A	#N/A	#N/A	#N/A	#N/A	#N/A	#N/A	#N/A	#N/A	#N/A	#N/A	#N/A	#N/A	#N/A	#N/A	#N/A	#N/A
542	2-(5Z_8Z_11Z_14Z-eicosatetraenoyl)-sn-glycero-3-phosphocholine	LMGP01050121	Phosphocholines	#N/A	#N/A	#N/A	#N/A	#N/A	#N/A	#N/A	#N/A	#N/A	#N/A	#N/A	#N/A	#N/A	#N/A	#N/A	#N/A	#N/A	#N/A	#N/A	#N/A	#N/A	#N/A	#N/A	#N/A	#N/A	#N/A	#N/A	#N/A	#N/A	#N/A	#N/A	#N/A	#N/A	#N/A	#N/A	#N/A	#N/A	#N/A	#N/A	#N/A	#N/A	#N/A	#N/A	#N/A	#N/A	#N/A
543	2-(2E_4E-decadienoyl)-3-(2E_4E-decadienoyl)-sn-glycero-1-phosphocholine	LMGP01010405	Phosphocholines	#N/A	#N/A	#N/A	#N/A	#N/A	#N/A	#N/A	#N/A	#N/A	#N/A	#N/A	#N/A	#N/A	#N/A	#N/A	#N/A	#N/A	#N/A	#N/A	#N/A	#N/A	#N/A	#N/A	#N/A	#N/A	#N/A	#N/A	#N/A	#N/A	#N/A	#N/A	#N/A	#N/A	#N/A	#N/A	#N/A	#N/A	#N/A	#N/A	#N/A	#N/A	#N/A	#N/A	#N/A	#N/A	#N/A
544	2-(2E-propionyl)-3-hexadecyl-sn-glycero-1-phosphocholine	LMGP01020071	Phosphocholines	#N/A	#N/A	#N/A	#N/A	#N/A	#N/A	#N/A	#N/A	#N/A	#N/A	#N/A	#N/A	#N/A	#N/A	#N/A	#N/A	#N/A	#N/A	#N/A	#N/A	#N/A	#N/A	#N/A	#N/A	#N/A	#N/A	#N/A	#N/A	#N/A	#N/A	#N/A	#N/A	#N/A	#N/A	#N/A	#N/A	#N/A	#N/A	#N/A	#N/A	#N/A	#N/A	#N/A	#N/A	#N/A	#N/A
545	1_2-diphytanyl-sn-glycero-3-phosphocholine	LMGP01040099	Phosphocholines	#N/A	#N/A	#N/A	#N/A	#N/A	#N/A	#N/A	#N/A	#N/A	#N/A	#N/A	#N/A	#N/A	#N/A	#N/A	#N/A	#N/A	#N/A	#N/A	#N/A	#N/A	#N/A	#N/A	#N/A	#N/A	#N/A	#N/A	#N/A	#N/A	#N/A	#N/A	#N/A	#N/A	#N/A	#N/A	#N/A	#N/A	#N/A	#N/A	#N/A	#N/A	#N/A	#N/A	#N/A	#N/A	#N/A
546	1_2-di-(9E-octadecenoyl)-sn-glycero-3-phosphocholine	LMGP01010876	Phosphocholines	#N/A	#N/A	#N/A	#N/A	#N/A	#N/A	#N/A	#N/A	#N/A	#N/A	#N/A	#N/A	#N/A	#N/A	#N/A	#N/A	#N/A	#N/A	#N/A	#N/A	#N/A	#N/A	#N/A	#N/A	#N/A	#N/A	#N/A	#N/A	#N/A	#N/A	#N/A	#N/A	#N/A	#N/A	#N/A	#N/A	#N/A	#N/A	#N/A	#N/A	#N/A	#N/A	#N/A	#N/A	#N/A	#N/A
547	1_2-di-(6Z-octadecenoyl)-sn-glycero-3-phosphocholine	LMGP01010868	Phosphocholines	#N/A	#N/A	#N/A	#N/A	#N/A	#N/A	#N/A	#N/A	#N/A	#N/A	#N/A	#N/A	#N/A	#N/A	#N/A	#N/A	#N/A	#N/A	#N/A	#N/A	#N/A	#N/A	#N/A	#N/A	#N/A	#N/A	#N/A	#N/A	#N/A	#N/A	#N/A	#N/A	#N/A	#N/A	#N/A	#N/A	#N/A	#N/A	#N/A	#N/A	#N/A	#N/A	#N/A	#N/A	#N/A	#N/A
548	1-undecanoyl-2-tridecanoyl-sn-glycero-3-phosphocholine	LMGP01010410	Phosphocholines	#N/A	#N/A	#N/A	#N/A	#N/A	#N/A	#N/A	#N/A	#N/A	#N/A	#N/A	#N/A	#N/A	#N/A	#N/A	#N/A	#N/A	#N/A	#N/A	#N/A	#N/A	#N/A	#N/A	#N/A	#N/A	#N/A	#N/A	#N/A	#N/A	#N/A	#N/A	#N/A	#N/A	#N/A	#N/A	#N/A	#N/A	#N/A	#N/A	#N/A	#N/A	#N/A	#N/A	#N/A	#N/A	#N/A
549	1-tridecyl-2-methyl-sn-glycero-3-phosphocholine	LMGP01040020	Phosphocholines	#N/A	#N/A	#N/A	#N/A	#N/A	#N/A	#N/A	#N/A	#N/A	#N/A	#N/A	#N/A	#N/A	#N/A	#N/A	#N/A	#N/A	#N/A	#N/A	#N/A	#N/A	#N/A	#N/A	#N/A	#N/A	#N/A	#N/A	#N/A	#N/A	#N/A	#N/A	#N/A	#N/A	#N/A	#N/A	#N/A	#N/A	#N/A	#N/A	#N/A	#N/A	#N/A	#N/A	#N/A	#N/A	#N/A
550	1-tridecanoyl-sn-glycero-3-phosphocholine	LMGP01050011	Phosphocholines	#N/A	#N/A	#N/A	#N/A	#N/A	#N/A	#N/A	#N/A	#N/A	#N/A	#N/A	#N/A	#N/A	#N/A	#N/A	#N/A	#N/A	#N/A	#N/A	#N/A	#N/A	#N/A	#N/A	#N/A	#N/A	#N/A	#N/A	#N/A	#N/A	#N/A	#N/A	#N/A	#N/A	#N/A	#N/A	#N/A	#N/A	#N/A	#N/A	#N/A	#N/A	#N/A	#N/A	#N/A	#N/A	#N/A
551	1-tetradecyl-2-methyl-sn-glycero-3-phosphocholine	LMGP01040021	Phosphocholines	#N/A	#N/A	#N/A	#N/A	#N/A	#N/A	#N/A	#N/A	#N/A	#N/A	#N/A	#N/A	#N/A	#N/A	#N/A	#N/A	#N/A	#N/A	#N/A	#N/A	#N/A	#N/A	#N/A	#N/A	#N/A	#N/A	#N/A	#N/A	#N/A	#N/A	#N/A	#N/A	#N/A	#N/A	#N/A	#N/A	#N/A	#N/A	#N/A	#N/A	#N/A	#N/A	#N/A	#N/A	#N/A	#N/A
552	1-tetradecyl-2-(9Z_12Z-octadecadienoyl)-sn-glycero-3-phosphocholine	LMGP01020017	Phosphocholines	#N/A	#N/A	#N/A	#N/A	#N/A	#N/A	#N/A	#N/A	#N/A	#N/A	#N/A	#N/A	#N/A	#N/A	#N/A	#N/A	#N/A	#N/A	#N/A	#N/A	#N/A	#N/A	#N/A	#N/A	#N/A	#N/A	#N/A	#N/A	#N/A	#N/A	#N/A	#N/A	#N/A	#N/A	#N/A	#N/A	#N/A	#N/A	#N/A	#N/A	#N/A	#N/A	#N/A	#N/A	#N/A	#N/A
553	1-tetradecanoyl-2-hexadecanoyl-sn-glycero-3-phosphosulfocholine	LMGP00000052	Phosphocholines	#N/A	#N/A	#N/A	#N/A	#N/A	#N/A	#N/A	#N/A	#N/A	#N/A	#N/A	#N/A	#N/A	#N/A	#N/A	#N/A	#N/A	#N/A	#N/A	#N/A	#N/A	#N/A	#N/A	#N/A	#N/A	#N/A	#N/A	#N/A	#N/A	#N/A	#N/A	#N/A	#N/A	#N/A	#N/A	#N/A	#N/A	#N/A	#N/A	#N/A	#N/A	#N/A	#N/A	#N/A	#N/A	#N/A
554	1-propionyl-2-hexadecyl-sn-glycero-3-phosphocholine	LMGP01020139	Phosphocholines	#N/A	#N/A	#N/A	#N/A	#N/A	#N/A	#N/A	#N/A	#N/A	#N/A	#N/A	#N/A	#N/A	#N/A	#N/A	#N/A	#N/A	#N/A	#N/A	#N/A	#N/A	#N/A	#N/A	#N/A	#N/A	#N/A	#N/A	#N/A	#N/A	#N/A	#N/A	#N/A	#N/A	#N/A	#N/A	#N/A	#N/A	#N/A	#N/A	#N/A	#N/A	#N/A	#N/A	#N/A	#N/A	#N/A
555	1-pentadecyl-2-acetyl-sn-glycero-3-phosphocholine	LMGP01020025	Phosphocholines	#N/A	#N/A	#N/A	#N/A	#N/A	#N/A	#N/A	#N/A	#N/A	#N/A	#N/A	#N/A	#N/A	#N/A	#N/A	#N/A	#N/A	#N/A	#N/A	#N/A	#N/A	#N/A	#N/A	#N/A	#N/A	#N/A	#N/A	#N/A	#N/A	#N/A	#N/A	#N/A	#N/A	#N/A	#N/A	#N/A	#N/A	#N/A	#N/A	#N/A	#N/A	#N/A	#N/A	#N/A	#N/A	#N/A
556	N-heptanoyl-homoserine lactone	LMFA08030006	Phosphatidylserines	#N/A	#N/A	#N/A	#N/A	#N/A	#N/A	#N/A	#N/A	#N/A	#N/A	#N/A	#N/A	#N/A	#N/A	#N/A	#N/A	#N/A	#N/A	#N/A	#N/A	#N/A	#N/A	#N/A	#N/A	#N/A	#N/A	#N/A	#N/A	#N/A	#N/A	#N/A	#N/A	#N/A	#N/A	#N/A	#N/A	#N/A	#N/A	#N/A	#N/A	#N/A	#N/A	#N/A	#N/A	#N/A	#N/A
557	N-butanoyl-lhomoserine lactone	LMFA08030002	Phosphatidylserines	#N/A	#N/A	#N/A	#N/A	#N/A	#N/A	#N/A	#N/A	#N/A	#N/A	#N/A	#N/A	#N/A	#N/A	#N/A	#N/A	#N/A	#N/A	#N/A	#N/A	#N/A	#N/A	#N/A	#N/A	#N/A	#N/A	#N/A	#N/A	#N/A	#N/A	#N/A	#N/A	#N/A	#N/A	#N/A	#N/A	#N/A	#N/A	#N/A	#N/A	#N/A	#N/A	#N/A	#N/A	#N/A	#N/A
558	2-hexadecanoyl-3-(9Z-octadecenoyl)-sn-glycero-1-phosphoserine	LMGP03010017	Phosphatidylserines	#N/A	#N/A	#N/A	#N/A	#N/A	#N/A	#N/A	#N/A	#N/A	#N/A	#N/A	#N/A	#N/A	#N/A	#N/A	#N/A	#N/A	#N/A	#N/A	#N/A	#N/A	#N/A	#N/A	#N/A	#N/A	#N/A	#N/A	#N/A	#N/A	#N/A	#N/A	#N/A	#N/A	#N/A	#N/A	#N/A	#N/A	#N/A	#N/A	#N/A	#N/A	#N/A	#N/A	#N/A	#N/A	#N/A
559	1_2-didodecanoyl-sn-glycero-3-phosphoserine	LMGP03010027	Phosphatidylserines	#N/A	#N/A	#N/A	#N/A	#N/A	#N/A	#N/A	#N/A	#N/A	#N/A	#N/A	#N/A	#N/A	#N/A	#N/A	#N/A	#N/A	#N/A	#N/A	#N/A	#N/A	#N/A	#N/A	#N/A	#N/A	#N/A	#N/A	#N/A	#N/A	#N/A	#N/A	#N/A	#N/A	#N/A	#N/A	#N/A	#N/A	#N/A	#N/A	#N/A	#N/A	#N/A	#N/A	#N/A	#N/A	#N/A
560	1_2-diacyl-sn-glycero-3-phosphoserine	LMGP03010000	Phosphatidylserines	#N/A	#N/A	#N/A	#N/A	#N/A	#N/A	#N/A	#N/A	#N/A	#N/A	#N/A	#N/A	#N/A	#N/A	#N/A	#N/A	#N/A	#N/A	#N/A	#N/A	#N/A	#N/A	#N/A	#N/A	#N/A	#N/A	#N/A	#N/A	#N/A	#N/A	#N/A	#N/A	#N/A	#N/A	#N/A	#N/A	#N/A	#N/A	#N/A	#N/A	#N/A	#N/A	#N/A	#N/A	#N/A	#N/A
561	1_2-di-(9Z_12Z-octadecadienoyl)-sn-glycero-3-phosphoserine	LMGP03010016	Phosphatidylserines	#N/A	#N/A	#N/A	#N/A	#N/A	#N/A	#N/A	#N/A	#N/A	#N/A	#N/A	#N/A	#N/A	#N/A	#N/A	#N/A	#N/A	#N/A	#N/A	#N/A	#N/A	#N/A	#N/A	#N/A	#N/A	#N/A	#N/A	#N/A	#N/A	#N/A	#N/A	#N/A	#N/A	#N/A	#N/A	#N/A	#N/A	#N/A	#N/A	#N/A	#N/A	#N/A	#N/A	#N/A	#N/A	#N/A
562	1_2-di-(9Z-octadecenoyl)-sn-glycero-3-phosphoserine	LMGP03010013	Phosphatidylserines	#N/A	#N/A	#N/A	#N/A	#N/A	#N/A	#N/A	#N/A	#N/A	#N/A	#N/A	#N/A	#N/A	#N/A	#N/A	#N/A	#N/A	#N/A	#N/A	#N/A	#N/A	#N/A	#N/A	#N/A	#N/A	#N/A	#N/A	#N/A	#N/A	#N/A	#N/A	#N/A	#N/A	#N/A	#N/A	#N/A	#N/A	#N/A	#N/A	#N/A	#N/A	#N/A	#N/A	#N/A	#N/A	#N/A
563	1-tridecanoyl-sn-glycero-3-phosphoserine	LMGP03050005	Phosphatidylserines	#N/A	#N/A	#N/A	#N/A	#N/A	#N/A	#N/A	#N/A	#N/A	#N/A	#N/A	#N/A	#N/A	#N/A	#N/A	#N/A	#N/A	#N/A	#N/A	#N/A	#N/A	#N/A	#N/A	#N/A	#N/A	#N/A	#N/A	#N/A	#N/A	#N/A	#N/A	#N/A	#N/A	#N/A	#N/A	#N/A	#N/A	#N/A	#N/A	#N/A	#N/A	#N/A	#N/A	#N/A	#N/A	#N/A
564	1-octadecanoyl-2-(4Z_7Z_10Z_13Z_16Z_19Z-docosahexaenoyl)-sn-glycero-3-phosphoserine	LMGP03010040	Phosphatidylserines	#N/A	#N/A	#N/A	#N/A	#N/A	#N/A	#N/A	#N/A	#N/A	#N/A	#N/A	#N/A	#N/A	#N/A	#N/A	#N/A	#N/A	#N/A	#N/A	#N/A	#N/A	#N/A	#N/A	#N/A	#N/A	#N/A	#N/A	#N/A	#N/A	#N/A	#N/A	#N/A	#N/A	#N/A	#N/A	#N/A	#N/A	#N/A	#N/A	#N/A	#N/A	#N/A	#N/A	#N/A	#N/A	#N/A
565	1-dodecanoyl-2-tridecanoyl-sn-glycero-3-phosphoserine (ammonium salt)	LMGP03010001	Phosphatidylserines	#N/A	#N/A	#N/A	#N/A	#N/A	#N/A	#N/A	#N/A	#N/A	#N/A	#N/A	#N/A	#N/A	#N/A	#N/A	#N/A	#N/A	#N/A	#N/A	#N/A	#N/A	#N/A	#N/A	#N/A	#N/A	#N/A	#N/A	#N/A	#N/A	#N/A	#N/A	#N/A	#N/A	#N/A	#N/A	#N/A	#N/A	#N/A	#N/A	#N/A	#N/A	#N/A	#N/A	#N/A	#N/A	#N/A
566	Sphingosine	C00319	Sphingolipid biosynthesis	300.289	2.134	[M+H]+	67588.4	52731.3	69333.9	48580.7	45637.1	85163.4	54618.1	83735.9	58980.3	148634	38052.9	51663.1	65711.3	58916.8	62661	44438.9	57784	47761.9	65555	133276	47515.5	111851	79168.6	45720.2	164104	35347.9	45191.4	50886.2	86753.3	256759	58142.8	49612.1	155563	49509.9	25427.6	38662.9	27913.2	55892.1	60134.4	47758.1	50644.6	60096.8	50544.7
567	Sphingosine 1-phosphate	C06124	Sphingolipid biosynthesis	378.242	3.857	[M-H]-	63669.8	74689.8	111399	94731.3	78688.5	101890	110702	119316	75120.4	103353	76076.4	81789.6	57620.4	75437.6	120204	85150.7	78939	101024	95124.6	64696.2	115506	90128.4	101425	95913.1	86572.2	60083.3	76746.1	92570.7	83227.6	86372	78790.5	79398.2	65366.7	110608	76870.3	88427	70656.4	99724.2	58354.6	69807	89479	120676	118268
568	Sphinganine 1-phosphate	C01120	Sphingolipid biosynthesis	#N/A	#N/A	#N/A	#N/A	#N/A	#N/A	#N/A	#N/A	#N/A	#N/A	#N/A	#N/A	#N/A	#N/A	#N/A	#N/A	#N/A	#N/A	#N/A	#N/A	#N/A	#N/A	#N/A	#N/A	#N/A	#N/A	#N/A	#N/A	#N/A	#N/A	#N/A	#N/A	#N/A	#N/A	#N/A	#N/A	#N/A	#N/A	#N/A	#N/A	#N/A	#N/A	#N/A	#N/A	#N/A	#N/A
569	Biliverdin	C00500	Heme metabolism	#N/A	#N/A	#N/A	#N/A	#N/A	#N/A	#N/A	#N/A	#N/A	#N/A	#N/A	#N/A	#N/A	#N/A	#N/A	#N/A	#N/A	#N/A	#N/A	#N/A	#N/A	#N/A	#N/A	#N/A	#N/A	#N/A	#N/A	#N/A	#N/A	#N/A	#N/A	#N/A	#N/A	#N/A	#N/A	#N/A	#N/A	#N/A	#N/A	#N/A	#N/A	#N/A	#N/A	#N/A	#N/A	#N/A
570	Bilirubin	C00486	Heme metabolism	#N/A	#N/A	#N/A	#N/A	#N/A	#N/A	#N/A	#N/A	#N/A	#N/A	#N/A	#N/A	#N/A	#N/A	#N/A	#N/A	#N/A	#N/A	#N/A	#N/A	#N/A	#N/A	#N/A	#N/A	#N/A	#N/A	#N/A	#N/A	#N/A	#N/A	#N/A	#N/A	#N/A	#N/A	#N/A	#N/A	#N/A	#N/A	#N/A	#N/A	#N/A	#N/A	#N/A	#N/A	#N/A	#N/A
571	Hemine	C06767	Heme metabolism	#N/A	#N/A	#N/A	#N/A	#N/A	#N/A	#N/A	#N/A	#N/A	#N/A	#N/A	#N/A	#N/A	#N/A	#N/A	#N/A	#N/A	#N/A	#N/A	#N/A	#N/A	#N/A	#N/A	#N/A	#N/A	#N/A	#N/A	#N/A	#N/A	#N/A	#N/A	#N/A	#N/A	#N/A	#N/A	#N/A	#N/A	#N/A	#N/A	#N/A	#N/A	#N/A	#N/A	#N/A	#N/A	#N/A
572	hippurate	C01586	Tentative Xenobiotics	178.05	1.765	[M-H]-	155000	648467	1.00751e+06	207177	1.13462e+06	342977	1.35701e+06	118495	1.74312e+06	590675	133123	23711	11958027	702664	185881	678778	1002638	188401	116354	416732	731793	191017	977345	567859	488224	429458	341903	202112	482144	316212	899129	152845	654066	63049.7	538960	485154	474935	802437	875456	828640	2.2695e+06	534226	118464
573	methyl catechol	C06730	Tentative Xenobiotics	#N/A	#N/A	#N/A	#N/A	#N/A	#N/A	#N/A	#N/A	#N/A	#N/A	#N/A	#N/A	#N/A	#N/A	#N/A	#N/A	#N/A	#N/A	#N/A	#N/A	#N/A	#N/A	#N/A	#N/A	#N/A	#N/A	#N/A	#N/A	#N/A	#N/A	#N/A	#N/A	#N/A	#N/A	#N/A	#N/A	#N/A	#N/A	#N/A	#N/A	#N/A	#N/A	#N/A	#N/A	#N/A	#N/A
574	benzoate	C00180	Tentative Xenobiotics	#N/A	#N/A	#N/A	#N/A	#N/A	#N/A	#N/A	#N/A	#N/A	#N/A	#N/A	#N/A	#N/A	#N/A	#N/A	#N/A	#N/A	#N/A	#N/A	#N/A	#N/A	#N/A	#N/A	#N/A	#N/A	#N/A	#N/A	#N/A	#N/A	#N/A	#N/A	#N/A	#N/A	#N/A	#N/A	#N/A	#N/A	#N/A	#N/A	#N/A	#N/A	#N/A	#N/A	#N/A	#N/A	#N/A
575	cresol	C01467	Bacterial metabolites	107.049	1.744	[M-H]-	21266.2	10817.9	12503.2	6258.58	30425.7	34997.6	17628.2	10449.6	12582.3	9080.62	9459.02	19594.6	5569.45	19580	12540.6	21184	11759.6	5334.55	9422.25	19172	18397.4	26726.7	42563.6	11279.2	80757.9	11582.9	20775.6	9565.55	6883.17	17792.5	7487.94	7321.89	226951	8568.33	6457.04	14149.8	24524.9	15052.8	7477.01	21990.2	21302.3	4463.28	6009.96
576	trimethylamineoxide	C01104	Bacterial metabolites	#N/A	#N/A	#N/A	#N/A	#N/A	#N/A	#N/A	#N/A	#N/A	#N/A	#N/A	#N/A	#N/A	#N/A	#N/A	#N/A	#N/A	#N/A	#N/A	#N/A	#N/A	#N/A	#N/A	#N/A	#N/A	#N/A	#N/A	#N/A	#N/A	#N/A	#N/A	#N/A	#N/A	#N/A	#N/A	#N/A	#N/A	#N/A	#N/A	#N/A	#N/A	#N/A	#N/A	#N/A	#N/A	#N/A
577	4-Imidazolone-5-propanoate	C03680	Bacterial metabolites	157.061	0.71	[M+H]+	135476	189362	54530.4	177502	172298	97157.7	60335.1	52310.8	154398	100663	98287.1	21331.6	32814.9	135973	124337	77685.5	58602.8	68047.9	77620.9	151760	61986	138212	137928	128058	54671.7	58854.8	64335.4	186243	82292.9	98911	88536	65415.5	148075	124922	105024	40677.7	259605	111636	74632.6	128975	93437.5	110840	64465.5
578	phenylacetylglutamine	C04148	Tentative Amino acids assignments	265.118	1.81	[M+H]+	304906	566216	53385.5	420711	290936	506553	134801	593585	220879	518060	1.33839e+06	551509	696541	798917	411988	451046	133654	108279	108688	417152	81664.6	182624	381124	143409	335169	32742.8	342539	116725	412149	345045	1.11728e+06	220242	134102	296129	492067	110519	206641	113725	154436	157847	185300	370987	103294
579	phenyllactate (PLA)	C05607	Tentative Amino acids assignments	#N/A	#N/A	#N/A	#N/A	#N/A	#N/A	#N/A	#N/A	#N/A	#N/A	#N/A	#N/A	#N/A	#N/A	#N/A	#N/A	#N/A	#N/A	#N/A	#N/A	#N/A	#N/A	#N/A	#N/A	#N/A	#N/A	#N/A	#N/A	#N/A	#N/A	#N/A	#N/A	#N/A	#N/A	#N/A	#N/A	#N/A	#N/A	#N/A	#N/A	#N/A	#N/A	#N/A	#N/A	#N/A	#N/A
580	pipecolate	C00408	Tentative Amino acids assignments	#N/A	#N/A	#N/A	#N/A	#N/A	#N/A	#N/A	#N/A	#N/A	#N/A	#N/A	#N/A	#N/A	#N/A	#N/A	#N/A	#N/A	#N/A	#N/A	#N/A	#N/A	#N/A	#N/A	#N/A	#N/A	#N/A	#N/A	#N/A	#N/A	#N/A	#N/A	#N/A	#N/A	#N/A	#N/A	#N/A	#N/A	#N/A	#N/A	#N/A	#N/A	#N/A	#N/A	#N/A	#N/A	#N/A
581	S-lactoylglutathione	C03451	Tentative Amino acids assignments	#N/A	#N/A	#N/A	#N/A	#N/A	#N/A	#N/A	#N/A	#N/A	#N/A	#N/A	#N/A	#N/A	#N/A	#N/A	#N/A	#N/A	#N/A	#N/A	#N/A	#N/A	#N/A	#N/A	#N/A	#N/A	#N/A	#N/A	#N/A	#N/A	#N/A	#N/A	#N/A	#N/A	#N/A	#N/A	#N/A	#N/A	#N/A	#N/A	#N/A	#N/A	#N/A	#N/A	#N/A	#N/A	#N/A
582	N-Acetyl-leucyl-leucine	C11333	Tentative Amino acids assignments	#N/A	#N/A	#N/A	#N/A	#N/A	#N/A	#N/A	#N/A	#N/A	#N/A	#N/A	#N/A	#N/A	#N/A	#N/A	#N/A	#N/A	#N/A	#N/A	#N/A	#N/A	#N/A	#N/A	#N/A	#N/A	#N/A	#N/A	#N/A	#N/A	#N/A	#N/A	#N/A	#N/A	#N/A	#N/A	#N/A	#N/A	#N/A	#N/A	#N/A	#N/A	#N/A	#N/A	#N/A	#N/A	#N/A
583	N6-Methyl-L-lysine	C02728	Tentative Amino acids assignments	161.128	0.673	[M+H]+	164821	955168	992393	775099	200865	174297	786819	227661	463222	636760	769967	541278	771374	640611	221510	159071	158869	133012	802497	153218	186293	197422	181068	765988	143434	697175	128219	125658	1.09021e+06	578487	166124	808287	187828	122388	778762	866488	105701	195409	415995	787463	187583	125009	448335
584	Catechin	C17590	Stimulating/Exogenous compounds	#N/A	#N/A	#N/A	#N/A	#N/A	#N/A	#N/A	#N/A	#N/A	#N/A	#N/A	#N/A	#N/A	#N/A	#N/A	#N/A	#N/A	#N/A	#N/A	#N/A	#N/A	#N/A	#N/A	#N/A	#N/A	#N/A	#N/A	#N/A	#N/A	#N/A	#N/A	#N/A	#N/A	#N/A	#N/A	#N/A	#N/A	#N/A	#N/A	#N/A	#N/A	#N/A	#N/A	#N/A	#N/A	#N/A
585	Theobromine	C07480	Stimulating/Exogenous compounds	#N/A	#N/A	#N/A	#N/A	#N/A	#N/A	#N/A	#N/A	#N/A	#N/A	#N/A	#N/A	#N/A	#N/A	#N/A	#N/A	#N/A	#N/A	#N/A	#N/A	#N/A	#N/A	#N/A	#N/A	#N/A	#N/A	#N/A	#N/A	#N/A	#N/A	#N/A	#N/A	#N/A	#N/A	#N/A	#N/A	#N/A	#N/A	#N/A	#N/A	#N/A	#N/A	#N/A	#N/A	#N/A	#N/A
586	1-Methylxanthine	C16358	Stimulating/Exogenous compounds	#N/A	#N/A	#N/A	#N/A	#N/A	#N/A	#N/A	#N/A	#N/A	#N/A	#N/A	#N/A	#N/A	#N/A	#N/A	#N/A	#N/A	#N/A	#N/A	#N/A	#N/A	#N/A	#N/A	#N/A	#N/A	#N/A	#N/A	#N/A	#N/A	#N/A	#N/A	#N/A	#N/A	#N/A	#N/A	#N/A	#N/A	#N/A	#N/A	#N/A	#N/A	#N/A	#N/A	#N/A	#N/A	#N/A
587	Caffeine	C07481	Stimulating/Exogenous compounds	195.088	1.812	[M+H]+	2797212	897456	3068972	2.62165e+06	1.98009e+06	2.30644e+06	3.25601e+06	81412.6	73854.8	65045.4	60877.3	446059	51551.5	2.39092e+06	9538341	142577	179362	763522	2.22149e+06	3.30134e+06	334776	2.02139e+06	111928	248804	1668850	294273	2.36946e+06	298255	824357	3.4473e+06	3005192	1.44734e+06	1.99356e+06	1.16883e+06	1728327	1417186	2401336	1.4718e+06	5389638	1.14963e+06	3.07811e+06	6736442	505179
588	Quercetin	C00389	Stimulating/Exogenous compounds	#N/A	#N/A	#N/A	#N/A	#N/A	#N/A	#N/A	#N/A	#N/A	#N/A	#N/A	#N/A	#N/A	#N/A	#N/A	#N/A	#N/A	#N/A	#N/A	#N/A	#N/A	#N/A	#N/A	#N/A	#N/A	#N/A	#N/A	#N/A	#N/A	#N/A	#N/A	#N/A	#N/A	#N/A	#N/A	#N/A	#N/A	#N/A	#N/A	#N/A	#N/A	#N/A	#N/A	#N/A	#N/A	#N/A
589	Oxyresveratrol	C10273	Stimulating/Exogenous compounds	#N/A	#N/A	#N/A	#N/A	#N/A	#N/A	#N/A	#N/A	#N/A	#N/A	#N/A	#N/A	#N/A	#N/A	#N/A	#N/A	#N/A	#N/A	#N/A	#N/A	#N/A	#N/A	#N/A	#N/A	#N/A	#N/A	#N/A	#N/A	#N/A	#N/A	#N/A	#N/A	#N/A	#N/A	#N/A	#N/A	#N/A	#N/A	#N/A	#N/A	#N/A	#N/A	#N/A	#N/A	#N/A	#N/A
590	Riboflavin	C00255	Stimulating/Exogenous compounds	377.146	1.825	[M+H]+	146478	214689	103113	89657.2	93093.1	77065.9	123647	106944	75710.2	82652.8	162417	173224	435764	132082	124187	186530	121013	92271.4	91875.1	144949	99958.2	120446	101548	103085	124663	306926	106372	81536.7	107330	92708.5	190316	90507.1	94694.1	105506	95439.8	100852	92592.2	97579.6	191087	87421.4	95205.1	136430	119601
591	Biotin	C00120	Other	245.097	0.708	[M+H]+	45139.9	151681	54482.1	94906.2	85196.8	195646	125325	182713	71528.1	87710.9	51420	53705.2	108627	115055	108526	105756	102018	82206.2	208389	155635	105163	104919	145703	53789.3	150199	78411.4	109774	163314	16625.3	53001.8	121585	56465.8	217161	196152	132413	121216	52984.4	103821	29409.3	123373	84446	95923.8	138398
592	Acetyl phosphate	C00227	Other	#N/A	#N/A	#N/A	#N/A	#N/A	#N/A	#N/A	#N/A	#N/A	#N/A	#N/A	#N/A	#N/A	#N/A	#N/A	#N/A	#N/A	#N/A	#N/A	#N/A	#N/A	#N/A	#N/A	#N/A	#N/A	#N/A	#N/A	#N/A	#N/A	#N/A	#N/A	#N/A	#N/A	#N/A	#N/A	#N/A	#N/A	#N/A	#N/A	#N/A	#N/A	#N/A	#N/A	#N/A	#N/A	#N/A
593	1-Hydroxy-2-aminoethylphosphonate	C05678	Other	#N/A	#N/A	#N/A	#N/A	#N/A	#N/A	#N/A	#N/A	#N/A	#N/A	#N/A	#N/A	#N/A	#N/A	#N/A	#N/A	#N/A	#N/A	#N/A	#N/A	#N/A	#N/A	#N/A	#N/A	#N/A	#N/A	#N/A	#N/A	#N/A	#N/A	#N/A	#N/A	#N/A	#N/A	#N/A	#N/A	#N/A	#N/A	#N/A	#N/A	#N/A	#N/A	#N/A	#N/A	#N/A	#N/A
594	N5-Methyl-L-glutamine	C03153	Other	#N/A	#N/A	#N/A	#N/A	#N/A	#N/A	#N/A	#N/A	#N/A	#N/A	#N/A	#N/A	#N/A	#N/A	#N/A	#N/A	#N/A	#N/A	#N/A	#N/A	#N/A	#N/A	#N/A	#N/A	#N/A	#N/A	#N/A	#N/A	#N/A	#N/A	#N/A	#N/A	#N/A	#N/A	#N/A	#N/A	#N/A	#N/A	#N/A	#N/A	#N/A	#N/A	#N/A	#N/A	#N/A	#N/A
595	2-Methyleneglutarate	C02930	Other	#N/A	#N/A	#N/A	#N/A	#N/A	#N/A	#N/A	#N/A	#N/A	#N/A	#N/A	#N/A	#N/A	#N/A	#N/A	#N/A	#N/A	#N/A	#N/A	#N/A	#N/A	#N/A	#N/A	#N/A	#N/A	#N/A	#N/A	#N/A	#N/A	#N/A	#N/A	#N/A	#N/A	#N/A	#N/A	#N/A	#N/A	#N/A	#N/A	#N/A	#N/A	#N/A	#N/A	#N/A	#N/A	#N/A
596	6-Pyruvoyltetrahydropterin	C03684	Other	#N/A	#N/A	#N/A	#N/A	#N/A	#N/A	#N/A	#N/A	#N/A	#N/A	#N/A	#N/A	#N/A	#N/A	#N/A	#N/A	#N/A	#N/A	#N/A	#N/A	#N/A	#N/A	#N/A	#N/A	#N/A	#N/A	#N/A	#N/A	#N/A	#N/A	#N/A	#N/A	#N/A	#N/A	#N/A	#N/A	#N/A	#N/A	#N/A	#N/A	#N/A	#N/A	#N/A	#N/A	#N/A	#N/A
597	6-Lactoyl-5-6-7-8-tetrahydropterin	C04244	Other	#N/A	#N/A	#N/A	#N/A	#N/A	#N/A	#N/A	#N/A	#N/A	#N/A	#N/A	#N/A	#N/A	#N/A	#N/A	#N/A	#N/A	#N/A	#N/A	#N/A	#N/A	#N/A	#N/A	#N/A	#N/A	#N/A	#N/A	#N/A	#N/A	#N/A	#N/A	#N/A	#N/A	#N/A	#N/A	#N/A	#N/A	#N/A	#N/A	#N/A	#N/A	#N/A	#N/A	#N/A	#N/A	#N/A
598	4-Aminobenzoate	C00568	Other	#N/A	#N/A	#N/A	#N/A	#N/A	#N/A	#N/A	#N/A	#N/A	#N/A	#N/A	#N/A	#N/A	#N/A	#N/A	#N/A	#N/A	#N/A	#N/A	#N/A	#N/A	#N/A	#N/A	#N/A	#N/A	#N/A	#N/A	#N/A	#N/A	#N/A	#N/A	#N/A	#N/A	#N/A	#N/A	#N/A	#N/A	#N/A	#N/A	#N/A	#N/A	#N/A	#N/A	#N/A	#N/A	#N/A
599	Methylenediurea	C06381	Other	#N/A	#N/A	#N/A	#N/A	#N/A	#N/A	#N/A	#N/A	#N/A	#N/A	#N/A	#N/A	#N/A	#N/A	#N/A	#N/A	#N/A	#N/A	#N/A	#N/A	#N/A	#N/A	#N/A	#N/A	#N/A	#N/A	#N/A	#N/A	#N/A	#N/A	#N/A	#N/A	#N/A	#N/A	#N/A	#N/A	#N/A	#N/A	#N/A	#N/A	#N/A	#N/A	#N/A	#N/A	#N/A	#N/A
600	beta-Butoxyethyl nicotinate	C13138	Other	#N/A	#N/A	#N/A	#N/A	#N/A	#N/A	#N/A	#N/A	#N/A	#N/A	#N/A	#N/A	#N/A	#N/A	#N/A	#N/A	#N/A	#N/A	#N/A	#N/A	#N/A	#N/A	#N/A	#N/A	#N/A	#N/A	#N/A	#N/A	#N/A	#N/A	#N/A	#N/A	#N/A	#N/A	#N/A	#N/A	#N/A	#N/A	#N/A	#N/A	#N/A	#N/A	#N/A	#N/A	#N/A	#N/A
601	3-Oxalomalate	C01990	Other	#N/A	#N/A	#N/A	#N/A	#N/A	#N/A	#N/A	#N/A	#N/A	#N/A	#N/A	#N/A	#N/A	#N/A	#N/A	#N/A	#N/A	#N/A	#N/A	#N/A	#N/A	#N/A	#N/A	#N/A	#N/A	#N/A	#N/A	#N/A	#N/A	#N/A	#N/A	#N/A	#N/A	#N/A	#N/A	#N/A	#N/A	#N/A	#N/A	#N/A	#N/A	#N/A	#N/A	#N/A	#N/A	#N/A
602	2-Deoxy-alpha-D-glucoside	C03573	Other	#N/A	#N/A	#N/A	#N/A	#N/A	#N/A	#N/A	#N/A	#N/A	#N/A	#N/A	#N/A	#N/A	#N/A	#N/A	#N/A	#N/A	#N/A	#N/A	#N/A	#N/A	#N/A	#N/A	#N/A	#N/A	#N/A	#N/A	#N/A	#N/A	#N/A	#N/A	#N/A	#N/A	#N/A	#N/A	#N/A	#N/A	#N/A	#N/A	#N/A	#N/A	#N/A	#N/A	#N/A	#N/A	#N/A
603	cis-p-Coumarate	C06738	Other	#N/A	#N/A	#N/A	#N/A	#N/A	#N/A	#N/A	#N/A	#N/A	#N/A	#N/A	#N/A	#N/A	#N/A	#N/A	#N/A	#N/A	#N/A	#N/A	#N/A	#N/A	#N/A	#N/A	#N/A	#N/A	#N/A	#N/A	#N/A	#N/A	#N/A	#N/A	#N/A	#N/A	#N/A	#N/A	#N/A	#N/A	#N/A	#N/A	#N/A	#N/A	#N/A	#N/A	#N/A	#N/A	#N/A
604	N-Acyl-D-mannosaminolactone	C03792	Other	#N/A	#N/A	#N/A	#N/A	#N/A	#N/A	#N/A	#N/A	#N/A	#N/A	#N/A	#N/A	#N/A	#N/A	#N/A	#N/A	#N/A	#N/A	#N/A	#N/A	#N/A	#N/A	#N/A	#N/A	#N/A	#N/A	#N/A	#N/A	#N/A	#N/A	#N/A	#N/A	#N/A	#N/A	#N/A	#N/A	#N/A	#N/A	#N/A	#N/A	#N/A	#N/A	#N/A	#N/A	#N/A	#N/A
605	S-Formylglutathione	C01031	Other	#N/A	#N/A	#N/A	#N/A	#N/A	#N/A	#N/A	#N/A	#N/A	#N/A	#N/A	#N/A	#N/A	#N/A	#N/A	#N/A	#N/A	#N/A	#N/A	#N/A	#N/A	#N/A	#N/A	#N/A	#N/A	#N/A	#N/A	#N/A	#N/A	#N/A	#N/A	#N/A	#N/A	#N/A	#N/A	#N/A	#N/A	#N/A	#N/A	#N/A	#N/A	#N/A	#N/A	#N/A	#N/A	#N/A
606	Diallyl sulfide	C08370	Other	#N/A	#N/A	#N/A	#N/A	#N/A	#N/A	#N/A	#N/A	#N/A	#N/A	#N/A	#N/A	#N/A	#N/A	#N/A	#N/A	#N/A	#N/A	#N/A	#N/A	#N/A	#N/A	#N/A	#N/A	#N/A	#N/A	#N/A	#N/A	#N/A	#N/A	#N/A	#N/A	#N/A	#N/A	#N/A	#N/A	#N/A	#N/A	#N/A	#N/A	#N/A	#N/A	#N/A	#N/A	#N/A	#N/A
607	Shikimate 3-phosphate	C03175	Other	#N/A	#N/A	#N/A	#N/A	#N/A	#N/A	#N/A	#N/A	#N/A	#N/A	#N/A	#N/A	#N/A	#N/A	#N/A	#N/A	#N/A	#N/A	#N/A	#N/A	#N/A	#N/A	#N/A	#N/A	#N/A	#N/A	#N/A	#N/A	#N/A	#N/A	#N/A	#N/A	#N/A	#N/A	#N/A	#N/A	#N/A	#N/A	#N/A	#N/A	#N/A	#N/A	#N/A	#N/A	#N/A	#N/A
608	D-glucono-1,5-lactone	C00198	Other	#N/A	#N/A	#N/A	#N/A	#N/A	#N/A	#N/A	#N/A	#N/A	#N/A	#N/A	#N/A	#N/A	#N/A	#N/A	#N/A	#N/A	#N/A	#N/A	#N/A	#N/A	#N/A	#N/A	#N/A	#N/A	#N/A	#N/A	#N/A	#N/A	#N/A	#N/A	#N/A	#N/A	#N/A	#N/A	#N/A	#N/A	#N/A	#N/A	#N/A	#N/A	#N/A	#N/A	#N/A	#N/A	#N/A
609	2-Dehydro-3-deoxy-D-glucarate	C03921	Other	#N/A	#N/A	#N/A	#N/A	#N/A	#N/A	#N/A	#N/A	#N/A	#N/A	#N/A	#N/A	#N/A	#N/A	#N/A	#N/A	#N/A	#N/A	#N/A	#N/A	#N/A	#N/A	#N/A	#N/A	#N/A	#N/A	#N/A	#N/A	#N/A	#N/A	#N/A	#N/A	#N/A	#N/A	#N/A	#N/A	#N/A	#N/A	#N/A	#N/A	#N/A	#N/A	#N/A	#N/A	#N/A	#N/A
610	Poly-gamma-D-glutamate	C05723	Other	#N/A	#N/A	#N/A	#N/A	#N/A	#N/A	#N/A	#N/A	#N/A	#N/A	#N/A	#N/A	#N/A	#N/A	#N/A	#N/A	#N/A	#N/A	#N/A	#N/A	#N/A	#N/A	#N/A	#N/A	#N/A	#N/A	#N/A	#N/A	#N/A	#N/A	#N/A	#N/A	#N/A	#N/A	#N/A	#N/A	#N/A	#N/A	#N/A	#N/A	#N/A	#N/A	#N/A	#N/A	#N/A	#N/A
611	Dihydroflavonol	C15570	Other	#N/A	#N/A	#N/A	#N/A	#N/A	#N/A	#N/A	#N/A	#N/A	#N/A	#N/A	#N/A	#N/A	#N/A	#N/A	#N/A	#N/A	#N/A	#N/A	#N/A	#N/A	#N/A	#N/A	#N/A	#N/A	#N/A	#N/A	#N/A	#N/A	#N/A	#N/A	#N/A	#N/A	#N/A	#N/A	#N/A	#N/A	#N/A	#N/A	#N/A	#N/A	#N/A	#N/A	#N/A	#N/A	#N/A
612	Catechol	C00090	Other	#N/A	#N/A	#N/A	#N/A	#N/A	#N/A	#N/A	#N/A	#N/A	#N/A	#N/A	#N/A	#N/A	#N/A	#N/A	#N/A	#N/A	#N/A	#N/A	#N/A	#N/A	#N/A	#N/A	#N/A	#N/A	#N/A	#N/A	#N/A	#N/A	#N/A	#N/A	#N/A	#N/A	#N/A	#N/A	#N/A	#N/A	#N/A	#N/A	#N/A	#N/A	#N/A	#N/A	#N/A	#N/A	#N/A
613	Ferric gluconate	C13511	Other	#N/A	#N/A	#N/A	#N/A	#N/A	#N/A	#N/A	#N/A	#N/A	#N/A	#N/A	#N/A	#N/A	#N/A	#N/A	#N/A	#N/A	#N/A	#N/A	#N/A	#N/A	#N/A	#N/A	#N/A	#N/A	#N/A	#N/A	#N/A	#N/A	#N/A	#N/A	#N/A	#N/A	#N/A	#N/A	#N/A	#N/A	#N/A	#N/A	#N/A	#N/A	#N/A	#N/A	#N/A	#N/A	#N/A
614	Catechin	C17590	Other	#N/A	#N/A	#N/A	#N/A	#N/A	#N/A	#N/A	#N/A	#N/A	#N/A	#N/A	#N/A	#N/A	#N/A	#N/A	#N/A	#N/A	#N/A	#N/A	#N/A	#N/A	#N/A	#N/A	#N/A	#N/A	#N/A	#N/A	#N/A	#N/A	#N/A	#N/A	#N/A	#N/A	#N/A	#N/A	#N/A	#N/A	#N/A	#N/A	#N/A	#N/A	#N/A	#N/A	#N/A	#N/A	#N/A
615	6-Thioxanthine 5--monophosphate	C16618	Other	#N/A	#N/A	#N/A	#N/A	#N/A	#N/A	#N/A	#N/A	#N/A	#N/A	#N/A	#N/A	#N/A	#N/A	#N/A	#N/A	#N/A	#N/A	#N/A	#N/A	#N/A	#N/A	#N/A	#N/A	#N/A	#N/A	#N/A	#N/A	#N/A	#N/A	#N/A	#N/A	#N/A	#N/A	#N/A	#N/A	#N/A	#N/A	#N/A	#N/A	#N/A	#N/A	#N/A	#N/A	#N/A	#N/A
616	Deoxyribose triphosphate	C12347	Other	#N/A	#N/A	#N/A	#N/A	#N/A	#N/A	#N/A	#N/A	#N/A	#N/A	#N/A	#N/A	#N/A	#N/A	#N/A	#N/A	#N/A	#N/A	#N/A	#N/A	#N/A	#N/A	#N/A	#N/A	#N/A	#N/A	#N/A	#N/A	#N/A	#N/A	#N/A	#N/A	#N/A	#N/A	#N/A	#N/A	#N/A	#N/A	#N/A	#N/A	#N/A	#N/A	#N/A	#N/A	#N/A	#N/A
617	D-Ribitol 5-phosphate	C01068	Other	#N/A	#N/A	#N/A	#N/A	#N/A	#N/A	#N/A	#N/A	#N/A	#N/A	#N/A	#N/A	#N/A	#N/A	#N/A	#N/A	#N/A	#N/A	#N/A	#N/A	#N/A	#N/A	#N/A	#N/A	#N/A	#N/A	#N/A	#N/A	#N/A	#N/A	#N/A	#N/A	#N/A	#N/A	#N/A	#N/A	#N/A	#N/A	#N/A	#N/A	#N/A	#N/A	#N/A	#N/A	#N/A	#N/A
618	Riboflavin	C00255	Other	377.146	1.825	[M+H]+	146478	214689	103113	89657.2	93093.1	77065.9	123647	106944	75710.2	82652.8	162417	173224	435764	132082	124187	186530	121013	92271.4	91875.1	144949	99958.2	120446	101548	103085	124663	306926	106372	81536.7	107330	92708.5	190316	90507.1	94694.1	105506	95439.8	100852	92592.2	97579.6	191087	87421.4	95205.1	136430	119601
619	Fe(III)dicitrate	C06229	Other	#N/A	#N/A	#N/A	#N/A	#N/A	#N/A	#N/A	#N/A	#N/A	#N/A	#N/A	#N/A	#N/A	#N/A	#N/A	#N/A	#N/A	#N/A	#N/A	#N/A	#N/A	#N/A	#N/A	#N/A	#N/A	#N/A	#N/A	#N/A	#N/A	#N/A	#N/A	#N/A	#N/A	#N/A	#N/A	#N/A	#N/A	#N/A	#N/A	#N/A	#N/A	#N/A	#N/A	#N/A	#N/A	#N/A
620	Glucosinolate	C17260	Other	#N/A	#N/A	#N/A	#N/A	#N/A	#N/A	#N/A	#N/A	#N/A	#N/A	#N/A	#N/A	#N/A	#N/A	#N/A	#N/A	#N/A	#N/A	#N/A	#N/A	#N/A	#N/A	#N/A	#N/A	#N/A	#N/A	#N/A	#N/A	#N/A	#N/A	#N/A	#N/A	#N/A	#N/A	#N/A	#N/A	#N/A	#N/A	#N/A	#N/A	#N/A	#N/A	#N/A	#N/A	#N/A	#N/A
621	Succinyl sulfathiazole	C11745	Other	#N/A	#N/A	#N/A	#N/A	#N/A	#N/A	#N/A	#N/A	#N/A	#N/A	#N/A	#N/A	#N/A	#N/A	#N/A	#N/A	#N/A	#N/A	#N/A	#N/A	#N/A	#N/A	#N/A	#N/A	#N/A	#N/A	#N/A	#N/A	#N/A	#N/A	#N/A	#N/A	#N/A	#N/A	#N/A	#N/A	#N/A	#N/A	#N/A	#N/A	#N/A	#N/A	#N/A	#N/A	#N/A	#N/A
622	D-Ribose 5-diphosphate	C01095	Other	#N/A	#N/A	#N/A	#N/A	#N/A	#N/A	#N/A	#N/A	#N/A	#N/A	#N/A	#N/A	#N/A	#N/A	#N/A	#N/A	#N/A	#N/A	#N/A	#N/A	#N/A	#N/A	#N/A	#N/A	#N/A	#N/A	#N/A	#N/A	#N/A	#N/A	#N/A	#N/A	#N/A	#N/A	#N/A	#N/A	#N/A	#N/A	#N/A	#N/A	#N/A	#N/A	#N/A	#N/A	#N/A	#N/A
623	Thioredoxin	C00342	Other	#N/A	#N/A	#N/A	#N/A	#N/A	#N/A	#N/A	#N/A	#N/A	#N/A	#N/A	#N/A	#N/A	#N/A	#N/A	#N/A	#N/A	#N/A	#N/A	#N/A	#N/A	#N/A	#N/A	#N/A	#N/A	#N/A	#N/A	#N/A	#N/A	#N/A	#N/A	#N/A	#N/A	#N/A	#N/A	#N/A	#N/A	#N/A	#N/A	#N/A	#N/A	#N/A	#N/A	#N/A	#N/A	#N/A
624	Thioredoxin disulfide	C00343	Other	#N/A	#N/A	#N/A	#N/A	#N/A	#N/A	#N/A	#N/A	#N/A	#N/A	#N/A	#N/A	#N/A	#N/A	#N/A	#N/A	#N/A	#N/A	#N/A	#N/A	#N/A	#N/A	#N/A	#N/A	#N/A	#N/A	#N/A	#N/A	#N/A	#N/A	#N/A	#N/A	#N/A	#N/A	#N/A	#N/A	#N/A	#N/A	#N/A	#N/A	#N/A	#N/A	#N/A	#N/A	#N/A	#N/A
625	alpha-N-Peptidyl-L-glutamate	C03904	Other	#N/A	#N/A	#N/A	#N/A	#N/A	#N/A	#N/A	#N/A	#N/A	#N/A	#N/A	#N/A	#N/A	#N/A	#N/A	#N/A	#N/A	#N/A	#N/A	#N/A	#N/A	#N/A	#N/A	#N/A	#N/A	#N/A	#N/A	#N/A	#N/A	#N/A	#N/A	#N/A	#N/A	#N/A	#N/A	#N/A	#N/A	#N/A	#N/A	#N/A	#N/A	#N/A	#N/A	#N/A	#N/A	#N/A
626	D-Alanyl-alanyl-poly(glycerolphosphate)	C04457	Other	#N/A	#N/A	#N/A	#N/A	#N/A	#N/A	#N/A	#N/A	#N/A	#N/A	#N/A	#N/A	#N/A	#N/A	#N/A	#N/A	#N/A	#N/A	#N/A	#N/A	#N/A	#N/A	#N/A	#N/A	#N/A	#N/A	#N/A	#N/A	#N/A	#N/A	#N/A	#N/A	#N/A	#N/A	#N/A	#N/A	#N/A	#N/A	#N/A	#N/A	#N/A	#N/A	#N/A	#N/A	#N/A	#N/A
627	alpha-N-Peptidyl-L-glutamine	C03905	Other	#N/A	#N/A	#N/A	#N/A	#N/A	#N/A	#N/A	#N/A	#N/A	#N/A	#N/A	#N/A	#N/A	#N/A	#N/A	#N/A	#N/A	#N/A	#N/A	#N/A	#N/A	#N/A	#N/A	#N/A	#N/A	#N/A	#N/A	#N/A	#N/A	#N/A	#N/A	#N/A	#N/A	#N/A	#N/A	#N/A	#N/A	#N/A	#N/A	#N/A	#N/A	#N/A	#N/A	#N/A	#N/A	#N/A
628	S-Acylglutathione	C02589	Other	#N/A	#N/A	#N/A	#N/A	#N/A	#N/A	#N/A	#N/A	#N/A	#N/A	#N/A	#N/A	#N/A	#N/A	#N/A	#N/A	#N/A	#N/A	#N/A	#N/A	#N/A	#N/A	#N/A	#N/A	#N/A	#N/A	#N/A	#N/A	#N/A	#N/A	#N/A	#N/A	#N/A	#N/A	#N/A	#N/A	#N/A	#N/A	#N/A	#N/A	#N/A	#N/A	#N/A	#N/A	#N/A	#N/A
629	1-O-Galloyl-beta-D-glucose	C01158	Other	#N/A	#N/A	#N/A	#N/A	#N/A	#N/A	#N/A	#N/A	#N/A	#N/A	#N/A	#N/A	#N/A	#N/A	#N/A	#N/A	#N/A	#N/A	#N/A	#N/A	#N/A	#N/A	#N/A	#N/A	#N/A	#N/A	#N/A	#N/A	#N/A	#N/A	#N/A	#N/A	#N/A	#N/A	#N/A	#N/A	#N/A	#N/A	#N/A	#N/A	#N/A	#N/A	#N/A	#N/A	#N/A	#N/A
630	Vanillate	C06672	Other	#N/A	#N/A	#N/A	#N/A	#N/A	#N/A	#N/A	#N/A	#N/A	#N/A	#N/A	#N/A	#N/A	#N/A	#N/A	#N/A	#N/A	#N/A	#N/A	#N/A	#N/A	#N/A	#N/A	#N/A	#N/A	#N/A	#N/A	#N/A	#N/A	#N/A	#N/A	#N/A	#N/A	#N/A	#N/A	#N/A	#N/A	#N/A	#N/A	#N/A	#N/A	#N/A	#N/A	#N/A	#N/A	#N/A
631	Pyridoxamine	C00534	Other	#N/A	#N/A	#N/A	#N/A	#N/A	#N/A	#N/A	#N/A	#N/A	#N/A	#N/A	#N/A	#N/A	#N/A	#N/A	#N/A	#N/A	#N/A	#N/A	#N/A	#N/A	#N/A	#N/A	#N/A	#N/A	#N/A	#N/A	#N/A	#N/A	#N/A	#N/A	#N/A	#N/A	#N/A	#N/A	#N/A	#N/A	#N/A	#N/A	#N/A	#N/A	#N/A	#N/A	#N/A	#N/A	#N/A
632	9-Oxononanoic acid	C16322	Other	#N/A	#N/A	#N/A	#N/A	#N/A	#N/A	#N/A	#N/A	#N/A	#N/A	#N/A	#N/A	#N/A	#N/A	#N/A	#N/A	#N/A	#N/A	#N/A	#N/A	#N/A	#N/A	#N/A	#N/A	#N/A	#N/A	#N/A	#N/A	#N/A	#N/A	#N/A	#N/A	#N/A	#N/A	#N/A	#N/A	#N/A	#N/A	#N/A	#N/A	#N/A	#N/A	#N/A	#N/A	#N/A	#N/A
633	Retinol	C00473	Other	#N/A	#N/A	#N/A	#N/A	#N/A	#N/A	#N/A	#N/A	#N/A	#N/A	#N/A	#N/A	#N/A	#N/A	#N/A	#N/A	#N/A	#N/A	#N/A	#N/A	#N/A	#N/A	#N/A	#N/A	#N/A	#N/A	#N/A	#N/A	#N/A	#N/A	#N/A	#N/A	#N/A	#N/A	#N/A	#N/A	#N/A	#N/A	#N/A	#N/A	#N/A	#N/A	#N/A	#N/A	#N/A	#N/A
634	a-Tocopherol	C02477	Other	#N/A	#N/A	#N/A	#N/A	#N/A	#N/A	#N/A	#N/A	#N/A	#N/A	#N/A	#N/A	#N/A	#N/A	#N/A	#N/A	#N/A	#N/A	#N/A	#N/A	#N/A	#N/A	#N/A	#N/A	#N/A	#N/A	#N/A	#N/A	#N/A	#N/A	#N/A	#N/A	#N/A	#N/A	#N/A	#N/A	#N/A	#N/A	#N/A	#N/A	#N/A	#N/A	#N/A	#N/A	#N/A	#N/A
635	N-Amidino-L-aspartate	C03139	Other	176.066	0.706	[M+H]+	4.05014e+06	5471356	5.06569e+06	5.47428e+06	2856093	4.42309e+06	3.96513e+06	3227146	3.80706e+06	3.4023e+06	5.9204e+06	4062258	1.93794e+06	4.68807e+06	2.82216e+06	6879700	3.53571e+06	3.15755e+06	3.97697e+06	3.74997e+06	3.72562e+06	2913760	5.12867e+06	6.47714e+06	8957892	3110799	4.00599e+06	3.85269e+06	3470460	3.26695e+06	4.35527e+06	3.77862e+06	3.12426e+06	3.5725e+06	2.73533e+06	7.42149e+06	6.80491e+06	5104824	1893664	7.27293e+06	3.81836e+06	5151246	4087129
636	threo-3-Hydroxy-L-aspartate	C11511	Other	#N/A	#N/A	#N/A	#N/A	#N/A	#N/A	#N/A	#N/A	#N/A	#N/A	#N/A	#N/A	#N/A	#N/A	#N/A	#N/A	#N/A	#N/A	#N/A	#N/A	#N/A	#N/A	#N/A	#N/A	#N/A	#N/A	#N/A	#N/A	#N/A	#N/A	#N/A	#N/A	#N/A	#N/A	#N/A	#N/A	#N/A	#N/A	#N/A	#N/A	#N/A	#N/A	#N/A	#N/A	#N/A	#N/A
637	N-Acyl-D-glutamate	C06379	Other	175.048	0.712	[M+H]+	666208	231358	190344	93400.4	97236.8	172670	108818	156560	350173	73728.5	66765.6	1.11012e+06	372235	172061	197354	195076	92048.3	53289.9	741490	176085	153030	343334	239362	579017	549729	125016	51829.8	878685	111658	179912	179058	473869	192227	122370	210426	216958	696135	162638	1053388	281489	996699	159188	126799
638	Glycerone sulfate	C02543	Other	#N/A	#N/A	#N/A	#N/A	#N/A	#N/A	#N/A	#N/A	#N/A	#N/A	#N/A	#N/A	#N/A	#N/A	#N/A	#N/A	#N/A	#N/A	#N/A	#N/A	#N/A	#N/A	#N/A	#N/A	#N/A	#N/A	#N/A	#N/A	#N/A	#N/A	#N/A	#N/A	#N/A	#N/A	#N/A	#N/A	#N/A	#N/A	#N/A	#N/A	#N/A	#N/A	#N/A	#N/A	#N/A	#N/A
639	Protein glutamine	C02583	Other	#N/A	#N/A	#N/A	#N/A	#N/A	#N/A	#N/A	#N/A	#N/A	#N/A	#N/A	#N/A	#N/A	#N/A	#N/A	#N/A	#N/A	#N/A	#N/A	#N/A	#N/A	#N/A	#N/A	#N/A	#N/A	#N/A	#N/A	#N/A	#N/A	#N/A	#N/A	#N/A	#N/A	#N/A	#N/A	#N/A	#N/A	#N/A	#N/A	#N/A	#N/A	#N/A	#N/A	#N/A	#N/A	#N/A
640	Hydroxyacetone phosphate	C03505	Other	#N/A	#N/A	#N/A	#N/A	#N/A	#N/A	#N/A	#N/A	#N/A	#N/A	#N/A	#N/A	#N/A	#N/A	#N/A	#N/A	#N/A	#N/A	#N/A	#N/A	#N/A	#N/A	#N/A	#N/A	#N/A	#N/A	#N/A	#N/A	#N/A	#N/A	#N/A	#N/A	#N/A	#N/A	#N/A	#N/A	#N/A	#N/A	#N/A	#N/A	#N/A	#N/A	#N/A	#N/A	#N/A	#N/A
641	N-Acyl-D-aspartate	C06380	Other	#N/A	#N/A	#N/A	#N/A	#N/A	#N/A	#N/A	#N/A	#N/A	#N/A	#N/A	#N/A	#N/A	#N/A	#N/A	#N/A	#N/A	#N/A	#N/A	#N/A	#N/A	#N/A	#N/A	#N/A	#N/A	#N/A	#N/A	#N/A	#N/A	#N/A	#N/A	#N/A	#N/A	#N/A	#N/A	#N/A	#N/A	#N/A	#N/A	#N/A	#N/A	#N/A	#N/A	#N/A	#N/A	#N/A
642	6-Carboxyhexanoate	C02656	Other	#N/A	#N/A	#N/A	#N/A	#N/A	#N/A	#N/A	#N/A	#N/A	#N/A	#N/A	#N/A	#N/A	#N/A	#N/A	#N/A	#N/A	#N/A	#N/A	#N/A	#N/A	#N/A	#N/A	#N/A	#N/A	#N/A	#N/A	#N/A	#N/A	#N/A	#N/A	#N/A	#N/A	#N/A	#N/A	#N/A	#N/A	#N/A	#N/A	#N/A	#N/A	#N/A	#N/A	#N/A	#N/A	#N/A
643	N-Acetylmethionine	C02712	Proteolysis	#N/A	#N/A	#N/A	#N/A	#N/A	#N/A	#N/A	#N/A	#N/A	#N/A	#N/A	#N/A	#N/A	#N/A	#N/A	#N/A	#N/A	#N/A	#N/A	#N/A	#N/A	#N/A	#N/A	#N/A	#N/A	#N/A	#N/A	#N/A	#N/A	#N/A	#N/A	#N/A	#N/A	#N/A	#N/A	#N/A	#N/A	#N/A	#N/A	#N/A	#N/A	#N/A	#N/A	#N/A	#N/A	#N/A
644	N-Acetyl-D-phenylalanine	C05620	Proteolysis	#N/A	#N/A	#N/A	#N/A	#N/A	#N/A	#N/A	#N/A	#N/A	#N/A	#N/A	#N/A	#N/A	#N/A	#N/A	#N/A	#N/A	#N/A	#N/A	#N/A	#N/A	#N/A	#N/A	#N/A	#N/A	#N/A	#N/A	#N/A	#N/A	#N/A	#N/A	#N/A	#N/A	#N/A	#N/A	#N/A	#N/A	#N/A	#N/A	#N/A	#N/A	#N/A	#N/A	#N/A	#N/A	#N/A
645	N-Acetyl-L-aspartate	C01042	Proteolysis	176.056	0.691	[M+H]+	56866.5	17355.9	32063.5	31042.9	17920	46250.4	38516	56490.5	42033.3	38341.1	36062.8	25008.9	36102.9	33228	33761.2	16610.1	25747.2	36319.9	20896.4	25474.8	44802.3	50521.4	38736.3	35024.9	41967.6	58564.8	25018.7	33577.6	51327	36648.6	29275	57181.1	46324.9	56673.7	55722.8	26948.7	29900.8	48693.1	37647	37448	35835.8	29986.8	41428.4
646	N-Acetyl-L-glutamate	C00624	Proteolysis	190.071	1.776	[M+H]+	917392	961891	948317	875498	892777	861230	922815	850733	797343	914803	886580	858100	852757	861071	912704	899720	926681	882541	989669	959257	1.01304e+06	900300	907197	898498	959710	918157	911920	906255	953393	865066	915374	876317	911022	933082	960726	929242	1.07665e+06	924342	935342	975533	968659	850245	950884
647	N-Acetyl-L-histidine	C02997	Proteolysis	198.087	0.646	[M+H]+	10840.7	14166.5	22955.6	16057	18529.6	19142	16813.1	8605.68	11490.2	13205.9	24643.8	9707.87	14968.7	9924.37	18634.1	12970.9	8702.16	9520.05	9554.6	22559.6	15098.7	13122.4	9744.29	20400.3	16574.2	24296.8	19566.4	15978.6	12987	12450.1	25027.4	18691.4	8218.92	18429	15250.1	20054.8	12864.2	17025	8978.38	12825.9	21180.4	12582.9	18137
648	N-Acetyl-L-leucine	C02710	Proteolysis	174.112	0.705	[M+H]+	22066.3	27100	25892.7	55987.2	75344.2	44803.8	77590.5	77118.9	236105	70854.7	125418	0	46257.4	0	35271.8	14537.7	36544.3	44907.8	37783	22827.7	14989.2	16321.2	13473.2	62578.9	0	19517.9	7370.56	0	20757.2	40867.5	18809	19014.5	7341.07	0	18036	15925.3	11625.2	34996.8	24225.9	11872.8	13954.6	29327.5	65132.5
649	7-8-Dihydroxycoumarin	C03093	Other	#N/A	#N/A	#N/A	#N/A	#N/A	#N/A	#N/A	#N/A	#N/A	#N/A	#N/A	#N/A	#N/A	#N/A	#N/A	#N/A	#N/A	#N/A	#N/A	#N/A	#N/A	#N/A	#N/A	#N/A	#N/A	#N/A	#N/A	#N/A	#N/A	#N/A	#N/A	#N/A	#N/A	#N/A	#N/A	#N/A	#N/A	#N/A	#N/A	#N/A	#N/A	#N/A	#N/A	#N/A	#N/A	#N/A
650	10-Hydroxydecanoic acid	C02774	Other	187.133	1.989	[M-H]-	474066	334700	257148	604712	185256	203554	322789	347186	227452	323830	318769	357183	458460	325809	452808	316700	308468	327295	241771	298200	499086	359738	183365	322753	176611	383579	237172	224071	355851	533171	436994	175578	373895	461224	260202	225973	284391	200710	305168	410425	415629	345325	192183
651	Protein 5-hydroxylysine	C03429	Other	#N/A	#N/A	#N/A	#N/A	#N/A	#N/A	#N/A	#N/A	#N/A	#N/A	#N/A	#N/A	#N/A	#N/A	#N/A	#N/A	#N/A	#N/A	#N/A	#N/A	#N/A	#N/A	#N/A	#N/A	#N/A	#N/A	#N/A	#N/A	#N/A	#N/A	#N/A	#N/A	#N/A	#N/A	#N/A	#N/A	#N/A	#N/A	#N/A	#N/A	#N/A	#N/A	#N/A	#N/A	#N/A	#N/A
652	trans-Homoaconitate	C16579	Other	#N/A	#N/A	#N/A	#N/A	#N/A	#N/A	#N/A	#N/A	#N/A	#N/A	#N/A	#N/A	#N/A	#N/A	#N/A	#N/A	#N/A	#N/A	#N/A	#N/A	#N/A	#N/A	#N/A	#N/A	#N/A	#N/A	#N/A	#N/A	#N/A	#N/A	#N/A	#N/A	#N/A	#N/A	#N/A	#N/A	#N/A	#N/A	#N/A	#N/A	#N/A	#N/A	#N/A	#N/A	#N/A	#N/A
653	Oxalosuccinate	C05379	Other	#N/A	#N/A	#N/A	#N/A	#N/A	#N/A	#N/A	#N/A	#N/A	#N/A	#N/A	#N/A	#N/A	#N/A	#N/A	#N/A	#N/A	#N/A	#N/A	#N/A	#N/A	#N/A	#N/A	#N/A	#N/A	#N/A	#N/A	#N/A	#N/A	#N/A	#N/A	#N/A	#N/A	#N/A	#N/A	#N/A	#N/A	#N/A	#N/A	#N/A	#N/A	#N/A	#N/A	#N/A	#N/A	#N/A
654	N-Carbamyl-L-glutamate	C05829	Other	#N/A	#N/A	#N/A	#N/A	#N/A	#N/A	#N/A	#N/A	#N/A	#N/A	#N/A	#N/A	#N/A	#N/A	#N/A	#N/A	#N/A	#N/A	#N/A	#N/A	#N/A	#N/A	#N/A	#N/A	#N/A	#N/A	#N/A	#N/A	#N/A	#N/A	#N/A	#N/A	#N/A	#N/A	#N/A	#N/A	#N/A	#N/A	#N/A	#N/A	#N/A	#N/A	#N/A	#N/A	#N/A	#N/A
655	2-Oxo-7-methylthioheptanoic acid	C17220	Other	#N/A	#N/A	#N/A	#N/A	#N/A	#N/A	#N/A	#N/A	#N/A	#N/A	#N/A	#N/A	#N/A	#N/A	#N/A	#N/A	#N/A	#N/A	#N/A	#N/A	#N/A	#N/A	#N/A	#N/A	#N/A	#N/A	#N/A	#N/A	#N/A	#N/A	#N/A	#N/A	#N/A	#N/A	#N/A	#N/A	#N/A	#N/A	#N/A	#N/A	#N/A	#N/A	#N/A	#N/A	#N/A	#N/A
656	L-Homocitrulline	C02427	Other	190.118	0.703	[M+H]+	10175.9	0	9880.28	19065.3	14454.2	0	0	0	29481.1	0	15946	0	0	33231.4	14795.4	8155.2	0	12521.8	10584.7	32906.7	0	0	16161	11329.1	0	14644.9	12600	13023.7	0	13919.2	0	24599.7	11501.7	16338.6	0	0	33532.7	19820.5	0	47453.2	0	14427.9	0
657	beta-D-Glucuronoside	C03033	Other	#N/A	#N/A	#N/A	#N/A	#N/A	#N/A	#N/A	#N/A	#N/A	#N/A	#N/A	#N/A	#N/A	#N/A	#N/A	#N/A	#N/A	#N/A	#N/A	#N/A	#N/A	#N/A	#N/A	#N/A	#N/A	#N/A	#N/A	#N/A	#N/A	#N/A	#N/A	#N/A	#N/A	#N/A	#N/A	#N/A	#N/A	#N/A	#N/A	#N/A	#N/A	#N/A	#N/A	#N/A	#N/A	#N/A
658	Homomethionine	C17213	Other	164.074	0.708	[M+H]+	86848.6	0	26290.2	92395.5	50701.6	93269	13345.3	45420.5	16320.5	102830	0	20436.4	54505.6	15020.1	21111.4	14282.2	15519.4	62628.3	0	32424.4	100327	49732.7	0	8653.32	79391.2	59835.8	17522.8	74181	19258.2	99136.4	86132.7	94816.3	14714.9	0	49605.9	0	23953.7	0	0	0	32397.2	35105.8	3654.03
659	Questin	C01448	Other	#N/A	#N/A	#N/A	#N/A	#N/A	#N/A	#N/A	#N/A	#N/A	#N/A	#N/A	#N/A	#N/A	#N/A	#N/A	#N/A	#N/A	#N/A	#N/A	#N/A	#N/A	#N/A	#N/A	#N/A	#N/A	#N/A	#N/A	#N/A	#N/A	#N/A	#N/A	#N/A	#N/A	#N/A	#N/A	#N/A	#N/A	#N/A	#N/A	#N/A	#N/A	#N/A	#N/A	#N/A	#N/A	#N/A
660	5-(3-Buten-1-ynyl)-2-2--bithienyl	C08397	Other	#N/A	#N/A	#N/A	#N/A	#N/A	#N/A	#N/A	#N/A	#N/A	#N/A	#N/A	#N/A	#N/A	#N/A	#N/A	#N/A	#N/A	#N/A	#N/A	#N/A	#N/A	#N/A	#N/A	#N/A	#N/A	#N/A	#N/A	#N/A	#N/A	#N/A	#N/A	#N/A	#N/A	#N/A	#N/A	#N/A	#N/A	#N/A	#N/A	#N/A	#N/A	#N/A	#N/A	#N/A	#N/A	#N/A
661	dUMP	C00365	Other	#N/A	#N/A	#N/A	#N/A	#N/A	#N/A	#N/A	#N/A	#N/A	#N/A	#N/A	#N/A	#N/A	#N/A	#N/A	#N/A	#N/A	#N/A	#N/A	#N/A	#N/A	#N/A	#N/A	#N/A	#N/A	#N/A	#N/A	#N/A	#N/A	#N/A	#N/A	#N/A	#N/A	#N/A	#N/A	#N/A	#N/A	#N/A	#N/A	#N/A	#N/A	#N/A	#N/A	#N/A	#N/A	#N/A
662	N-Sulfo-D-glucosamine	C01075	Other	#N/A	#N/A	#N/A	#N/A	#N/A	#N/A	#N/A	#N/A	#N/A	#N/A	#N/A	#N/A	#N/A	#N/A	#N/A	#N/A	#N/A	#N/A	#N/A	#N/A	#N/A	#N/A	#N/A	#N/A	#N/A	#N/A	#N/A	#N/A	#N/A	#N/A	#N/A	#N/A	#N/A	#N/A	#N/A	#N/A	#N/A	#N/A	#N/A	#N/A	#N/A	#N/A	#N/A	#N/A	#N/A	#N/A
663	L-Iduronate 2-sulfate	C03126	Other	#N/A	#N/A	#N/A	#N/A	#N/A	#N/A	#N/A	#N/A	#N/A	#N/A	#N/A	#N/A	#N/A	#N/A	#N/A	#N/A	#N/A	#N/A	#N/A	#N/A	#N/A	#N/A	#N/A	#N/A	#N/A	#N/A	#N/A	#N/A	#N/A	#N/A	#N/A	#N/A	#N/A	#N/A	#N/A	#N/A	#N/A	#N/A	#N/A	#N/A	#N/A	#N/A	#N/A	#N/A	#N/A	#N/A
664	Aluminoparaaminosalicylate calcium	C13104	Other	#N/A	#N/A	#N/A	#N/A	#N/A	#N/A	#N/A	#N/A	#N/A	#N/A	#N/A	#N/A	#N/A	#N/A	#N/A	#N/A	#N/A	#N/A	#N/A	#N/A	#N/A	#N/A	#N/A	#N/A	#N/A	#N/A	#N/A	#N/A	#N/A	#N/A	#N/A	#N/A	#N/A	#N/A	#N/A	#N/A	#N/A	#N/A	#N/A	#N/A	#N/A	#N/A	#N/A	#N/A	#N/A	#N/A
665	Aurothioglucose	C08193	Other	#N/A	#N/A	#N/A	#N/A	#N/A	#N/A	#N/A	#N/A	#N/A	#N/A	#N/A	#N/A	#N/A	#N/A	#N/A	#N/A	#N/A	#N/A	#N/A	#N/A	#N/A	#N/A	#N/A	#N/A	#N/A	#N/A	#N/A	#N/A	#N/A	#N/A	#N/A	#N/A	#N/A	#N/A	#N/A	#N/A	#N/A	#N/A	#N/A	#N/A	#N/A	#N/A	#N/A	#N/A	#N/A	#N/A
666	N-Ethylglycine	C11735	Other	#N/A	#N/A	#N/A	#N/A	#N/A	#N/A	#N/A	#N/A	#N/A	#N/A	#N/A	#N/A	#N/A	#N/A	#N/A	#N/A	#N/A	#N/A	#N/A	#N/A	#N/A	#N/A	#N/A	#N/A	#N/A	#N/A	#N/A	#N/A	#N/A	#N/A	#N/A	#N/A	#N/A	#N/A	#N/A	#N/A	#N/A	#N/A	#N/A	#N/A	#N/A	#N/A	#N/A	#N/A	#N/A	#N/A
667	Meteloidine	C10861	Other	#N/A	#N/A	#N/A	#N/A	#N/A	#N/A	#N/A	#N/A	#N/A	#N/A	#N/A	#N/A	#N/A	#N/A	#N/A	#N/A	#N/A	#N/A	#N/A	#N/A	#N/A	#N/A	#N/A	#N/A	#N/A	#N/A	#N/A	#N/A	#N/A	#N/A	#N/A	#N/A	#N/A	#N/A	#N/A	#N/A	#N/A	#N/A	#N/A	#N/A	#N/A	#N/A	#N/A	#N/A	#N/A	#N/A
668	Phyllalbine	C10863	Other	#N/A	#N/A	#N/A	#N/A	#N/A	#N/A	#N/A	#N/A	#N/A	#N/A	#N/A	#N/A	#N/A	#N/A	#N/A	#N/A	#N/A	#N/A	#N/A	#N/A	#N/A	#N/A	#N/A	#N/A	#N/A	#N/A	#N/A	#N/A	#N/A	#N/A	#N/A	#N/A	#N/A	#N/A	#N/A	#N/A	#N/A	#N/A	#N/A	#N/A	#N/A	#N/A	#N/A	#N/A	#N/A	#N/A
669	5-Carboxy-2-oxohept-3-enedioate	C04052	Other	#N/A	#N/A	#N/A	#N/A	#N/A	#N/A	#N/A	#N/A	#N/A	#N/A	#N/A	#N/A	#N/A	#N/A	#N/A	#N/A	#N/A	#N/A	#N/A	#N/A	#N/A	#N/A	#N/A	#N/A	#N/A	#N/A	#N/A	#N/A	#N/A	#N/A	#N/A	#N/A	#N/A	#N/A	#N/A	#N/A	#N/A	#N/A	#N/A	#N/A	#N/A	#N/A	#N/A	#N/A	#N/A	#N/A
670	N4-(Acetyl-beta-D-glucosaminyl)asparagine	C04540	Other	#N/A	#N/A	#N/A	#N/A	#N/A	#N/A	#N/A	#N/A	#N/A	#N/A	#N/A	#N/A	#N/A	#N/A	#N/A	#N/A	#N/A	#N/A	#N/A	#N/A	#N/A	#N/A	#N/A	#N/A	#N/A	#N/A	#N/A	#N/A	#N/A	#N/A	#N/A	#N/A	#N/A	#N/A	#N/A	#N/A	#N/A	#N/A	#N/A	#N/A	#N/A	#N/A	#N/A	#N/A	#N/A	#N/A
671	Neopine	C09594	Other	#N/A	#N/A	#N/A	#N/A	#N/A	#N/A	#N/A	#N/A	#N/A	#N/A	#N/A	#N/A	#N/A	#N/A	#N/A	#N/A	#N/A	#N/A	#N/A	#N/A	#N/A	#N/A	#N/A	#N/A	#N/A	#N/A	#N/A	#N/A	#N/A	#N/A	#N/A	#N/A	#N/A	#N/A	#N/A	#N/A	#N/A	#N/A	#N/A	#N/A	#N/A	#N/A	#N/A	#N/A	#N/A	#N/A
[truncated: 40 more rows]
[truncated: 158 more columns]
